# Supplementary material for: Unveiling the novel regulatory roles of RpoD-family sigma factors in Salmonella Typhimurium heat shock response through systems biology approaches
Source: PLoS Genet. 2024 Oct 29;20(10):e1011464. doi: 10.1371/journal.pgen.1011464 (PMC11548764; doi:10.1371/journal.pgen.1011464)
Supplement: S1 Table — (XLSX) [file pgen.1011464.s001.xlsx]

## Sheet: Upregulated
Locus_tag	Tpm_control_1	Tpm_control_2	Tpm_heat_shock_1	Tpm_heat_shock_2	LFC	p-value	q-value	Product
STM14_RS00040	30.9436	34.4946	93.0293	109.446	1.10687	1.18068e-08	3.86599e-08	gene_id=STM14_RS00040;gene=None;prodcut=AraC family transcriptional regulator
STM14_RS00045	57.9385	52.8062	315.043	310.34	1.97478	1.71082e-42	1.55172e-41	gene_id=STM14_RS00045;gene=rck;prodcut=complement resistance protein Rck
STM14_RS00050	10.0741	5.72765	63.3987	55.8499	2.39339	5.97381e-17	2.86377e-16	gene_id=STM14_RS00050;gene=None;prodcut=YjiK family protein
STM14_RS00055	3.46442	5.67273	44.0984	42.0962	2.71421	1.43718e-11	5.58492e-11	gene_id=STM14_RS00055;gene=None;prodcut=DsbA family protein
STM14_RS00060	39.8516	32.8402	211.881	186.04	1.92973	1.26376e-17	6.18249e-17	gene_id=STM14_RS00060;gene=None;prodcut=helix-turn-helix transcriptional regulator
STM14_RS00065	19.2795	20.2566	123.894	106.298	2.01827	9.34963e-08	2.87072e-07	gene_id=STM14_RS00065;gene=pefI;prodcut=transcriptional regulator PefI
STM14_RS00090	16.6619	8.73334	46.4274	41.9782	1.27779	0.000490449	0.00107035	gene_id=STM14_RS00090;gene=pefA;prodcut=major pilin PefA
STM14_RS00125	153.78	168.893	506.556	481.483	1.09133	5.86e-12	2.3149e-11	gene_id=STM14_RS00125;gene=ccdA;prodcut=type II toxin-antitoxin system antitoxin CcdA
STM14_RS00130	213.01	231.303	759.009	702.798	1.19487	9.92276e-25	6.15591e-24	gene_id=STM14_RS00130;gene=ccdB;prodcut=type II toxin-antitoxin system toxin CcdB
STM14_RS00135	113.036	110.988	383.866	341.515	1.172	6.55861e-13	2.68684e-12	gene_id=STM14_RS00135;gene=None;prodcut=hypothetical protein
STM14_RS00150	46.2569	50.7662	160.985	149.582	1.1553	1.13775e-10	4.19489e-10	gene_id=STM14_RS00150;gene=None;prodcut=EAL domain-containing protein
STM14_RS00155	26.5231	18.5361	70.3855	66.5879	1.08179	0.000154835	0.000360461	gene_id=STM14_RS00155;gene=None;prodcut=CaiF/GrlA family transcriptional regulator
STM14_RS00160	9.74268	7.20578	33.6391	24.5345	1.25627	0.0050191	0.009696	gene_id=STM14_RS00160;gene=None;prodcut=membrane protein
STM14_RS00190	0.283756	2.27152	8.89501	9.16572	2.29612	0.00417641	0.00816028	gene_id=STM14_RS00190;gene=spvC;prodcut=type III secretion system effector phosphothreonine lyase SpvC
STM14_RS00195	3.36659	3.02028	9.46164	9.95649	1.08167	0.00505031	0.00974187	gene_id=STM14_RS00195;gene=spvB;prodcut=SPI-2 type III secretion system effector NAD(+)--protein-arginine ADP-ribosyltransferase SpvB
STM14_RS00220	150.651	160.597	532.278	498.928	1.20499	9.83393e-50	1.00443e-48	gene_id=STM14_RS00220;gene=None;prodcut=ExeA family protein
STM14_RS00225	265.231	269.12	860.929	798.421	1.11155	1.36995e-82	2.16471e-81	gene_id=STM14_RS00225;gene=None;prodcut=IS481 family transposase
STM14_RS00230	466.907	429.01	1892.44	1797.32	1.51925	8.78483e-117	2.04303e-115	gene_id=STM14_RS00230;gene=None;prodcut=recombinase family protein
STM14_RS00240	32.4171	27.3828	145.61	140.679	1.73662	1.01167e-15	4.60634e-15	gene_id=STM14_RS00240;gene=None;prodcut=hypothetical protein
STM14_RS00245	157.165	167.985	545.354	528.051	1.19991	5.52655e-55	6.20369e-54	gene_id=STM14_RS00245;gene=None;prodcut=DNA-binding protein
STM14_RS00250	46.8843	39.5071	133.562	117.086	1.01395	6.49443e-06	1.71733e-05	gene_id=STM14_RS00250;gene=None;prodcut=hypothetical protein
STM14_RS00255	57.7417	48.3961	220.712	211.085	1.5018	6.01234e-16	2.76251e-15	gene_id=STM14_RS00255;gene=None;prodcut=hypothetical protein
STM14_RS00260	67.053	60.2499	213.411	185.192	1.12371	4.56569e-13	1.88574e-12	gene_id=STM14_RS00260;gene=None;prodcut=DUF2913 family protein
STM14_RS00270	104.085	85.8534	262.524	290.122	1.01894	2.23223e-21	1.23303e-20	gene_id=STM14_RS00270;gene=None;prodcut=AAA family ATPase
STM14_RS00275	236.516	240.264	830.64	920.043	1.35422	1.38944e-70	1.90943e-69	gene_id=STM14_RS00275;gene=None;prodcut=ParB family protein
STM14_RS00430	14.3645	27.5499	58.7879	62.666	1.01075	0.00134351	0.00278592	gene_id=STM14_RS00430;gene=traV;prodcut=type IV conjugative transfer system lipoprotein TraV
STM14_RS00440	10.1166	6.16192	35.8493	32.3351	1.54429	0.000450901	0.000991676	gene_id=STM14_RS00440;gene=None;prodcut=hypothetical protein
STM14_RS00450	12.7667	10.9054	39.1254	34.3362	1.11098	8.7404e-11	3.23573e-10	gene_id=STM14_RS00450;gene=traC;prodcut=type IV secretion system protein TraC
STM14_RS00460	8.78525	11.7213	35.3593	33.7052	1.22833	0.000541903	0.00117698	gene_id=STM14_RS00460;gene=traW;prodcut=type-F conjugative transfer system protein TraW
STM14_RS00500	9.79007	7.69718	53.3409	47.5128	2.00513	3.41712e-05	8.51933e-05	gene_id=STM14_RS00500;gene=traQ;prodcut=type-F conjugative transfer system pilin chaperone TraQ
STM14_RS00510	18.0355	19.0913	68.685	68.7333	1.36508	6.66291e-15	2.94506e-14	gene_id=STM14_RS00510;gene=None;prodcut=conjugal transfer protein TraH
STM14_RS00530	16.3012	15.8348	65.6429	69.9731	1.55466	1.13615e-25	7.2264e-25	gene_id=STM14_RS00530;gene=traD;prodcut=type IV conjugative transfer system coupling protein TraD
STM14_RS00615	1.44259	4.33058	11.1546	11.2477	1.43137	0.0226846	0.0396434	gene_id=STM14_RS00615;gene=msyB;prodcut=acidic protein MsyB
STM14_RS00625	659.851	699.992	2626.34	2656.19	1.43493	4.16959e-200	1.76721e-198	gene_id=STM14_RS00625;gene=dnaK;prodcut=molecular chaperone DnaK
STM14_RS00655	13.7462	9.62855	40.4231	35.981	1.1863	2.43958e-09	8.36243e-09	gene_id=STM14_RS00655;gene=None;prodcut=glycosyl hydrolase family 18 protein
STM14_RS00670	22.7527	21.629	196.536	192.606	2.60944	1.16402e-37	9.72157e-37	gene_id=STM14_RS00670;gene=None;prodcut=fimbrial protein BcfA
STM14_RS00675	2.09889	2.40028	15.0388	18.0347	2.35543	6.06947e-05	0.00014735	gene_id=STM14_RS00675;gene=bcfB;prodcut=fimbrial biogenesis chaperone BcfB
STM14_RS00680	6.3704	5.58754	23.3389	20.3232	1.3455	2.65234e-09	9.06434e-09	gene_id=STM14_RS00680;gene=bcfC;prodcut=fimbrial usher BcfC
STM14_RS00685	5.72462	6.34208	21.1497	21.8617	1.31069	0.0002462	0.000559658	gene_id=STM14_RS00685;gene=None;prodcut=fimbrial protein BcfD
STM14_RS00690	3.77131	3.77375	15.7628	13.022	1.40846	0.0190646	0.0336543	gene_id=STM14_RS00690;gene=None;prodcut=fimbrial protein BcfE
STM14_RS00730	8.51549	6.72079	22.6835	24.1798	1.09872	2.22547e-05	5.64232e-05	gene_id=STM14_RS00730;gene=None;prodcut=aryl-sulfate sulfotransferase
STM14_RS00745	20.5601	20.5734	63.1528	68.0872	1.15114	8.64612e-12	3.38602e-11	gene_id=STM14_RS00745;gene=None;prodcut=sulfatase-like hydrolase/transferase
STM14_RS00755	3.61625	5.59237	17.1758	19.0411	1.45218	7.81674e-05	0.00018766	gene_id=STM14_RS00755;gene=None;prodcut=hypothetical protein
STM14_RS00760	21.386	22.6021	65.9096	66.2427	1.06405	4.71308e-12	1.86834e-11	gene_id=STM14_RS00760;gene=None;prodcut=aryl-sulfate sulfotransferase
STM14_RS00780	1.05021	1.05089	8.30869	8.35546	2.46472	3.2914e-05	8.23304e-05	gene_id=STM14_RS00780;gene=None;prodcut=MFS transporter
STM14_RS00845	1.74134	3.36877	11.4025	9.43927	1.50339	0.000333269	0.000745622	gene_id=STM14_RS00845;gene=oadA;prodcut=sodium-extruding oxaloacetate decarboxylase subunit alpha
STM14_RS00860	1.97407	2.76549	7.63211	9.23498	1.30826	0.0203367	0.0357746	gene_id=STM14_RS00860;gene=citC;prodcut=[citrate (pro-3S)-lyase] ligase
STM14_RS00980	4.44592	1.77952	39.023	32.6835	3.00337	0.000110808	0.000261591	gene_id=STM14_RS00980;gene=None;prodcut=YgdI/YgdR family lipoprotein
STM14_RS00990	47.3338	53.02	219.985	242.366	1.6811	2.41809e-14	1.04214e-13	gene_id=STM14_RS00990;gene=srfN;prodcut=DUF1471 family virulence protein SrfN
STM14_RS01000	10.2545	10.3703	31.9173	34.1443	1.15668	2.9124e-08	9.2686e-08	gene_id=STM14_RS01000;gene=None;prodcut=sulfatase-like hydrolase/transferase
STM14_RS01005	34.1233	26.3851	94.0017	82.4945	1.02185	2.07146e-05	5.2746e-05	gene_id=STM14_RS01005;gene=kefF;prodcut=glutathione-regulated potassium-efflux system oxidoreductase KefF
STM14_RS01070	9.94972	12.2793	36.0415	32.5084	1.10122	0.00171232	0.00351056	gene_id=STM14_RS01070;gene=None;prodcut=YdcF family protein
STM14_RS01085	3.42904	2.745	9.02926	10.8471	1.16472	0.00608155	0.011593	gene_id=STM14_RS01085;gene=araA;prodcut=L-arabinose isomerase
STM14_RS01095	45.5447	38.2628	133.863	118.007	1.06475	8.00875e-11	2.97947e-10	gene_id=STM14_RS01095;gene=araC;prodcut=arabinose operon transcriptional regulator AraC
STM14_RS01130	569.933	560.1	1777	1800.35	1.13982	2.32235e-78	3.48737e-77	gene_id=STM14_RS01130;gene=leuD;prodcut=3-isopropylmalate dehydratase small subunit
STM14_RS01135	546.038	538.293	1721.99	1674.64	1.1244	2.43266e-123	5.96331e-122	gene_id=STM14_RS01135;gene=leuC;prodcut=3-isopropylmalate dehydratase large subunit
STM14_RS01140	512.801	511.623	1639.64	1658.25	1.16401	6.53493e-109	1.40454e-107	gene_id=STM14_RS01140;gene=leuB;prodcut=3-isopropylmalate dehydrogenase
STM14_RS01145	618.872	620.848	2222.7	2179.58	1.30534	1.37176e-188	5.27197e-187	gene_id=STM14_RS01145;gene=leuA;prodcut=2-isopropylmalate synthase
STM14_RS01155	5.23359	4.36415	18.4567	13.359	1.2058	0.00502011	0.009696	gene_id=STM14_RS01155;gene=leuO;prodcut=transcriptional regulator LeuO
STM14_RS01385	65.741	70.3204	201.343	191.9	1.00807	1.12698e-07	3.43701e-07	gene_id=STM14_RS01385;gene=yacL;prodcut=protein YacL
STM14_RS01430	29.8397	29.7727	182.483	168.873	2.03615	1.63215e-94	3.04601e-93	gene_id=STM14_RS01430;gene=None;prodcut=pyrroloquinoline quinone-dependent dehydrogenase
STM14_RS01520	68.0818	67.2487	204.259	236.61	1.1815	1.12896e-16	5.36111e-16	gene_id=STM14_RS01520;gene=sfsA;prodcut=DNA/RNA nuclease SfsA
STM14_RS01560	9.17664	9.18258	51.3958	72.7758	2.23614	8.59945e-11	3.19137e-10	gene_id=STM14_RS01560;gene=stfA;prodcut=fimbrial major subunit StfA
STM14_RS01565	4.49976	5.43426	21.4015	20.5666	1.55555	4.27872e-11	1.617e-10	gene_id=STM14_RS01565;gene=None;prodcut=fimbrial biogenesis outer membrane usher protein
STM14_RS01640	390.783	404.868	1112.22	1238.3	1.04031	1.25623e-30	9.01425e-30	gene_id=STM14_RS01640;gene=None;prodcut=DUF3461 family protein
STM14_RS01880	28.0577	23.7976	123.693	115.483	1.68279	4.76305e-19	2.44626e-18	gene_id=STM14_RS01880;gene=None;prodcut=class I SAM-dependent methyltransferase
STM14_RS01920	3.72441	2.48455	10.8102	9.91006	1.2164	0.0177968	0.0316008	gene_id=STM14_RS01920;gene=tssG;prodcut=type VI secretion system baseplate subunit TssG
STM14_RS02015	9.43257	8.69211	38.0884	35.14	1.49155	1.184e-23	7.14972e-23	gene_id=STM14_RS02015;gene=tssM;prodcut=type VI secretion system membrane subunit TssM
STM14_RS02020	13.5786	10.1906	48.2954	42.1739	1.40572	1.2069e-06	3.40803e-06	gene_id=STM14_RS02020;gene=None;prodcut=TagF domain-containing protein
STM14_RS02025	9.37685	5.43222	34.0351	29.6839	1.58305	0.00110559	0.0023116	gene_id=STM14_RS02025;gene=None;prodcut=DUF2195 family protein
STM14_RS02035	9.41537	8.00825	32.3678	31.7763	1.3577	2.7573e-11	1.05433e-10	gene_id=STM14_RS02035;gene=None;prodcut=type VI secretion system Vgr family protein
STM14_RS02050	44.372	36.6111	113.065	131.796	1.07413	0.000190165	0.000438434	gene_id=STM14_RS02050;gene=None;prodcut=hypothetical protein
STM14_RS02075	1.33091	1.33177	6.95341	14.8242	2.51129	0.0247293	0.0428534	gene_id=STM14_RS02075;gene=None;prodcut=hypothetical protein
STM14_RS02095	13.6457	12.0481	40.2594	43.8093	1.1877	0.000745178	0.00158657	gene_id=STM14_RS02095;gene=None;prodcut=Saf-pilin pilus formation protein SafA
STM14_RS02100	13.6783	11.1732	36.7524	40.1096	1.10667	0.000297553	0.000669678	gene_id=STM14_RS02100;gene=safB;prodcut=pili assembly chaperone SafB
STM14_RS02110	5.24468	7.87212	27.4011	24.8274	1.46959	0.00274251	0.00547897	gene_id=STM14_RS02110;gene=None;prodcut=pilin structural protein SafD
STM14_RS02115	13.2848	14.0459	56.5735	52.7673	1.47713	8.31005e-09	2.7448e-08	gene_id=STM14_RS02115;gene=None;prodcut=polysaccharide deacetylase family protein
STM14_RS02130	27.8243	33.0627	105.62	142.126	1.50271	9.77877e-16	4.46144e-15	gene_id=STM14_RS02130;gene=None;prodcut=LysR family transcriptional regulator
STM14_RS02155	25.9761	25.571	90.0645	87.0816	1.25808	4.37827e-27	2.92853e-26	gene_id=STM14_RS02155;gene=fadE;prodcut=acyl-CoA dehydrogenase FadE
STM14_RS02325	14.7912	15.0627	73.0373	74.9394	1.78658	7.26883e-26	4.66254e-25	gene_id=STM14_RS02325;gene=None;prodcut=EAL domain-containing protein
STM14_RS02340	2.74531	2.74709	27.0469	20.0944	2.57776	1.16674e-05	3.03915e-05	gene_id=STM14_RS02340;gene=None;prodcut=Ail/Lom family outer membrane beta-barrel protein
STM14_RS02345	2.88743	0.9631	8.38086	14.2939	2.03859	0.00503806	0.00972653	gene_id=STM14_RS02345;gene=None;prodcut=helix-turn-helix transcriptional regulator
STM14_RS02355	9.14308	12.0081	54.9339	47.7372	1.75556	2.75024e-05	6.92907e-05	gene_id=STM14_RS02355;gene=None;prodcut=DUF4156 domain-containing protein
STM14_RS02415	39.6431	35.9957	910.09	871.183	4.03473	0	0	gene_id=STM14_RS02415;gene=cyxA;prodcut=cytochrome bd-II oxidase subunit I
STM14_RS02420	36.692	42.8351	655.4	651.181	3.51522	9.72196e-251	6.20973e-249	gene_id=STM14_RS02420;gene=cyxB;prodcut=cytochrome bd-II oxidase subunit II
STM14_RS02425	0	0	14.5865	19.004	5.35713	0.00360792	0.00710153	gene_id=STM14_RS02425;gene=None;prodcut=DUF2474 domain-containing protein
STM14_RS02445	218.206	198.972	1860.63	2206.51	2.76364	1.78732e-135	4.91242e-134	gene_id=STM14_RS02445;gene=yahO;prodcut=DUF1471 family periplasmic protein YahO
STM14_RS02455	2.32048	2.08979	14.3057	12.9232	2.10326	0.00010818	0.000255786	gene_id=STM14_RS02455;gene=prpB;prodcut=methylisocitrate lyase
STM14_RS02460	1.76166	2.82049	10.8606	11.9695	1.79345	0.000317572	0.000712612	gene_id=STM14_RS02460;gene=prpC;prodcut=2-methylcitrate synthase
STM14_RS02465	4.54322	2.98342	10.533	12.1767	1.07155	0.00796443	0.0149436	gene_id=STM14_RS02465;gene=None;prodcut=bifunctional 2-methylcitrate dehydratase/aconitate hydratase
STM14_RS02480	31.5966	33.2331	94.865	96.1177	1.03579	2.94609e-24	1.80061e-23	gene_id=STM14_RS02480;gene=None;prodcut=autotransporter outer membrane beta-barrel domain-containing protein
STM14_RS02485	4.29085	4.62391	22.7627	24.9995	1.89887	6.11618e-05	0.000148325	gene_id=STM14_RS02485;gene=iprA;prodcut=hydrogen peroxide resistance inhibitor IprA
STM14_RS02520	10.6752	7.79505	52.7584	56.2387	2.03887	2.53115e-11	9.70308e-11	gene_id=STM14_RS02520;gene=None;prodcut=extensin family protein
STM14_RS02525	10.3741	10.7211	47.0917	48.6828	1.6599	1.06023e-12	4.32387e-12	gene_id=STM14_RS02525;gene=None;prodcut=multidrug efflux MFS transporter
STM14_RS02530	248.809	249.758	800.518	801.582	1.16125	3.04039e-23	1.80002e-22	gene_id=STM14_RS02530;gene=iraP;prodcut=anti-adapter protein IraP
STM14_RS02535	39.7206	41.6695	323.333	336.813	2.4971	9.21277e-36	7.32981e-35	gene_id=STM14_RS02535;gene=psiF;prodcut=phosphate starvation-inducible protein PsiF
STM14_RS02540	25.3697	27.0538	106.423	101.687	1.46598	1.51847e-19	7.93349e-19	gene_id=STM14_RS02540;gene=adrA;prodcut=diguanylate cyclase AdrA
STM14_RS02725	43.7522	41.6656	280.929	279.215	2.19042	5.04062e-73	7.21111e-72	gene_id=STM14_RS02725;gene=None;prodcut=aldo/keto reductase
STM14_RS02805	12.5438	14.5984	38.4666	42.2191	1.04879	6.52734e-07	1.8747e-06	gene_id=STM14_RS02805;gene=None;prodcut=SEL1-like repeat protein
STM14_RS02850	217.931	234.897	1010.88	974.564	1.60933	4.75761e-53	5.10065e-52	gene_id=STM14_RS02850;gene=bolA;prodcut=transcriptional regulator BolA
STM14_RS02890	18.5662	14.4497	76.5223	59.1671	1.51605	7.98343e-06	2.09883e-05	gene_id=STM14_RS02890;gene=fadM;prodcut=long-chain acyl-CoA thioesterase FadM
STM14_RS02945	24.567	23.1369	442.436	455.526	3.71184	1.26478e-111	2.78436e-110	gene_id=STM14_RS02945;gene=None;prodcut=YbaY family lipoprotein
STM14_RS02980	84.3917	76.0017	273.364	316.463	1.35642	3.26123e-10	1.17007e-09	gene_id=STM14_RS02980;gene=None;prodcut=HHA domain-containing protein
STM14_RS02985	75.7131	92.2322	328.493	362.385	1.51752	1.14413e-20	6.16226e-20	gene_id=STM14_RS02985;gene=tomB;prodcut=Hha toxicity modulator TomB
STM14_RS03205	6.09857	6.36785	18.0091	24.5133	1.24792	0.00256867	0.00515439	gene_id=STM14_RS03205;gene=hyi;prodcut=hydroxypyruvate isomerase
STM14_RS03210	6.32938	8.44463	28.6591	22.4553	1.26666	0.000402595	0.000892795	gene_id=STM14_RS03210;gene=glxR;prodcut=2-hydroxy-3-oxopropionate reductase
STM14_RS03215	3.46846	1.32217	13.8066	16.0052	2.11683	5.35286e-06	1.42628e-05	gene_id=STM14_RS03215;gene=None;prodcut=MFS transporter
STM14_RS03225	4.99457	5.75504	16.4474	14.6665	1.00992	0.00349137	0.00688706	gene_id=STM14_RS03225;gene=allB;prodcut=allantoinase AllB
STM14_RS03350	6.34741	3.9697	24.0427	24.745	1.71952	0.000639179	0.00137378	gene_id=STM14_RS03350;gene=sfmF;prodcut=fimbria assembly protein
STM14_RS03435	1.1012	2.20382	8.05457	13.0833	2.15464	0.00701834	0.0132617	gene_id=STM14_RS03435;gene=rclC;prodcut=reactive chlorine resistance membrane protein RclC
STM14_RS03455	27.8262	27.5302	116.522	116.053	1.54804	9.17385e-39	7.82019e-38	gene_id=STM14_RS03455;gene=None;prodcut=autotransporter domain-containing esterase
STM14_RS03465	5.01111	6.47688	16.7994	18.8378	1.11009	0.00423867	0.00826413	gene_id=STM14_RS03465;gene=None;prodcut=SIS domain-containing protein
STM14_RS03470	2.17148	0.987676	6.60075	7.47594	1.63455	0.0129664	0.023474	gene_id=STM14_RS03470;gene=None;prodcut=SIS domain-containing protein
STM14_RS03510	1.20286	0.60182	10.6835	14.7378	3.29502	0.00355528	0.00700399	gene_id=STM14_RS03510;gene=None;prodcut=RamA family antibiotic efflux transcriptional regulator
STM14_RS03520	12.3406	10.3212	56.9683	47.5963	1.68305	1.68861e-12	6.83128e-12	gene_id=STM14_RS03520;gene=None;prodcut=YbdK family carboxylate-amine ligase
STM14_RS03615	390.438	398.456	1880.67	1838.83	1.71425	3.33933e-231	1.82456e-229	gene_id=STM14_RS03615;gene=None;prodcut=oxidoreductase
STM14_RS03620	399.267	392.242	1435.62	1463.09	1.35009	1.22617e-133	3.27099e-132	gene_id=STM14_RS03620;gene=None;prodcut=pyridoxal phosphate-dependent aminotransferase
STM14_RS03630	18.5111	17.8556	55.0651	57.9546	1.1132	1.30102e-08	4.24468e-08	gene_id=STM14_RS03630;gene=None;prodcut=phosphoadenosine phosphosulfate reductase
STM14_RS03680	10.6473	14.6495	127.421	116.185	2.74393	2.45192e-51	2.56209e-50	gene_id=STM14_RS03680;gene=None;prodcut=glutathione-dependent formaldehyde dehydrogenase
STM14_RS03730	15.754	14.0264	49.2551	50.9844	1.22847	2.42754e-11	9.32955e-11	gene_id=STM14_RS03730;gene=dpiB;prodcut=sensor histidine kinase DpiB
STM14_RS03760	13.5786	12.8035	82.948	83.4753	2.1345	1.90035e-19	9.89446e-19	gene_id=STM14_RS03760;gene=None;prodcut=deaminated glutathione amidase
STM14_RS03875	87.7279	82.5697	466.054	409.242	1.83856	5.52844e-43	5.04457e-42	gene_id=STM14_RS03875;gene=None;prodcut=zinc ribbon-containing protein
STM14_RS03885	6.69208	7.86101	31.6189	34.6769	1.66468	5.29873e-06	1.41374e-05	gene_id=STM14_RS03885;gene=None;prodcut=DUF1266 domain-containing protein
STM14_RS03890	5.89402	7.91173	23.8839	22.8975	1.23712	2.0283e-05	5.16761e-05	gene_id=STM14_RS03890;gene=None;prodcut=J domain-containing protein
STM14_RS04055	7.10803	5.37399	21.4565	20.9366	1.24164	8.94457e-05	0.00021338	gene_id=STM14_RS04055;gene=tcuC;prodcut=tricarballylate/proton symporter TcuC
STM14_RS04060	5.60474	4.88471	19.2697	14.298	1.15494	0.00227917	0.00459788	gene_id=STM14_RS04060;gene=tcuB;prodcut=tricarballylate utilization protein TcuB
STM14_RS04065	14.2421	14.839	51.2424	49.2259	1.26556	1.93677e-10	7.05481e-10	gene_id=STM14_RS04065;gene=tcuA;prodcut=FAD-dependent tricarballylate dehydrogenase TcuA
STM14_RS04140	4.93085	3.32293	13.5642	16.4766	1.34229	2.18446e-05	5.54376e-05	gene_id=STM14_RS04140;gene=kdpB;prodcut=potassium-transporting ATPase subunit KdpB
STM14_RS04145	3.06798	4.05235	13.2078	11.3452	1.26215	0.000618873	0.0013333	gene_id=STM14_RS04145;gene=kdpA;prodcut=potassium-transporting ATPase subunit KdpA
STM14_RS04160	23.6299	23.065	101.188	101.082	1.59215	9.16115e-27	6.02987e-26	gene_id=STM14_RS04160;gene=phrB;prodcut=deoxyribodipyrimidine photo-lyase
STM14_RS04260	11.4169	6.89394	33.732	31.7914	1.31735	1.15232e-05	3.00504e-05	gene_id=STM14_RS04260;gene=None;prodcut=AbrB family transcriptional regulator
STM14_RS04415	16.2399	18.2268	74.9859	71.377	1.56309	1.70149e-13	7.11176e-13	gene_id=STM14_RS04415;gene=zitB;prodcut=CDF family zinc transporter ZitB
STM14_RS04420	10.1019	5.85224	297.222	305.577	4.71718	4.23331e-53	4.56011e-52	gene_id=STM14_RS04420;gene=None;prodcut=YbgS-like family protein
STM14_RS04585	100.556	114.008	394.133	403.308	1.37093	3.1951e-26	2.06997e-25	gene_id=STM14_RS04585;gene=None;prodcut=kinase inhibitor
STM14_RS04590	75.5814	76.2699	383.358	354.007	1.75659	2.58144e-84	4.13669e-83	gene_id=STM14_RS04590;gene=bioA;prodcut=adenosylmethionine--8-amino-7-oxononanoate transaminase
STM14_RS04595	221.337	222.273	787.337	780.177	1.29825	2.36828e-82	3.71631e-81	gene_id=STM14_RS04595;gene=bioB;prodcut=biotin synthase BioB
STM14_RS04600	163.395	153.527	520.756	483.936	1.14161	3.15572e-49	3.18735e-48	gene_id=STM14_RS04600;gene=bioF;prodcut=8-amino-7-oxononanoate synthase
STM14_RS04610	158.616	144.317	490.013	462.222	1.12952	4.55175e-31	3.29221e-30	gene_id=STM14_RS04610;gene=bioD;prodcut=dethiobiotin synthase
STM14_RS04680	0.676363	1.0152	13.0747	7.15693	3.05495	0.000885649	0.0018681	gene_id=STM14_RS04680;gene=None;prodcut=membrane protein
STM14_RS04685	1.1012	3.30573	12.6572	15.1275	2.13256	0.00229506	0.00462788	gene_id=STM14_RS04685;gene=None;prodcut=membrane protein
STM14_RS04690	14.5516	11.5632	77.3675	66.978	1.94371	1.76205e-17	8.58315e-17	gene_id=STM14_RS04690;gene=None;prodcut=YbhN family protein
STM14_RS04695	10.6216	9.46596	98.6735	99.637	2.78074	6.34196e-46	6.09339e-45	gene_id=STM14_RS04695;gene=clsB;prodcut=cardiolipin synthase ClsB
STM14_RS04700	9.2288	10.5928	122.81	120.027	3.09181	1.66631e-38	1.40721e-37	gene_id=STM14_RS04700;gene=None;prodcut=endonuclease/exonuclease/phosphatase family protein
STM14_RS04710	24.2038	24.9647	84.4325	81.9144	1.23541	1.20728e-12	4.91031e-12	gene_id=STM14_RS04710;gene=None;prodcut=ABC transporter permease
STM14_RS04715	24.784	25.1648	80.7382	76.3211	1.12978	8.67532e-11	3.21689e-10	gene_id=STM14_RS04715;gene=None;prodcut=ABC transporter permease
STM14_RS04720	40.9495	41.0948	167.062	148.336	1.41947	1.75867e-37	1.45806e-36	gene_id=STM14_RS04720;gene=None;prodcut=ATP-binding cassette domain-containing protein
STM14_RS04725	34.1404	40.5809	149.613	147.729	1.46931	3.10219e-23	1.83183e-22	gene_id=STM14_RS04725;gene=hlyD;prodcut=secretion protein HlyD
STM14_RS04730	28.3802	36.6434	117.025	108.09	1.26803	1.93187e-10	7.04263e-10	gene_id=STM14_RS04730;gene=cecR;prodcut=transcriptional regulator CecR
STM14_RS04750	1.57474	3.15152	15.6319	14.0321	2.12581	0.0273728	0.047021	gene_id=STM14_RS04750;gene=ybiJ;prodcut=DUF1471 family protein YbiJ
STM14_RS04760	9.2369	2.31072	82.0398	63.4454	3.13275	6.28843e-09	2.1e-08	gene_id=STM14_RS04760;gene=None;prodcut=DksA/TraR family C4-type zinc finger protein
STM14_RS04770	9.8322	8.9104	51.9505	48.5586	1.90007	6.80071e-27	4.49581e-26	gene_id=STM14_RS04770;gene=ybiO;prodcut=mechanosensitive channel protein
STM14_RS04790	113.154	114.862	2242.63	2431.98	3.83534	0	0	gene_id=STM14_RS04790;gene=dps;prodcut=DNA starvation/stationary phase protection protein Dps
STM14_RS04800	2132.34	2103.77	7489.83	7702.58	1.32001	7.19665e-178	2.56983e-176	gene_id=STM14_RS04800;gene=ompX;prodcut=outer membrane protein OmpX
STM14_RS04840	3.25637	4.39894	23.9884	24.3014	2.13393	8.49347e-10	2.99284e-09	gene_id=STM14_RS04840;gene=None;prodcut=DUF1479 domain-containing protein
STM14_RS04900	67.5133	78.2804	545.888	522.813	2.35066	4.14307e-60	5.03722e-59	gene_id=STM14_RS04900;gene=bssR;prodcut=biofilm formation regulator BssR
STM14_RS04915	2.8259	3.48028	9.76701	11.3798	1.22262	0.0184766	0.0327309	gene_id=STM14_RS04915;gene=None;prodcut=FAD-binding protein
STM14_RS04930	12.106	13.4598	38.5879	50.9401	1.28598	1.10195e-09	3.85003e-09	gene_id=STM14_RS04930;gene=None;prodcut=electron transfer flavoprotein-ubiquinone oxidoreductase
STM14_RS04945	9.04063	9.86889	34.3515	35.7021	1.3664	0.000635655	0.0013675	gene_id=STM14_RS04945;gene=None;prodcut=PQQ-dependent sugar dehydrogenase
STM14_RS04955	109.656	100.812	318.5	324.243	1.08806	2.29159e-33	1.74368e-32	gene_id=STM14_RS04955;gene=dacC;prodcut=serine-type D-Ala-D-Ala carboxypeptidase
STM14_RS04995	6.53163	5.99121	26.1624	20.0068	1.35914	0.0167662	0.0298644	gene_id=STM14_RS04995;gene=None;prodcut=inner membrane protein YbjM
STM14_RS05055	2.60739	1.99518	12.3404	12.8127	1.92791	1.71214e-05	4.39172e-05	gene_id=STM14_RS05055;gene=None;prodcut=PTS sugar transporter subunit IIC
STM14_RS05065	15.7939	13.7247	46.1802	45.523	1.11275	2.10147e-08	6.73987e-08	gene_id=STM14_RS05065;gene=None;prodcut=sulfatase
STM14_RS05095	33.1182	37.5317	138.423	137.332	1.44151	1.91402e-12	7.71562e-12	gene_id=STM14_RS05095;gene=None;prodcut=lipoprotein
STM14_RS05125	11.394	8.28098	133.845	125.04	3.19516	1.18252e-85	1.96436e-84	gene_id=STM14_RS05125;gene=poxB;prodcut=ubiquinone-dependent pyruvate dehydrogenase
STM14_RS05200	20.9633	24.321	117.143	124.194	1.89104	6.7008e-20	3.5335e-19	gene_id=STM14_RS05200;gene=None;prodcut=hydrolase
STM14_RS05205	9.33334	10.7762	43.2612	41.5834	1.55374	6.88235e-08	2.14217e-07	gene_id=STM14_RS05205;gene=None;prodcut=pirin family protein
STM14_RS05295	10.2928	10.2995	33.9315	30.8412	1.13024	2.46318e-06	6.75365e-06	gene_id=STM14_RS05295;gene=None;prodcut=amino acid permease
STM14_RS05330	11.2955	12.4925	78.5815	70.5218	2.12471	1.8023e-15	8.14086e-15	gene_id=STM14_RS05330;gene=None;prodcut=DUF421 domain-containing protein
STM14_RS05425	112.044	104.724	388.655	346.595	1.23894	1.8991e-57	2.22543e-56	gene_id=STM14_RS05425;gene=ldtD;prodcut=L,D-transpeptidase
STM14_RS05495	12.6373	12.1112	41.6605	39.4523	1.18971	6.61189e-07	1.89778e-06	gene_id=STM14_RS05495;gene=None;prodcut=recombinase RecT
STM14_RS05585	4.38917	5.16707	28.5969	35.3722	2.22042	1.11148e-08	3.64729e-08	gene_id=STM14_RS05585;gene=None;prodcut=antitermination protein
STM14_RS05640	13.9836	13.9926	48.2878	44.5013	1.20673	6.89653e-10	2.43581e-09	gene_id=STM14_RS05640;gene=None;prodcut=phage portal protein
STM14_RS05730	0.845454	1.692	6.27232	5.55604	1.69638	0.000421892	0.000931944	gene_id=STM14_RS05730;gene=None;prodcut=phage tail protein
STM14_RS05820	798.309	746.303	3887.65	3766.14	1.78613	1.84742e-112	4.12711e-111	gene_id=STM14_RS05820;gene=rmf;prodcut=ribosome modulation factor
STM14_RS05840	3456.64	3382.89	9579.14	10132.6	1.00486	1.71083e-108	3.64253e-107	gene_id=STM14_RS05840;gene=ompA;prodcut=porin OmpA
STM14_RS05875	10.2524	6.2176	60.7062	49.1387	2.21481	3.00091e-11	1.14362e-10	gene_id=STM14_RS05875;gene=None;prodcut=DUF2057 family protein
STM14_RS05885	140.976	135.244	454.086	409.13	1.1209	4.45347e-15	1.98589e-14	gene_id=STM14_RS05885;gene=hspQ;prodcut=heat shock protein HspQ
STM14_RS06080	202.687	206.424	2903.88	2914.83	3.30734	6.88002e-248	4.16012e-246	gene_id=STM14_RS06080;gene=None;prodcut=YccJ family protein
STM14_RS06085	161.445	153.61	2541.61	2468.74	3.46837	0	0	gene_id=STM14_RS06085;gene=wrbA;prodcut=NAD(P)H:quinone oxidoreductase
STM14_RS06090	37.8403	25.6504	221.933	256.968	2.39333	1.04191e-13	4.39539e-13	gene_id=STM14_RS06090;gene=None;prodcut=general stress protein
STM14_RS06120	41.5193	37.3654	331.792	344.081	2.57641	9.55521e-85	1.5421e-83	gene_id=STM14_RS06120;gene=phoH;prodcut=phosphate starvation-inducible protein PhoH
STM14_RS06150	2.4137	1.93221	12.9468	12.7255	2.03994	1.01045e-05	2.64572e-05	gene_id=STM14_RS06150;gene=None;prodcut=MFS transporter
STM14_RS06155	36.8642	43.7813	170.81	164.036	1.53052	1.13819e-29	8.05259e-29	gene_id=STM14_RS06155;gene=None;prodcut=Gfo/Idh/MocA family oxidoreductase
STM14_RS06195	7.90575	5.68594	85.4478	96.8633	3.2236	4.93076e-32	3.6478e-31	gene_id=STM14_RS06195;gene=csgG;prodcut=curli production assembly/transport protein CsgG
STM14_RS06200	4.44167	2.96303	55.1781	47.824	3.27517	1.22587e-10	4.51244e-10	gene_id=STM14_RS06200;gene=csgF;prodcut=curli production assembly/transport protein CsgF
STM14_RS06205	5.71586	8.83933	43.9799	59.0354	2.30073	2.58879e-07	7.65829e-07	gene_id=STM14_RS06205;gene=csgE;prodcut=curli production assembly/transport protein CsgE
STM14_RS06210	6.32794	6.01543	44.3013	51.1003	2.42795	2.09961e-11	8.09671e-11	gene_id=STM14_RS06210;gene=csgD;prodcut=biofilm master transcriptional regulator CsgD
STM14_RS06220	11.7365	9.93728	59.4311	68.3795	2.03781	6.19392e-09	2.07149e-08	gene_id=STM14_RS06220;gene=csgA;prodcut=curli major subunit CsgA
STM14_RS06265	141.551	152.622	1812.73	1777.09	3.0862	1.22233e-234	6.76008e-233	gene_id=STM14_RS06265;gene=None;prodcut=MysB family protein
STM14_RS06305	80.5823	83.8599	252.604	242.341	1.06667	1.4728e-07	4.44685e-07	gene_id=STM14_RS06305;gene=bssS;prodcut=biofilm formation regulator BssS
STM14_RS06325	210.423	209.287	636.039	662.772	1.10704	7.40299e-37	6.01659e-36	gene_id=STM14_RS06325;gene=grxB;prodcut=glutaredoxin 2
STM14_RS06565	26.692	30.5249	138.258	132.089	1.7171	4.36952e-16	2.0179e-15	gene_id=STM14_RS06565;gene=None;prodcut=glycine zipper 2TM domain-containing protein
STM14_RS06575	60.5332	54.9934	1528.03	1615.52	4.24363	2.50434e-174	8.804e-173	gene_id=STM14_RS06575;gene=bhsA;prodcut=multiple stress resistance protein BhsA
STM14_RS06580	44.3728	55.2884	152.249	159.678	1.12291	9.07307e-15	3.9755e-14	gene_id=STM14_RS06580;gene=None;prodcut=L,D-transpeptidase family protein
STM14_RS06625	15.0845	12.6466	59.0009	49.7241	1.44817	9.1298e-10	3.21207e-09	gene_id=STM14_RS06625;gene=sifA;prodcut=SPI-2 type III secretion system effector SifA
STM14_RS06690	11.2182	14.3437	53.4005	53.4522	1.54026	0.000186131	0.000429789	gene_id=STM14_RS06690;gene=None;prodcut=lysozyme inhibitor LprI family protein
STM14_RS06695	14.2269	11.4508	37.8111	41.6834	1.10811	0.00047171	0.00103443	gene_id=STM14_RS06695;gene=rluE;prodcut=23S rRNA pseudouridine(2457) synthase RluE
STM14_RS06705	10.6391	10.1047	44.0909	46.9995	1.61202	4.3283e-11	1.63301e-10	gene_id=STM14_RS06705;gene=None;prodcut=site-specific integrase
STM14_RS06720	2.47055	3.70822	19.3613	22.0144	2.22032	0.00251574	0.00505265	gene_id=STM14_RS06720;gene=None;prodcut=hypothetical protein
STM14_RS06830	4.08129	5.569	21.7106	31.4081	1.9383	8.52492e-05	0.000203798	gene_id=STM14_RS06830;gene=None;prodcut=DUF1133 family protein
STM14_RS07010	19.0211	22.0748	98.9671	93.4827	1.70411	6.95478e-38	5.82993e-37	gene_id=STM14_RS07010;gene=sspH1;prodcut=type III secretion system effector E3 ubiquitin transferase SspH1
STM14_RS07015	6.43701	4.90756	99.2901	96.9631	3.58996	7.95761e-31	5.72822e-30	gene_id=STM14_RS07015;gene=None;prodcut=SOS response-associated peptidase
STM14_RS07020	4.21375	6.59971	19.3349	27.3445	1.58735	1.30638e-05	3.3854e-05	gene_id=STM14_RS07020;gene=sopF;prodcut=type III secretion system effector SopF
STM14_RS07030	2.35015	2.87426	10.6414	11.6342	1.5691	0.00717993	0.0135389	gene_id=STM14_RS07030;gene=None;prodcut=hypothetical protein
STM14_RS07105	154.828	149.647	12400.7	14032.9	5.91831	0	0	gene_id=STM14_RS07105;gene=None;prodcut=Hsp20 family protein
STM14_RS07155	7.45191	4.36492	28.6774	33.4034	1.87194	7.4325e-09	2.46212e-08	gene_id=STM14_RS07155;gene=None;prodcut=mechanosensitive ion channel family protein
STM14_RS07160	32.0757	37.1312	268.13	271.807	2.44082	2.02279e-29	1.42443e-28	gene_id=STM14_RS07160;gene=None;prodcut=four-helix bundle copper-binding protein
STM14_RS07180	1.73354	1.38773	32.6051	38.2315	3.98217	3.05098e-11	1.16075e-10	gene_id=STM14_RS07180;gene=None;prodcut=helix-turn-helix transcriptional regulator
STM14_RS07190	85.817	97.4323	864.809	1453.1	3.14193	3.29722e-14	1.41465e-13	gene_id=STM14_RS07190;gene=None;prodcut=biofilm/acid-resistance regulator YmgB/AriR
STM14_RS07220	5.13321	7.7048	20.4493	17.1527	1.02634	0.0271241	0.0466468	gene_id=STM14_RS07220;gene=None;prodcut=hypothetical protein
STM14_RS07230	67.6634	63.5787	993.28	1053.29	3.4404	1.58683e-105	3.27103e-104	gene_id=STM14_RS07230;gene=None;prodcut=GlsB/YeaQ/YmgE family stress response membrane protein
STM14_RS07235	8.15379	8.15907	34.0799	27.2461	1.38718	0.0216188	0.0378831	gene_id=STM14_RS07235;gene=None;prodcut=DUF333 domain-containing protein
STM14_RS07255	16.327	12.707	99.3831	99.0112	2.25009	7.35635e-24	4.47199e-23	gene_id=STM14_RS07255;gene=None;prodcut=helix-turn-helix transcriptional regulator
STM14_RS07280	106.989	99.8466	668.591	699.316	2.20298	7.63687e-180	2.793e-178	gene_id=STM14_RS07280;gene=None;prodcut=YeaH/YhbH family protein
STM14_RS07285	72.2444	77.9423	1162.84	1181.04	3.44129	0	0	gene_id=STM14_RS07285;gene=yeaG;prodcut=protein kinase YeaG
STM14_RS07375	3.52777	4.37055	73.3732	65.8639	3.61649	4.55156e-39	3.90196e-38	gene_id=STM14_RS07375;gene=None;prodcut=aspartate aminotransferase family protein
STM14_RS07380	3.38508	3.98503	69.7019	76.5178	3.78773	2.02966e-35	1.60637e-34	gene_id=STM14_RS07380;gene=astA;prodcut=arginine N-succinyltransferase
STM14_RS07385	7.52683	5.16061	92.922	84.7684	3.28512	5.5706e-54	6.08739e-53	gene_id=STM14_RS07385;gene=astD;prodcut=succinylglutamate-semialdehyde dehydrogenase
STM14_RS07390	9.20256	8.44114	95.6779	85.5891	2.8378	8.88442e-46	8.51815e-45	gene_id=STM14_RS07390;gene=astB;prodcut=N-succinylarginine dihydrolase
STM14_RS07395	5.31677	5.95864	52	49.0345	2.64045	9.68764e-19	4.95304e-18	gene_id=STM14_RS07395;gene=astE;prodcut=succinylglutamate desuccinylase
STM14_RS07400	77.0943	93.6751	526.275	515.697	2.08595	9.62598e-60	1.15486e-58	gene_id=STM14_RS07400;gene=spy;prodcut=ATP-independent periplasmic protein-refolding chaperone Spy
STM14_RS07415	368.076	374.332	2441.5	2419	2.18795	2.21789e-186	8.45223e-185	gene_id=STM14_RS07415;gene=osmE;prodcut=osmotically-inducible lipoprotein OsmE
STM14_RS07425	6.21906	6.982	31.8579	26.0187	1.60874	1.55548e-08	5.04585e-08	gene_id=STM14_RS07425;gene=chbC;prodcut=PTS N,N'-diacetylchitobiose transporter subunit IIC
STM14_RS07430	20.0971	27.2078	78.44	79.0058	1.21134	0.000141279	0.000330257	gene_id=STM14_RS07430;gene=chbA;prodcut=PTS N,N'-diacetylchitobiose transporter subunit IIA
STM14_RS07435	13.6875	19.0771	65.1264	67.5169	1.49394	4.56837e-10	1.6313e-09	gene_id=STM14_RS07435;gene=chbR;prodcut=transcriptional regulator ChbR
STM14_RS07440	11.0974	14.4512	56.0731	62.6506	1.6933	5.06292e-16	2.33337e-15	gene_id=STM14_RS07440;gene=None;prodcut=6-phospho-beta-glucosidase
STM14_RS07445	33.658	32.3217	97.2837	100.678	1.06242	1.36267e-08	4.43625e-08	gene_id=STM14_RS07445;gene=chbG;prodcut=chitin disaccharide deacetylase
STM14_RS07450	31.9412	32.3282	419.157	426.725	3.19554	0	0	gene_id=STM14_RS07450;gene=katE;prodcut=catalase HPII
STM14_RS07480	49.0599	47.6548	189.299	175.663	1.39296	1.16994e-23	7.07424e-23	gene_id=STM14_RS07480;gene=None;prodcut=fructosamine kinase family protein
STM14_RS07485	22.6072	25.4496	84.8935	85.7722	1.30529	9.18041e-05	0.000218432	gene_id=STM14_RS07485;gene=ghoS;prodcut=type V toxin-antitoxin system endoribonuclease antitoxin GhoS
STM14_RS07490	130.312	143.657	501.04	498.42	1.34407	4.65364e-53	5.001e-52	gene_id=STM14_RS07490;gene=pfkB;prodcut=6-phosphofructokinase II
STM14_RS07500	16.9583	24.0578	70.8799	66.2307	1.21728	1.86612e-08	6.01484e-08	gene_id=STM14_RS07500;gene=None;prodcut=lipid A deacylase LpxR family protein
STM14_RS07565	16.0407	23.1434	50.6731	68.1431	1.07756	0.000376035	0.000837172	gene_id=STM14_RS07565;gene=None;prodcut=glutathione peroxidase
STM14_RS07570	29.3916	27.7615	94.4312	87.8102	1.15006	6.89738e-09	2.29491e-08	gene_id=STM14_RS07570;gene=btuD;prodcut=vitamin B12 ABC transporter ATP-binding protein BtuD
STM14_RS07640	15.7447	12.5323	56.6465	58.9883	1.50958	3.21777e-12	1.28682e-11	gene_id=STM14_RS07640;gene=None;prodcut=acyl-CoA dehydrogenase
STM14_RS07645	3.74604	5.1703	26.7251	25.3228	2.0218	7.83344e-12	3.07615e-11	gene_id=STM14_RS07645;gene=None;prodcut=acyl CoA:acetate/3-ketoacid CoA transferase
STM14_RS07655	9.98181	10.7017	44.7005	44.2079	1.58083	1.8012e-08	5.80971e-08	gene_id=STM14_RS07655;gene=ydiB;prodcut=quinate/shikimate dehydrogenase
STM14_RS07730	92.3475	84.7925	476.458	495.059	1.93286	3.69469e-96	7.0401e-95	gene_id=STM14_RS07730;gene=None;prodcut=L,D-transpeptidase family protein
STM14_RS07735	23.9674	15.4176	90.3366	70.5534	1.50771	0.000177781	0.000411345	gene_id=STM14_RS07735;gene=None;prodcut=major outer membrane lipoprotein
STM14_RS07760	2.51234	2.23463	8.1672	10.2606	1.43464	0.0273295	0.0469822	gene_id=STM14_RS07760;gene=None;prodcut=glutamine amidotransferase
STM14_RS07800	113.771	118.141	888.242	825.852	2.36259	1.11068e-196	4.62103e-195	gene_id=STM14_RS07800;gene=mlrB;prodcut=transcriptional regulator MlrB
STM14_RS07825	2.62176	3.17576	8.50688	14.4474	1.46361	0.000857234	0.00180985	gene_id=STM14_RS07825;gene=spiA;prodcut=SPI-2 type III secretion system protein SpiA
STM14_RS07830	3.23127	4.76495	27.8996	26.3304	2.23812	7.24648e-11	2.70922e-10	gene_id=STM14_RS07830;gene=ssaD;prodcut=SctD family type III secretion system inner membrane ring subunit SsaD
STM14_RS07835	6.76363	5.92201	22.969	31.0762	1.56904	0.0205473	0.036103	gene_id=STM14_RS07835;gene=ssaE;prodcut=YscE family type III secretion system co-chaperone SsaE
STM14_RS07840	11.9498	6.29343	62.4323	67.2513	2.3079	1.14091e-07	3.47718e-07	gene_id=STM14_RS07840;gene=sseA;prodcut=SPI-2 type III secretion system chaperone SseA
STM14_RS07845	19.1655	19.1779	85.931	105.184	1.79516	5.45379e-13	2.24437e-12	gene_id=STM14_RS07845;gene=sseB;prodcut=SPI-2 type III secretion system translocon protein SseB
STM14_RS07850	17.8061	18.2523	60.3556	68.6907	1.31685	1.47695e-05	3.81215e-05	gene_id=STM14_RS07850;gene=sscA;prodcut=SycD/LcrH family type III secretion system chaperone SscA
STM14_RS07855	17.8521	21.1245	76.8361	83.9563	1.52161	1.70103e-19	8.86686e-19	gene_id=STM14_RS07855;gene=sseC;prodcut=SPI-2 type III secretion system translocon protein SseC
STM14_RS07860	8.0555	11.9158	39.5246	38.621	1.44458	6.48169e-05	0.000156854	gene_id=STM14_RS07860;gene=sseD;prodcut=SPI-2 type III secretion system translocon protein SseD
STM14_RS07865	11.3509	11.8521	39.7076	45.0755	1.34678	0.000730507	0.00155752	gene_id=STM14_RS07865;gene=sseE;prodcut=LcrR family type III secretion system chaperone SseE
STM14_RS07870	6.62402	7.10176	35.5963	39.5256	1.92966	2.23173e-05	5.65412e-05	gene_id=STM14_RS07870;gene=sscB;prodcut=SycD/LcrH family type III secretion system chaperone SscB
STM14_RS07875	2.10501	3.15956	11.5476	11.7232	1.6206	0.00527365	0.0101425	gene_id=STM14_RS07875;gene=sseF;prodcut=type III secretion systems effector SseF
STM14_RS07900	1.37344	1.92406	18.3696	16.8277	2.89256	1.41694e-06	3.97391e-06	gene_id=STM14_RS07900;gene=ssaJ;prodcut=SPI-2 type III secretion system apparatus lipoprotein SsaJ
STM14_RS07905	8.6267	7.13102	35.6647	35.5107	1.6528	3.27509e-05	8.19677e-05	gene_id=STM14_RS07905;gene=None;prodcut=type III secretion system domain-containing protein
STM14_RS07910	3.66197	3.66434	29.336	29.5717	2.48449	4.07074e-08	1.282e-07	gene_id=STM14_RS07910;gene=ssaK;prodcut=SPI-2 type III secretion system apparatus protein SsaK
STM14_RS07915	11.7533	9.5304	53.5713	58.0081	1.868	3.96457e-14	1.69456e-13	gene_id=STM14_RS07915;gene=ssaL;prodcut=SPI-2 type III secretion system apparatus protein SsaL
STM14_RS07920	1.67263	2.78952	20.973	31.0507	3.02131	3.47147e-05	8.65007e-05	gene_id=STM14_RS07920;gene=ssaM;prodcut=SPI-2 type III secretion system apparatus protein SsaM
STM14_RS07925	9.6746	8.26908	34.5395	33.3382	1.39684	1.22786e-11	4.78792e-11	gene_id=STM14_RS07925;gene=ssaV;prodcut=SPI-2 type III secretion system apparatus protein SsaV
STM14_RS07930	34.0388	34.2192	108.853	113.389	1.18029	3.72221e-17	1.79196e-16	gene_id=STM14_RS07930;gene=ssaN;prodcut=SctN family type III secretion system ATPase SsaN
STM14_RS07935	15.2405	24.5095	58.0123	60.0204	1.04636	0.00285611	0.00568339	gene_id=STM14_RS07935;gene=ssaO;prodcut=SPI-2 type III secretion system apparatus protein SsaO
STM14_RS07940	16.4594	17.019	75.6738	67.2215	1.57048	2.92599e-06	7.95526e-06	gene_id=STM14_RS07940;gene=ssaP;prodcut=SPI-2 type III secretion system apparatus protein SsaP
STM14_RS07945	27.6472	25.9627	91.3334	96.4108	1.2856	4.65949e-13	1.92273e-12	gene_id=STM14_RS07945;gene=ssaQ;prodcut=SPI-2 type III secretion system cytoplasmic ring protein SsaQ
STM14_RS07950	4.45003	2.22646	11.6247	18.4103	1.64926	0.00504298	0.00973188	gene_id=STM14_RS07950;gene=ssaR;prodcut=SPI-2 type III secretion system export apparatus protein SsaR
STM14_RS07965	7.20072	4.8685	24.6059	21.8937	1.42351	4.60031e-05	0.000113075	gene_id=STM14_RS07965;gene=ssaU;prodcut=SPI-2 type III secretion system apparatus protein SsaU
STM14_RS07980	40.508	41.1347	268.386	255.51	2.15887	3.05347e-91	5.43038e-90	gene_id=STM14_RS07980;gene=mdtK;prodcut=multidrug efflux MATE transporter MdtK
STM14_RS07990	289.883	301.559	1141.88	1226.8	1.47929	1.3816e-113	3.1172e-112	gene_id=STM14_RS07990;gene=cfa;prodcut=cyclopropane fatty acyl phospholipid synthase
STM14_RS08045	4.27989	5.99573	25.9382	21.9288	1.69599	0.0212323	0.0372346	gene_id=STM14_RS08045;gene=None;prodcut=DUF1289 domain-containing protein
STM14_RS08055	72.5765	69.8606	643.782	602.336	2.60604	2.27329e-104	4.6024e-103	gene_id=STM14_RS08055;gene=sodC2;prodcut=superoxide dismutase [Cu-Zn] SodC2
STM14_RS08115	21.4915	17.2591	72.3764	71.3569	1.36867	5.80641e-16	2.67059e-15	gene_id=STM14_RS08115;gene=dtpA;prodcut=dipeptide/tripeptide permease DtpA
STM14_RS08200	56.8217	63.3231	201.288	210.641	1.25469	1.19662e-31	8.73863e-31	gene_id=STM14_RS08200;gene=fumC;prodcut=class II fumarate hydratase
STM14_RS08215	1.08701	1.20857	8.45564	8.20626	2.33655	7.40856e-06	1.94996e-05	gene_id=STM14_RS08215;gene=None;prodcut=amidohydrolase
STM14_RS08220	14.7221	11.4579	36.2741	43.1208	1.0787	1.65374e-05	4.24673e-05	gene_id=STM14_RS08220;gene=ompC;prodcut=porin OmpC
STM14_RS08275	19.5513	17.5574	84.5984	77.0571	1.60022	1.6904e-13	7.0719e-13	gene_id=STM14_RS08275;gene=None;prodcut=serine protease
STM14_RS08290	24.7274	21.3068	65.7911	70.6412	1.04501	5.36039e-07	1.55232e-06	gene_id=STM14_RS08290;gene=None;prodcut=LysR family transcriptional regulator
STM14_RS08310	20.0909	20.4629	187.627	187.616	2.68708	7.46004e-75	1.08782e-73	gene_id=STM14_RS08310;gene=osmV;prodcut=osmoprotectant ABC transporter ATP-binding protein OsmV
STM14_RS08315	7.62863	4.13485	78.716	65.8524	3.09655	1.22418e-19	6.40329e-19	gene_id=STM14_RS08315;gene=osmW;prodcut=osmoprotectant ABC transporter permease OsmW
STM14_RS08320	3.42297	4.33856	77.7336	74.2194	3.76801	1.38844e-32	1.04248e-31	gene_id=STM14_RS08320;gene=osmX;prodcut=osmoprotectant ABC transporter substrate-binding protein OsmX
STM14_RS08325	4.05628	1.44961	40.5681	41.9533	3.38392	8.65398e-14	3.66783e-13	gene_id=STM14_RS08325;gene=osmY;prodcut=osmoprotectant ABC transporter permease OsmY
STM14_RS08400	82.5163	78.5419	251.306	225.292	1.04223	6.10544e-06	1.61824e-05	gene_id=STM14_RS08400;gene=ydfZ;prodcut=putative selenium delivery protein YdfZ
STM14_RS08420	15.696	28.0468	439.312	447.063	3.81766	1.28657e-37	1.07057e-36	gene_id=STM14_RS08420;gene=None;prodcut=general stress protein
STM14_RS08425	8.5792	12.8771	118.576	114.67	2.91899	1.05642e-24	6.54491e-24	gene_id=STM14_RS08425;gene=None;prodcut=2-oxo-tetronate isomerase
STM14_RS08430	24.6083	26.196	281.207	320.752	3.04426	3.73942e-46	3.61584e-45	gene_id=STM14_RS08430;gene=None;prodcut=YdeI family stress tolerance OB fold protein
STM14_RS08475	19.5905	20.3118	95.9395	98.3249	1.76064	3.99605e-19	2.05699e-18	gene_id=STM14_RS08475;gene=None;prodcut=LysR family transcriptional regulator
STM14_RS08500	0.758422	1.51783	13.076	10.9819	2.87768	0.000723403	0.0015431	gene_id=STM14_RS08500;gene=None;prodcut=nuclear transport factor 2 family protein
STM14_RS08520	13.5845	13.5933	35.6894	44.3122	1.03522	4.43048e-05	0.000109019	gene_id=STM14_RS08520;gene=None;prodcut=hydrogenase expression/formation C-terminal domain-containing protein
STM14_RS08530	6.85351	4.11477	27.9291	25.1913	1.7537	0.00575177	0.0109875	gene_id=STM14_RS08530;gene=hypC;prodcut=HypC/HybG/HupF family hydrogenase formation chaperone
STM14_RS08535	20.6291	18.9504	63.2532	52.7353	1.02813	0.000154152	0.000359055	gene_id=STM14_RS08535;gene=hybD;prodcut=HyaD/HybD family hydrogenase maturation endopeptidase
STM14_RS08555	12.6455	11.7093	48.5148	44.988	1.41793	2.88441e-09	9.82782e-09	gene_id=STM14_RS08555;gene=None;prodcut=linear amide C-N hydrolase
STM14_RS08565	5.22255	4.42194	23.0878	18.3462	1.57994	3.49272e-05	8.69823e-05	gene_id=STM14_RS08565;gene=None;prodcut=zinc-binding alcohol dehydrogenase family protein
STM14_RS08610	15.6781	23.9452	78.4623	75.3663	1.43315	0.000279417	0.000630426	gene_id=STM14_RS08610;gene=None;prodcut=type II toxin-antitoxin system Phd/YefM family antitoxin
STM14_RS08625	19.949	20.8693	64.6667	70.9526	1.20953	1.29636e-08	4.23252e-08	gene_id=STM14_RS08625;gene=None;prodcut=hypothetical protein
STM14_RS08660	28.108	30.8096	187.95	191.608	2.16465	1.48055e-95	2.79763e-94	gene_id=STM14_RS08660;gene=glgX;prodcut=glycogen debranching protein GlgX
STM14_RS08665	8.72455	6.69043	98.1502	94.5439	3.12126	7.4645e-93	1.35406e-91	gene_id=STM14_RS08665;gene=treY;prodcut=malto-oligosyltrehalose synthase
STM14_RS08670	9.58686	7.05033	92.2086	91.0867	2.9392	8.50943e-61	1.04581e-59	gene_id=STM14_RS08670;gene=treZ;prodcut=malto-oligosyltrehalose trehalohydrolase
STM14_RS08675	4.98034	7.3442	58.8875	61.3123	2.76267	1.62813e-18	8.23141e-18	gene_id=STM14_RS08675;gene=None;prodcut=OBAP family protein
STM14_RS08680	24.9294	21.8273	84.6593	110.375	1.53863	1.05965e-06	3.00345e-06	gene_id=STM14_RS08680;gene=hdeB;prodcut=acid-activated periplasmic chaperone HdeB
STM14_RS08685	53.3593	47.1963	543.121	569.927	2.94598	2.74139e-88	4.72707e-87	gene_id=STM14_RS08685;gene=None;prodcut=OsmC family protein
STM14_RS08690	6.65454	12.3664	105.294	112.24	2.99232	1.02652e-10	3.79094e-10	gene_id=STM14_RS08690;gene=bdm;prodcut=biofilm-dependent modulation protein
STM14_RS08695	156.496	123.855	1116.43	1098.17	2.45921	5.03817e-50	5.16926e-49	gene_id=STM14_RS08695;gene=sra;prodcut=stationary-phase-induced ribosome-associated protein
STM14_RS08705	176.122	196.633	622.172	663.896	1.26389	1.89902e-53	2.05049e-52	gene_id=STM14_RS08705;gene=adhP;prodcut=alcohol dehydrogenase AdhP
STM14_RS08755	3.71027	1.78208	52.7258	49.9224	3.70168	1.80967e-32	1.35426e-31	gene_id=STM14_RS08755;gene=None;prodcut=NarK family nitrate/nitrite MFS transporter
STM14_RS08760	6.67055	6.95069	82.8927	83.3257	3.08632	5.86366e-119	1.39224e-117	gene_id=STM14_RS08760;gene=None;prodcut=nitrate reductase subunit alpha
STM14_RS08765	6.27145	6.8096	68.738	74.1642	2.92683	7.43996e-43	6.77515e-42	gene_id=STM14_RS08765;gene=narH;prodcut=nitrate reductase subunit beta
STM14_RS08770	3.25566	2.66545	33.7096	30.9883	2.92691	2.4925e-10	8.98529e-10	gene_id=STM14_RS08770;gene=narW;prodcut=nitrate reductase molybdenum cofactor assembly chaperone
STM14_RS08775	13.6116	7.56687	52.4666	49.8632	1.75065	4.14435e-08	1.30428e-07	gene_id=STM14_RS08775;gene=narI;prodcut=respiratory nitrate reductase subunit gamma
STM14_RS08790	21.8004	31.2567	88.7382	91.3302	1.23939	8.71803e-08	2.68771e-07	gene_id=STM14_RS08790;gene=steA;prodcut=type III secretion system effector SteA
STM14_RS08810	18.5681	19.4556	65.52	61.3961	1.2158	6.48387e-17	3.09846e-16	gene_id=STM14_RS08810;gene=None;prodcut=TonB-dependent receptor
STM14_RS08815	12.062	12.6888	694.173	756.846	5.35109	8.73541e-185	3.30126e-183	gene_id=STM14_RS08815;gene=mcbR;prodcut=colanic acid/biofilm transcriptional regulator McbR
STM14_RS08820	89.942	88.6095	513.267	511.963	1.99874	6.62778e-115	1.52573e-113	gene_id=STM14_RS08820;gene=None;prodcut=NADP-dependent oxidoreductase
STM14_RS08880	14.4404	21.6746	42.0334	63.1882	1.02011	0.00642469	0.0122215	gene_id=STM14_RS08880;gene=None;prodcut=hypothetical protein
STM14_RS08925	13.8648	15.135	84.9491	81.1935	1.99521	1.15624e-21	6.46552e-21	gene_id=STM14_RS08925;gene=ydcK;prodcut=YdcK family protein
STM14_RS08995	13.037	9.362	64.1058	56.0344	1.90054	1.0653e-18	5.44045e-18	gene_id=STM14_RS08995;gene=None;prodcut=VOC family protein
STM14_RS09000	95.4513	93.2815	331.606	358.449	1.34786	1.04389e-38	8.86529e-38	gene_id=STM14_RS09000;gene=None;prodcut=LysR substrate-binding domain-containing protein
STM14_RS09085	32.4759	47.6012	132.87	131.955	1.20189	1.22455e-07	3.72208e-07	gene_id=STM14_RS09085;gene=None;prodcut=GFA family protein
STM14_RS09105	117.821	126.021	500.933	571.308	1.6143	3.77838e-64	4.8957e-63	gene_id=STM14_RS09105;gene=ldhA;prodcut=D-lactate dehydrogenase
STM14_RS09110	15.0212	12.5257	45.5178	38.4818	1.0857	0.00515551	0.00993636	gene_id=STM14_RS09110;gene=hslJ;prodcut=heat shock protein HslJ
STM14_RS09125	25.7425	25.525	88.4597	87.7134	1.25803	1.01077e-36	8.18546e-36	gene_id=STM14_RS09125;gene=nifJ;prodcut=pyruvate:ferredoxin (flavodoxin) oxidoreductase
STM14_RS09220	2.58325	3.69274	28.1495	30.4175	2.69915	2.25761e-07	6.70922e-07	gene_id=STM14_RS09220;gene=None;prodcut=peroxiredoxin
STM14_RS09230	2.49545	2.8092	14.9933	15.0558	1.97897	6.23306e-09	2.08305e-08	gene_id=STM14_RS09230;gene=zirT;prodcut=two-partner secretion translocator ZirT
STM14_RS09235	2.19199	2.92455	18.578	19.5322	2.37385	1.61167e-06	4.50056e-06	gene_id=STM14_RS09235;gene=zirU;prodcut=two-partner-like secretion system exoprotein ZirU
STM14_RS09270	15.2387	17.752	63.217	51.9338	1.27974	7.13471e-08	2.21464e-07	gene_id=STM14_RS09270;gene=None;prodcut=LysR family transcriptional regulator
STM14_RS09310	48.9043	53.2082	184.53	170.98	1.27651	8.66778e-24	5.26216e-23	gene_id=STM14_RS09310;gene=None;prodcut=YcjF family protein
STM14_RS09315	55.7383	53.8562	208.622	211.052	1.41436	1.47547e-41	1.31397e-40	gene_id=STM14_RS09315;gene=None;prodcut=YcjX family protein
STM14_RS09320	41.7804	42.4607	126.878	122.886	1.04501	4.00928e-05	9.91389e-05	gene_id=STM14_RS09320;gene=pspE;prodcut=thiosulfate sulfurtransferase PspE
STM14_RS09325	1.87537	5.62975	18.6162	25.0664	2.01748	0.0199818	0.0352049	gene_id=STM14_RS09325;gene=pspD;prodcut=phage shock protein PspD
STM14_RS09335	16.4302	8.22044	41.9666	47.7851	1.34312	0.0127838	0.0231806	gene_id=STM14_RS09335;gene=pspB;prodcut=envelope stress response membrane protein PspB
STM14_RS09410	21.2113	16.439	91.1548	97.6313	1.80397	1.91795e-35	1.52061e-34	gene_id=STM14_RS09410;gene=pdeR;prodcut=cyclic di-GMP phosphodiesterase
STM14_RS09425	29.0682	30.0254	320.394	332.13	2.94222	2.70561e-29	1.89059e-28	gene_id=STM14_RS09425;gene=osmB;prodcut=osmotically-inducible lipoprotein OsmB
STM14_RS09450	32.5864	34.4939	102.15	108.588	1.12864	8.61089e-10	3.03186e-09	gene_id=STM14_RS09450;gene=pgpB;prodcut=phosphatidylglycerophosphatase B
STM14_RS09460	72.1286	72.4066	739.508	756.79	2.84927	0	0	gene_id=STM14_RS09460;gene=acnA;prodcut=aconitate hydratase AcnA
STM14_RS09540	4.48458	3.36561	179.239	181.073	4.99767	5.39873e-16	2.48561e-15	gene_id=STM14_RS09540;gene=None;prodcut=general stress protein
STM14_RS09545	3.67647	2.86133	305.62	335.335	6.09289	7.40181e-56	8.43397e-55	gene_id=STM14_RS09545;gene=None;prodcut=ferritin-like domain-containing protein
STM14_RS09550	4.87301	3.65712	272.839	289.028	5.51899	5.1699e-57	6.02712e-56	gene_id=STM14_RS09550;gene=None;prodcut=ferritin-like domain-containing protein
STM14_RS09555	23.6766	17.593	339.255	331.607	3.50026	3.12516e-120	7.45927e-119	gene_id=STM14_RS09555;gene=None;prodcut=manganese catalase family protein
STM14_RS09565	68.5942	64.5712	195.381	199.214	1.04446	7.80479e-09	2.58167e-08	gene_id=STM14_RS09565;gene=None;prodcut=YkgJ family cysteine cluster protein
STM14_RS09690	23.041	21.8424	85.8844	76.8419	1.33518	7.1797e-18	3.54683e-17	gene_id=STM14_RS09690;gene=None;prodcut=tetratricopeptide repeat protein
STM14_RS09740	59.5753	60.5037	342.845	432.809	2.16945	1.32238e-23	7.95359e-23	gene_id=STM14_RS09740;gene=chaB;prodcut=putative cation transport regulator ChaB
STM14_RS09745	60.0901	64.0627	186.019	188.491	1.06993	8.51446e-20	4.47948e-19	gene_id=STM14_RS09745;gene=chaA;prodcut=sodium-potassium/proton antiporter ChaA
STM14_RS09865	12.1252	10.6771	134.638	125.152	2.98716	3.43421e-64	4.46251e-63	gene_id=STM14_RS09865;gene=None;prodcut=Glu/Leu/Phe/Val dehydrogenase
STM14_RS09870	28.6448	27.6999	174.683	182.185	2.14043	1.85453e-76	2.74847e-75	gene_id=STM14_RS09870;gene=None;prodcut=alpha,alpha-trehalase
STM14_RS09875	35.4562	20.965	343.542	280.039	2.9433	2.08903e-29	1.4688e-28	gene_id=STM14_RS09875;gene=None;prodcut=GlsB/YeaQ/YmgE family stress response membrane protein
STM14_RS09900	16.1646	19.0634	105.968	100.955	2.03105	1.03368e-28	7.16777e-28	gene_id=STM14_RS09900;gene=dadX;prodcut=catabolic alanine racemase DadX
STM14_RS09905	14.123	16.1964	137.458	134.507	2.64204	1.80288e-60	2.20379e-59	gene_id=STM14_RS09905;gene=None;prodcut=D-amino acid dehydrogenase
STM14_RS09910	21.1132	13.9949	205.298	207.457	3.03395	6.83184e-32	5.03779e-31	gene_id=STM14_RS09910;gene=None;prodcut=SpoVR family protein
STM14_RS09935	14.1457	16.5139	165.054	161.499	2.88985	1.41873e-12	5.7446e-12	gene_id=STM14_RS09935;gene=None;prodcut=addiction module toxin, GnsA/GnsB family
STM14_RS10015	40.1708	37.4767	128.292	129.858	1.21053	3.90962e-21	2.14391e-20	gene_id=STM14_RS10015;gene=pabB;prodcut=aminodeoxychorismate synthase component 1
STM14_RS10020	36.9901	32.7432	117.812	94.6832	1.08441	4.1074e-07	1.19481e-06	gene_id=STM14_RS10020;gene=None;prodcut=CoA pyrophosphatase
STM14_RS10025	19.7834	25.2364	78.1113	79.3952	1.28347	5.32412e-14	2.26926e-13	gene_id=STM14_RS10025;gene=sdaA;prodcut=L-serine ammonia-lyase
STM14_RS10030	3.21726	3.47689	19.6326	17.9176	1.96465	6.39641e-09	2.13135e-08	gene_id=STM14_RS10030;gene=None;prodcut=cyclic diguanylate phosphodiesterase
STM14_RS10100	10.2717	7.70879	54.5597	59.1123	2.13818	3.38472e-05	8.44782e-05	gene_id=STM14_RS10100;gene=yobH;prodcut=invasion protein YobH
STM14_RS10135	30.1811	33.2528	100.313	97.8109	1.11996	3.65448e-14	1.56497e-13	gene_id=STM14_RS10135;gene=yebS;prodcut=membrane integrity lipid transport subunit YebS
STM14_RS10140	73.4348	72.699	223	209.806	1.04342	2.2943e-43	2.10195e-42	gene_id=STM14_RS10140;gene=None;prodcut=PqiB family protein
STM14_RS10150	105.746	112.753	1445.49	1493.54	3.22691	2.74694e-135	7.37123e-134	gene_id=STM14_RS10150;gene=None;prodcut=YebV family protein
STM14_RS10155	8.55091	9.62601	46.9085	32.1447	1.59677	0.0120347	0.0219274	gene_id=STM14_RS10155;gene=None;prodcut=YebW family protein
STM14_RS10160	7.27713	12.3475	91.9087	87.3992	2.66801	5.42422e-21	2.95659e-20	gene_id=STM14_RS10160;gene=pphA;prodcut=protein-serine/threonine phosphatase
STM14_RS10295	36.0539	32.9401	187.71	159.935	1.80991	1.07862e-24	6.67334e-24	gene_id=STM14_RS10295;gene=None;prodcut=carbon-nitrogen hydrolase family protein
STM14_RS10305	57.7775	64.3505	211.356	223.172	1.3082	8.92628e-46	8.54023e-45	gene_id=STM14_RS10305;gene=ptrB;prodcut=oligopeptidase B
STM14_RS10315	158.059	137.81	1102.07	1144.35	2.40217	6.18864e-108	1.31147e-106	gene_id=STM14_RS10315;gene=yebF;prodcut=protein YebF
STM14_RS10390	3.2197	3.45191	25.7129	26.1283	2.43511	4.72227e-09	1.5946e-08	gene_id=STM14_RS10390;gene=None;prodcut=DUF4034 domain-containing protein
STM14_RS10395	6.52167	5.83896	20.4437	17.5868	1.09851	0.0207477	0.0364128	gene_id=STM14_RS10395;gene=None;prodcut=YebB family permuted papain-like enzyme
STM14_RS10550	28.7038	27.5619	334.164	341.999	3.06439	4.14295e-173	1.42335e-171	gene_id=STM14_RS10550;gene=otsA;prodcut=alpha,alpha-trehalose-phosphate synthase
STM14_RS10555	29.2138	30.2585	382.913	369.924	3.13907	2.78942e-118	6.58855e-117	gene_id=STM14_RS10555;gene=otsB;prodcut=trehalose-phosphatase
STM14_RS10570	41.2582	41.2849	422.574	425.425	2.83805	1.89349e-78	2.85282e-77	gene_id=STM14_RS10570;gene=None;prodcut=non-heme ferritin-like protein
STM14_RS10725	14.7152	14.8637	84.1334	83.9623	1.98379	9.2024e-32	6.75289e-31	gene_id=STM14_RS10725;gene=amyA;prodcut=alpha-amylase
STM14_RS10820	0.990196	3.63307	11.3813	12.8674	1.86642	0.00685224	0.0129695	gene_id=STM14_RS10820;gene=rcsA;prodcut=transcriptional regulator RcsA
STM14_RS10825	57.8877	50.5529	171.565	164.125	1.10756	8.65983e-05	0.000206914	gene_id=STM14_RS10825;gene=dsrB;prodcut=protein DsrB
STM14_RS10830	24.3225	20.7326	203.319	214.724	2.69143	1.34247e-18	6.82524e-18	gene_id=STM14_RS10830;gene=yodD;prodcut=YodD family peroxide/acid resistance protein
STM14_RS10835	16.1599	12.6331	105.535	98.9974	2.30588	8.56232e-26	5.46134e-25	gene_id=STM14_RS10835;gene=None;prodcut=mannosyl-3-phosphoglycerate phosphatase-related protein
STM14_RS10840	29.3669	32.5173	122.492	128.293	1.49591	4.8024e-33	3.63587e-32	gene_id=STM14_RS10840;gene=dgcQ;prodcut=cellulose biosynthesis regulator diguanylate cyclase DgcQ
STM14_RS10845	31.9916	44.1549	239.762	207.658	2.03099	7.98578e-12	3.13283e-11	gene_id=STM14_RS10845;gene=None;prodcut=YodC family protein
STM14_RS10875	9.59492	8.91534	30.0775	38.932	1.3763	0.00874827	0.0162863	gene_id=STM14_RS10875;gene=drpB;prodcut=cell division protein DrpB
STM14_RS10890	5.68518	7.47679	20.1977	21.1683	1.12874	0.00042983	0.000948554	gene_id=STM14_RS10890;gene=None;prodcut=Y-family DNA polymerase
STM14_RS10915	9.36486	8.84299	27.8403	26.4447	1.05316	1.87113e-05	4.7806e-05	gene_id=STM14_RS10915;gene=None;prodcut=hypothetical protein
STM14_RS11280	25.7033	28.824	136.835	127.104	1.7519	5.86891e-26	3.78061e-25	gene_id=STM14_RS11280;gene=ldtA;prodcut=L,D-transpeptidase
STM14_RS11490	4.07153	4.07416	12.2314	12.0934	1.05543	0.0107015	0.0196643	gene_id=STM14_RS11490;gene=pduW;prodcut=propanediol utilization propionate kinase PduW
STM14_RS11520	5.11687	1.6169	25.6078	23.9974	2.3596	9.10521e-07	2.59047e-06	gene_id=STM14_RS11520;gene=None;prodcut=thiosulfate reductase cytochrome B subunit
STM14_RS11525	3.20106	4.27085	23.4138	21.789	2.07339	6.92934e-05	0.000167063	gene_id=STM14_RS11525;gene=phsB;prodcut=thiosulfate reductase electron transport protein PhsB
STM14_RS11530	3.26008	4.53082	16.4647	14.0205	1.44434	1.29001e-06	3.63818e-06	gene_id=STM14_RS11530;gene=phsA;prodcut=thiosulfate reductase PhsA
STM14_RS11550	16.8906	13.5212	75.3033	78.0132	1.81146	2.27072e-16	1.06272e-15	gene_id=STM14_RS11550;gene=None;prodcut=LysR family transcriptional regulator
STM14_RS11555	58.4407	68.7248	267.748	222.543	1.42303	1.31822e-25	8.35595e-25	gene_id=STM14_RS11555;gene=None;prodcut=SDR family oxidoreductase
STM14_RS11710	3.05735	3.05933	8.23887	10.037	1.05659	0.0239748	0.0416893	gene_id=STM14_RS11710;gene=wcaK;prodcut=colanic acid biosynthesis pyruvyl transferase WcaK
STM14_RS11730	7.28589	7.43356	29.109	26.7328	1.40055	1.59426e-07	4.79745e-07	gene_id=STM14_RS11730;gene=cpsB;prodcut=mannose-1-phosphate guanyltransferase
STM14_RS11735	5.38882	5.72933	22.5234	24.0092	1.5425	2.0259e-06	5.61238e-06	gene_id=STM14_RS11735;gene=wcaI;prodcut=colanic acid biosynthesis fucosyltransferase WcaI
STM14_RS11740	5.64585	5.21493	26.3205	17.4145	1.48599	0.00593151	0.0113213	gene_id=STM14_RS11740;gene=None;prodcut=GDP-mannose mannosyl hydrolase
STM14_RS11745	7.46657	8.11182	33.4368	23.9993	1.35855	3.84828e-05	9.52617e-05	gene_id=STM14_RS11745;gene=None;prodcut=GDP-L-fucose synthase
STM14_RS11750	11.0218	10.4775	52.5933	55.0397	1.80113	1.42591e-14	6.20588e-14	gene_id=STM14_RS11750;gene=gmd;prodcut=GDP-mannose 4,6-dehydratase
STM14_RS11755	2.96821	1.85633	10.8553	14.051	1.84664	0.00782309	0.0147027	gene_id=STM14_RS11755;gene=wcaF;prodcut=colanic acid biosynthesis acetyltransferase WcaF
STM14_RS11760	2.7579	2.20775	10.3743	15.3593	1.8522	0.00186047	0.00379884	gene_id=STM14_RS11760;gene=wcaE;prodcut=colanic acid biosynthesis glycosyltransferase WcaE
STM14_RS11765	1.86612	3.73465	10.9905	8.69215	1.2884	0.00984931	0.0182383	gene_id=STM14_RS11765;gene=wcaD;prodcut=colanic acid polymerase WcaD
STM14_RS11780	7.08819	6.11447	20.9426	22.3241	1.18998	0.00186229	0.00380086	gene_id=STM14_RS11780;gene=wcaA;prodcut=colanic acid biosynthesis glycosyltransferase WcaA
STM14_RS11825	13.2632	11.1389	36.6271	37.1967	1.07461	0.000160786	0.000373547	gene_id=STM14_RS11825;gene=alkA;prodcut=DNA-3-methyladenine glycosylase 2
STM14_RS11840	8.45237	5.68262	20.976	20.3002	1.02402	1.94974e-06	5.40469e-06	gene_id=STM14_RS11840;gene=mdtB;prodcut=multidrug efflux RND transporter permease subunit MdtB
STM14_RS11865	1.71338	2.22883	9.48875	10.3055	1.80492	0.000557584	0.00120872	gene_id=STM14_RS11865;gene=None;prodcut=hypothetical protein
STM14_RS11870	6.6082	4.31249	18.013	14.401	1.04715	0.0277781	0.0476848	gene_id=STM14_RS11870;gene=None;prodcut=DUF1266 domain-containing protein
STM14_RS11885	0.393685	0.984849	5.34776	6.79679	2.61592	0.00159072	0.00326717	gene_id=STM14_RS11885;gene=sseK2;prodcut=type III secretion system effector arginine glycosyltransferase SseK2
STM14_RS11895	9.18208	9.18803	46.6931	31.364	1.56333	0.0013495	0.00279579	gene_id=STM14_RS11895;gene=steD;prodcut=type III secretion system effector SteD
STM14_RS11905	27.7039	25.6599	230.389	217.789	2.54724	3.66723e-66	4.87709e-65	gene_id=STM14_RS11905;gene=yegS;prodcut=lipid kinase YegS
STM14_RS11910	266.769	287.114	1890.71	1944.59	2.26891	4.75277e-308	4.58592e-306	gene_id=STM14_RS11910;gene=fbaB;prodcut=class I fructose-bisphosphate aldolase
STM14_RS11950	2.65786	4.29625	12.6043	16.3962	1.53709	0.000949753	0.00200052	gene_id=STM14_RS11950;gene=None;prodcut=putative fimbrial-like adhesin protein
STM14_RS11955	3.89228	3.23185	13.4127	13.4674	1.39326	2.08985e-06	5.77894e-06	gene_id=STM14_RS11955;gene=None;prodcut=fimbrial biogenesis outer membrane usher protein
STM14_RS12010	43.9036	37.7365	290.544	262.376	2.23679	1.04714e-54	1.16966e-53	gene_id=STM14_RS12010;gene=mlrA;prodcut=HTH-type transcriptional regulator MlrA
STM14_RS12020	16.6046	15.2073	81.7524	75.2334	1.7801	9.58962e-14	4.0568e-13	gene_id=STM14_RS12020;gene=None;prodcut=ABC transporter permease
STM14_RS12025	22.8246	17.8365	149.912	147.695	2.3492	4.73879e-42	4.26397e-41	gene_id=STM14_RS12025;gene=None;prodcut=ABC transporter ATP-binding protein
STM14_RS12030	33.2954	28.5574	191.81	183.663	2.07909	1.42927e-54	1.58091e-53	gene_id=STM14_RS12030;gene=None;prodcut=ABC transporter permease
STM14_RS12035	59.7098	63.3424	512.267	523.557	2.55063	5.95437e-140	1.6983e-138	gene_id=STM14_RS12035;gene=None;prodcut=ABC transporter substrate-binding protein
STM14_RS12045	134.47	124.903	452.02	460.479	1.29224	1.29144e-74	1.87114e-73	gene_id=STM14_RS12045;gene=dld;prodcut=D-lactate dehydrogenase
STM14_RS12055	2.80191	4.90652	68.0702	67.099	3.6089	3.39477e-19	1.75545e-18	gene_id=STM14_RS12055;gene=None;prodcut=Yip1 family protein
STM14_RS12060	14.4512	13.7375	59.2684	49.0938	1.41949	4.12468e-06	1.1088e-05	gene_id=STM14_RS12060;gene=None;prodcut=DedA family protein
STM14_RS12065	24.6035	24.6194	149.448	159.307	2.12643	2.5841e-32	1.92113e-31	gene_id=STM14_RS12065;gene=None;prodcut=SDR family oxidoreductase
STM14_RS12195	2.02551	2.02683	9.44277	11.2805	1.83202	0.000187057	0.000431493	gene_id=STM14_RS12195;gene=None;prodcut=MFS transporter
STM14_RS12245	2.47425	4.02326	16.8049	18.6025	1.92273	0.000369232	0.000823239	gene_id=STM14_RS12245;gene=None;prodcut=GNVR domain-containing protein
STM14_RS12430	7.54405	4.68555	22.5613	17.675	1.19569	0.00462017	0.00896939	gene_id=STM14_RS12430;gene=None;prodcut=tail fiber protein
STM14_RS12440	1.46047	1.46141	8.39332	11.7938	2.26656	0.00552365	0.0105785	gene_id=STM14_RS12440;gene=pagL;prodcut=lipid A 3-O-deacylase PagL
STM14_RS12535	10.7575	11.7143	40.9952	40.5278	1.33605	3.81485e-05	9.45373e-05	gene_id=STM14_RS12535;gene=alkB;prodcut=DNA oxidative demethylase AlkB
STM14_RS12540	29.4978	33.7891	108.285	106.349	1.23872	8.43906e-15	3.70844e-14	gene_id=STM14_RS12540;gene=ada;prodcut=bifunctional DNA-binding transcriptional regulator/O6-methylguanine-DNA methyltransferase Ada
STM14_RS12585	3.72534	4.42671	12.1645	16.5978	1.29643	0.00615768	0.0117332	gene_id=STM14_RS12585;gene=None;prodcut=GntR family transcriptional regulator
STM14_RS12630	4.68267	4.93899	23.9359	21.2859	1.70944	6.31519e-09	2.10584e-08	gene_id=STM14_RS12630;gene=glpA;prodcut=anaerobic glycerol-3-phosphate dehydrogenase subunit A
STM14_RS12635	5.39857	4.74727	15.0427	16.9461	1.1343	0.00173174	0.00354717	gene_id=STM14_RS12635;gene=glpB;prodcut=glycerol-3-phosphate dehydrogenase subunit GlpB
STM14_RS12640	14.5373	13.1613	43.5813	40.095	1.0722	2.88991e-06	7.86659e-06	gene_id=STM14_RS12640;gene=glpC;prodcut=anaerobic glycerol-3-phosphate dehydrogenase subunit GlpC
STM14_RS12650	1.00728	0.806345	8.63065	11.6683	2.96284	1.74002e-05	4.45568e-05	gene_id=STM14_RS12650;gene=sseL;prodcut=SPI-2 type III secretion system effector deubiquitinase SseL
STM14_RS12655	39.4643	40.5156	169.231	162.127	1.52768	1.43458e-23	8.60559e-23	gene_id=STM14_RS12655;gene=yfaU;prodcut=2-keto-3-deoxy-L-rhamnonate aldolase
STM14_RS12660	12.6235	11.0327	52.094	43.0717	1.48514	5.06014e-11	1.90596e-10	gene_id=STM14_RS12660;gene=None;prodcut=MFS transporter
STM14_RS12665	12.1348	11.1165	51.0762	51.7803	1.6226	4.68074e-13	1.92974e-12	gene_id=STM14_RS12665;gene=rhmD;prodcut=L-rhamnonate dehydratase
STM14_RS12765	240.561	244.078	1673.89	1685.52	2.27042	4.73627e-132	1.25608e-130	gene_id=STM14_RS12765;gene=elaB;prodcut=stress response protein ElaB
STM14_RS12960	4.13217	4.13485	15.6103	13.0997	1.27292	0.0185356	0.0328228	gene_id=STM14_RS12960;gene=yfcG;prodcut=GSH-dependent disulfide bond oxidoreductase
STM14_RS13180	13.1256	12.4774	105.149	100.146	2.48041	7.93793e-33	5.97982e-32	gene_id=STM14_RS13180;gene=None;prodcut=formate/nitrite transporter family protein
STM14_RS13190	8.55887	9.88202	34.6265	43.7551	1.56513	1.27831e-07	3.87768e-07	gene_id=STM14_RS13190;gene=pgtE;prodcut=omptin family outer membrane protease PgtE
STM14_RS13205	3.45257	2.07288	10.4621	7.69122	1.19358	0.0190555	0.0336514	gene_id=STM14_RS13205;gene=pgtC;prodcut=phosphoglycerate transport regulator PgtC
STM14_RS13215	2.96182	2.51918	9.59401	9.23719	1.258	0.00564988	0.0108019	gene_id=STM14_RS13215;gene=pgtP;prodcut=phosphoglycerate transporter PgtP
STM14_RS13245	17.8441	14.1844	70.0512	64.2702	1.54563	4.03035e-15	1.79898e-14	gene_id=STM14_RS13245;gene=None;prodcut=ion channel protein
STM14_RS13250	8.10695	4.99212	34.6661	35.5638	1.90076	9.2924e-14	3.93474e-13	gene_id=STM14_RS13250;gene=None;prodcut=alpha-keto acid decarboxylase family protein
STM14_RS13265	53.7717	55.6333	174.283	166	1.11401	8.04793e-22	4.52821e-21	gene_id=STM14_RS13265;gene=None;prodcut=Nramp family divalent metal transporter
STM14_RS13345	2.70368	4.05815	16.1031	19.5746	1.87654	0.000181019	0.000418624	gene_id=STM14_RS13345;gene=None;prodcut=outer membrane protein
STM14_RS13350	12.004	12.2342	90.5891	82.2041	2.31055	2.43439e-25	1.53546e-24	gene_id=STM14_RS13350;gene=None;prodcut=LysR family transcriptional regulator
STM14_RS13505	9.59037	14.6886	50.31	44.0366	1.43414	2.58395e-08	8.24647e-08	gene_id=STM14_RS13505;gene=eutR;prodcut=HTH-type transcriptional regulator EutR
STM14_RS13510	8.73408	6.65885	36.94	32.428	1.64933	0.000109077	0.000257773	gene_id=STM14_RS13510;gene=eutK;prodcut=ethanolamine utilization microcompartment protein EutK
STM14_RS13515	10.2989	11.2425	43.6981	34.7618	1.34131	5.83868e-05	0.000141975	gene_id=STM14_RS13515;gene=eutL;prodcut=ethanolamine utilization microcompartment protein EutL
STM14_RS13520	4.82417	4.59742	27.8446	24.5639	1.95267	3.11161e-07	9.13344e-07	gene_id=STM14_RS13520;gene=eutC;prodcut=ethanolamine ammonia-lyase subunit EutC
STM14_RS13525	5.44862	4.9978	23.2477	21.4097	1.57301	6.19619e-07	1.78298e-06	gene_id=STM14_RS13525;gene=eutB;prodcut=ethanolamine ammonia-lyase subunit alpha
STM14_RS13530	6.31353	6.31761	32.5251	32.5447	1.84216	7.8345e-12	3.07615e-11	gene_id=STM14_RS13530;gene=eutA;prodcut=ethanolamine ammonia-lyase reactivating factor EutA
STM14_RS13535	9.74337	8.4049	54.5911	48.6495	1.98519	6.01692e-17	2.88139e-16	gene_id=STM14_RS13535;gene=eutH;prodcut=ethanolamine utilization protein EutH
STM14_RS13550	5.28574	5.58301	20.4049	16.027	1.22154	0.000213016	0.000488387	gene_id=STM14_RS13550;gene=None;prodcut=aldehyde dehydrogenase EutE
STM14_RS13600	40.088	39.0298	415.035	413.692	2.86604	3.50178e-138	9.80282e-137	gene_id=STM14_RS13600;gene=tal;prodcut=transaldolase
STM14_RS13605	70.3779	61.453	520.155	492.375	2.4184	2.43877e-223	1.18923e-221	gene_id=STM14_RS13605;gene=tkt;prodcut=transketolase
STM14_RS13765	3.73941	3.11819	17.5831	18.743	1.88283	0.0110355	0.0202043	gene_id=STM14_RS13765;gene=None;prodcut=DUF1493 family protein
STM14_RS13800	12.4165	11.9453	49.1247	41.0386	1.36453	2.62545e-30	1.88095e-29	gene_id=STM14_RS13800;gene=ratA;prodcut=DUF823/DUF824 repeat adhesin RatA
STM14_RS13810	0.56415	1.50537	5.89487	4.7128	1.83254	0.000988123	0.00207652	gene_id=STM14_RS13810;gene=sinH;prodcut=intimin-like inverse autotransporter SinH
STM14_RS13895	5.54214	7.7024	23.4859	22.6346	1.27643	0.00263955	0.0052896	gene_id=STM14_RS13895;gene=None;prodcut=DUF5066 family protein
STM14_RS13990	4.35485	5.32604	26.797	22.9955	1.83913	1.61977e-08	5.25066e-08	gene_id=STM14_RS13990;gene=csiE;prodcut=stationary phase inducible protein CsiE
STM14_RS14155	20.4248	21.46	48.0198	76.2126	1.04659	0.0249709	0.043206	gene_id=STM14_RS14155;gene=None;prodcut=PagK family vesicle-borne virulence factor
STM14_RS14165	1.74823	1.24954	6.78505	11.6835	2.10242	0.00274625	0.00548403	gene_id=STM14_RS14165;gene=None;prodcut=macro domain-containing protein
STM14_RS14170	6.2565	6.08665	19.6125	16.3572	1.01992	3.83005e-05	9.48621e-05	gene_id=STM14_RS14170;gene=None;prodcut=prophage tail fiber N-terminal domain-containing protein
STM14_RS14295	11.3596	10.0029	32.7607	32.8973	1.09729	0.00826264	0.0154456	gene_id=STM14_RS14295;gene=None;prodcut=lysozyme
STM14_RS14310	11.9431	8.69155	93.0293	81.026	2.55357	4.36466e-07	1.26883e-06	gene_id=STM14_RS14310;gene=None;prodcut=hypothetical protein
STM14_RS14530	4.96542	8.1305	83.4865	64.86	2.97751	2.69896e-14	1.16127e-13	gene_id=STM14_RS14530;gene=None;prodcut=DUF4385 domain-containing protein
STM14_RS14555	541.243	547.846	2856.64	2883.12	1.87515	0	0	gene_id=STM14_RS14555;gene=clpB;prodcut=ATP-dependent chaperone ClpB
STM14_RS14575	599.457	633.844	1790.38	1941.6	1.07482	1.47767e-41	1.31397e-40	gene_id=STM14_RS14575;gene=raiA;prodcut=ribosome-associated translation inhibitor RaiA
STM14_RS14585	38.9912	46.5022	168.655	145.44	1.35363	6.78455e-19	3.48054e-18	gene_id=STM14_RS14585;gene=None;prodcut=SMP-30/gluconolactonase/LRE family protein
STM14_RS14685	2.76828	2.78806	64.2384	62.4093	3.98762	3.23447e-300	2.82083e-298	gene_id=STM14_RS14685;gene=bapA;prodcut=biofilm-associated protein BapA
STM14_RS14690	3.21644	3.65741	45.2193	45.9225	3.20603	2.93019e-28	2.00429e-27	gene_id=STM14_RS14690;gene=None;prodcut=TolC family outer membrane protein
STM14_RS14695	4.25439	2.7435	24.5982	29.696	2.43437	1.08804e-18	5.54411e-18	gene_id=STM14_RS14695;gene=None;prodcut=type I secretion system permease/ATPase
STM14_RS14700	2.12488	2.65782	20.1679	20.3149	2.55831	1.4594e-09	5.06768e-09	gene_id=STM14_RS14700;gene=None;prodcut=HlyD family type I secretion periplasmic adaptor subunit
STM14_RS14815	3.99879	2.35376	11.552	12.3141	1.38786	0.0085282	0.0159027	gene_id=STM14_RS14815;gene=None;prodcut=integrase domain-containing protein
STM14_RS14880	14.7351	17.6216	200.91	228.574	3.20798	1.49684e-49	1.51861e-48	gene_id=STM14_RS14880;gene=hin;prodcut=flagellar phase variation DNA invertase Hin
STM14_RS14915	80.4417	71.2889	527.027	572.476	2.33511	1.02771e-130	2.66324e-129	gene_id=STM14_RS14915;gene=pipB2;prodcut=SPI-2 type III secretion system effector PipB2
STM14_RS14970	10.1144	10.7535	174.162	176.263	3.54694	2.41014e-75	3.53721e-74	gene_id=STM14_RS14970;gene=glaH;prodcut=glutarate dioxygenase GlaH
STM14_RS14975	11.0455	8.45202	116.773	116.878	3.06048	2.36095e-58	2.78826e-57	gene_id=STM14_RS14975;gene=lhgO;prodcut=L-2-hydroxyglutarate oxidase
STM14_RS14980	10.8125	9.11114	127.104	121.226	3.11691	7.27698e-72	1.02807e-70	gene_id=STM14_RS14980;gene=gabD;prodcut=NADP-dependent succinate-semialdehyde dehydrogenase
STM14_RS14985	22.6358	22.8111	195.761	188.469	2.55676	2.23132e-80	3.43019e-79	gene_id=STM14_RS14985;gene=gabT;prodcut=4-aminobutyrate--2-oxoglutarate transaminase
STM14_RS14990	7.79844	8.6869	93.633	90.1401	2.9556	1.17972e-50	1.21869e-49	gene_id=STM14_RS14990;gene=gabP;prodcut=GABA permease
STM14_RS14995	11.545	11.8565	71.4286	65.3117	2.02365	2.26439e-13	9.42975e-13	gene_id=STM14_RS14995;gene=csiR;prodcut=DNA-binding transcriptional regulator CsiR
STM14_RS15000	124.415	110.307	1363.11	1467.81	3.07002	2.91974e-202	1.24915e-200	gene_id=STM14_RS15000;gene=lysM;prodcut=peptidoglycan-binding protein LysM
STM14_RS15005	3.86795	6.45076	47.1528	63.1882	2.89618	8.96479e-05	0.00021375	gene_id=STM14_RS15005;gene=None;prodcut=YqaE/Pmp3 family membrane protein
STM14_RS15020	18.2356	26.2307	82.1732	71.0907	1.26135	0.00492823	0.00952665	gene_id=STM14_RS15020;gene=None;prodcut=hypothetical protein
STM14_RS15030	8.23333	6.40785	41.5817	37.192	1.90497	1.2699e-05	3.29651e-05	gene_id=STM14_RS15030;gene=alaE;prodcut=L-alanine exporter AlaE
STM14_RS15040	190.567	193.837	2096.41	2149.24	2.94258	6.89079e-227	3.51121e-225	gene_id=STM14_RS15040;gene=None;prodcut=DUF883 domain-containing protein
STM14_RS15045	31.3451	30.9018	120.847	130.71	1.49223	7.0037e-27	4.62326e-26	gene_id=STM14_RS15045;gene=None;prodcut=PLP-dependent aminotransferase family protein
STM14_RS15060	17.5389	17.5502	72.4337	80.933	1.60529	6.45171e-05	0.000156212	gene_id=STM14_RS15060;gene=nrdH;prodcut=glutaredoxin-like protein NrdH
STM14_RS15065	15.0212	16.534	67.4919	64.694	1.5435	3.23702e-06	8.77459e-06	gene_id=STM14_RS15065;gene=nrdI;prodcut=class Ib ribonucleoside-diphosphate reductase assembly flavoprotein NrdI
STM14_RS15070	15.0921	19.9114	69.3073	66.2772	1.43004	2.82859e-20	1.51269e-19	gene_id=STM14_RS15070;gene=nrdE;prodcut=class 1b ribonucleoside-diphosphate reductase subunit alpha
STM14_RS15075	29.6234	27.065	87.2541	84.8805	1.07969	1.70354e-09	5.88838e-09	gene_id=STM14_RS15075;gene=nrdF;prodcut=class 1b ribonucleoside-diphosphate reductase subunit beta
STM14_RS15115	6.16467	5.56684	20.5815	19.9295	1.2652	5.51355e-05	0.000134213	gene_id=STM14_RS15115;gene=None;prodcut=carbohydrate porin
STM14_RS15235	14.3672	14.919	54.8095	43.0262	1.21656	1.57411e-09	5.45765e-09	gene_id=STM14_RS15235;gene=norR;prodcut=nitric oxide reductase transcriptional regulator NorR
STM14_RS15240	5.01053	3.86777	19.4464	17.6995	1.54226	4.84179e-06	1.29543e-05	gene_id=STM14_RS15240;gene=norV;prodcut=anaerobic nitric oxide reductase flavorubredoxin
STM14_RS15245	5.08911	2.90995	12.9143	12.3492	1.13735	0.00959495	0.0177968	gene_id=STM14_RS15245;gene=norW;prodcut=NADH:flavorubredoxin reductase NorW
STM14_RS15335	26.1831	25.1083	90.3676	88.9274	1.28275	1.79579e-24	1.10202e-23	gene_id=STM14_RS15335;gene=flhA;prodcut=formate hydrogenlyase transcriptional activator FlhA
STM14_RS15455	14.1787	14.5876	44.2379	38.9261	1.00843	3.70642e-05	9.20011e-05	gene_id=STM14_RS15455;gene=sipD;prodcut=SPI-1 type III secretion system needle tip complex protein SipD
STM14_RS15475	7.50498	6.16192	20.9121	19.0765	1.02629	0.00294401	0.00585317	gene_id=STM14_RS15475;gene=spaS;prodcut=SPI-1 type III secretion system export apparatus protein SpaS
STM14_RS15480	7.02377	7.54894	25.0077	26.0779	1.28673	0.000475028	0.00104121	gene_id=STM14_RS15480;gene=spaR;prodcut=SPI-1 type III secretion system export apparatus protein SpaR
STM14_RS15495	13.3309	14.6961	46.5109	47.0624	1.21624	1.472e-06	4.12069e-06	gene_id=STM14_RS15495;gene=spaO;prodcut=SPI-1 type III secretion system protein SpaO
STM14_RS15500	19.9768	16.7261	68.1599	66.0717	1.34819	7.95571e-11	2.96216e-10	gene_id=STM14_RS15500;gene=spaN;prodcut=SPI-1 type III secretion system protein SpaN
STM14_RS15505	17.6158	10.6691	41.1736	42.3406	1.04026	0.00642008	0.0122178	gene_id=STM14_RS15505;gene=spaM;prodcut=SPI-1 type III secretion system protein SpaM
STM14_RS15510	18.6091	26.2606	61.991	72.458	1.06013	5.66221e-08	1.77213e-07	gene_id=STM14_RS15510;gene=invC;prodcut=SctN family type III secretion system ATPase InvC
STM14_RS15560	153.305	140.68	557.344	524.076	1.35629	1.0606e-22	6.1428e-22	gene_id=STM14_RS15560;gene=None;prodcut=DUF1778 domain-containing protein
STM14_RS15565	90.0816	86.628	275.455	298.404	1.17676	2.58771e-17	1.24976e-16	gene_id=STM14_RS15565;gene=None;prodcut=GNAT family N-acetyltransferase
STM14_RS15855	3.48874	3.18743	13.1552	13.0093	1.44781	0.00032174	0.000721608	gene_id=STM14_RS15855;gene=gudP;prodcut=galactarate/glucarate/glycerate transporter GudP
STM14_RS15955	93.6866	91.0431	2350.4	2637.9	4.23293	1.87014e-221	9.02242e-220	gene_id=STM14_RS15955;gene=None;prodcut=YgdI/YgdR family lipoprotein
STM14_RS16085	46.8843	23.4573	255.727	283.041	2.41592	1.0692e-17	5.25335e-17	gene_id=STM14_RS16085;gene=None;prodcut=YgdI/YgdR family lipoprotein
STM14_RS16175	8.14306	9.50638	42.8275	43.5364	1.76773	1.89781e-08	6.11263e-08	gene_id=STM14_RS16175;gene=None;prodcut=transcriptional regulator
STM14_RS16180	2.00672	4.81925	38.1626	34.4216	2.88641	1.97542e-08	6.34458e-08	gene_id=STM14_RS16180;gene=None;prodcut=CaiF/GrlA family transcriptional regulator
STM14_RS16245	23.3821	21.5104	102.458	94.0944	1.60747	2.26242e-11	8.71713e-11	gene_id=STM14_RS16245;gene=idi;prodcut=isopentenyl-diphosphate Delta-isomerase
STM14_RS16315	2.76591	2.7677	11.3197	13.3501	1.63397	0.00196299	0.00399201	gene_id=STM14_RS16315;gene=None;prodcut=transporter
STM14_RS16385	125.484	119.218	359.644	352.342	1.01803	4.87781e-23	2.85799e-22	gene_id=STM14_RS16385;gene=None;prodcut=oxidative stress defense protein
STM14_RS16395	68.4445	58.431	303.078	321.205	1.7765	1.07062e-49	1.09107e-48	gene_id=STM14_RS16395;gene=None;prodcut=small-conductance mechanosensitive channel MscS
STM14_RS16460	1.30289	0.434578	5.89942	9.19101	2.59838	0.0180793	0.0320774	gene_id=STM14_RS16460;gene=None;prodcut=YhcH/YjgK/YiaL family protein
STM14_RS16475	1.39953	1.54048	5.55707	5.30011	1.36162	0.0209765	0.0368002	gene_id=STM14_RS16475;gene=None;prodcut=mannitol dehydrogenase family protein
STM14_RS16490	5.0658	4.78747	15.2918	14.4197	1.0695	0.0266787	0.0459505	gene_id=STM14_RS16490;gene=None;prodcut=hypothetical protein
STM14_RS16515	25.4169	22.7717	98.2044	105.835	1.55968	1.23615e-24	7.61675e-24	gene_id=STM14_RS16515;gene=galP;prodcut=galactose/proton symporter
STM14_RS16585	6.95132	6.34208	19.8679	18.4458	1.00435	0.00525599	0.0101171	gene_id=STM14_RS16585;gene=None;prodcut=DUF1202 domain-containing protein
STM14_RS16650	9.18048	10.2672	33.8569	38.4964	1.37265	0.00243267	0.00489448	gene_id=STM14_RS16650;gene=None;prodcut=VOC family protein
STM14_RS16655	15.0793	18.8224	46.2949	53.1582	1.02967	7.46894e-07	2.13163e-06	gene_id=STM14_RS16655;gene=ripA;prodcut=itaconate CoA-transferase RipA/Ict
STM14_RS16660	8.96916	6.24346	23.6337	26.4958	1.19849	0.00823107	0.015393	gene_id=STM14_RS16660;gene=ripB;prodcut=(R)-specific enoyl-CoA hydratase RipB/Ich
STM14_RS16680	6.08784	4.69937	30.7158	29.4484	1.95705	3.81433e-10	1.36527e-09	gene_id=STM14_RS16680;gene=None;prodcut=anaerobic sulfatase maturase
STM14_RS16725	11.8199	10.2654	48.0048	45.2098	1.55474	4.85761e-09	1.63665e-08	gene_id=STM14_RS16725;gene=None;prodcut=polysaccharide deacetylase
STM14_RS16745	31.1349	29.5887	103.052	118.762	1.34673	7.21415e-18	3.55998e-17	gene_id=STM14_RS16745;gene=uxuA;prodcut=mannonate dehydratase
STM14_RS16755	39.5366	39.2703	114.028	116.025	1.02277	2.19162e-15	9.86992e-15	gene_id=STM14_RS16755;gene=uxaC;prodcut=glucuronate isomerase
STM14_RS16770	114.791	123.664	365.551	353.928	1.07013	1.16367e-27	7.81813e-27	gene_id=STM14_RS16770;gene=yghU;prodcut=glutathione-dependent disulfide-bond oxidoreductase
STM14_RS16855	35.8564	36.5786	562.002	529.832	3.39086	3.08915e-190	1.2182e-188	gene_id=STM14_RS16855;gene=None;prodcut=SDR family oxidoreductase
STM14_RS16895	53.5012	56.0259	344.265	353.394	2.14843	1.19933e-73	1.7212e-72	gene_id=STM14_RS16895;gene=dkgA;prodcut=2,5-didehydrogluconate reductase DkgA
STM14_RS16930	4.88542	3.78471	12.6797	15.4471	1.1759	0.002327	0.00469021	gene_id=STM14_RS16930;gene=None;prodcut=TRAP transporter large permease subunit
STM14_RS16995	39.8959	31.1584	118.962	110.552	1.16909	1.03211e-06	2.93087e-06	gene_id=STM14_RS16995;gene=None;prodcut=DUF1249 family protein
STM14_RS17000	40.9978	42.6523	123.758	136.27	1.1135	1.1845e-09	4.13528e-09	gene_id=STM14_RS17000;gene=nudF;prodcut=ADP-ribose diphosphatase
STM14_RS17035	8.03134	8.61058	27.9335	25.6868	1.16479	8.24477e-07	2.34862e-06	gene_id=STM14_RS17035;gene=None;prodcut=aryl-sulfate sulfotransferase
STM14_RS17040	10.1153	14.1092	44.5204	38.5804	1.25453	9.0845e-05	0.000216264	gene_id=STM14_RS17040;gene=None;prodcut=thiol:disulfide interchange protein DsbA/DsbL
STM14_RS17045	10.6335	9.42438	41.2699	41.9619	1.53037	2.5025e-06	6.85315e-06	gene_id=STM14_RS17045;gene=dsbI;prodcut=protein-disulfide oxidoreductase DsbI
STM14_RS17165	30.3237	30.1939	881.421	860.035	4.3239	0	0	gene_id=STM14_RS17165;gene=ygjG;prodcut=putrescine aminotransferase
STM14_RS17215	240.301	285.089	1055.06	1083.67	1.5022	4.29597e-50	4.41774e-49	gene_id=STM14_RS17215;gene=None;prodcut=DUF1090 domain-containing protein
STM14_RS17220	443.492	439.072	1760.96	1700.49	1.44868	3.89756e-71	5.38886e-70	gene_id=STM14_RS17220;gene=None;prodcut=YqjD family protein
STM14_RS17225	352.241	344.213	1342.37	1258.59	1.37795	2.52863e-63	3.22116e-62	gene_id=STM14_RS17225;gene=None;prodcut=phage holin family protein
STM14_RS17230	335.137	332.611	1246.07	1097.73	1.28822	8.58488e-39	7.33191e-38	gene_id=STM14_RS17230;gene=None;prodcut=YqjK family protein
STM14_RS17240	22.7588	20.6842	176.939	166.285	2.45906	4.88596e-54	5.35213e-53	gene_id=STM14_RS17240;gene=None;prodcut=glutathione S-transferase family protein
STM14_RS17280	12.399	9.61995	45.2517	40.2307	1.43422	3.29618e-15	1.47563e-14	gene_id=STM14_RS17280;gene=pflB;prodcut=formate C-acetyltransferase
STM14_RS17285	3.92123	3.41197	19.7741	18.6099	1.86523	8.1295e-07	2.31724e-06	gene_id=STM14_RS17285;gene=tdcD;prodcut=propionate kinase
STM14_RS17295	3.12246	3.54108	13.0508	7.88331	1.12728	0.0292022	0.0498614	gene_id=STM14_RS17295;gene=tdcB;prodcut=bifunctional threonine ammonia-lyase/L-serine ammonia-lyase TdcB
STM14_RS17315	9.08534	10.963	30.4347	32.1447	1.11906	0.000717454	0.00153185	gene_id=STM14_RS17315;gene=garL;prodcut=2-dehydro-3-deoxyglucarate aldolase
STM14_RS17335	2.65093	3.13495	9.31724	11.5424	1.32736	0.017756	0.0315408	gene_id=STM14_RS17335;gene=None;prodcut=tagatose bisphosphate family class II aldolase
STM14_RS17345	2.8907	4.47034	15.3772	19.3187	1.71377	0.000478488	0.00104778	gene_id=STM14_RS17345;gene=None;prodcut=fructose PTS transporter subunit IIB
STM14_RS17385	14.2493	17.8231	64.2945	71.0608	1.55434	8.57551e-09	2.83042e-08	gene_id=STM14_RS17385;gene=None;prodcut=NAD(P)H-binding protein
STM14_RS17390	38.4812	41.6818	615.992	611.556	3.41379	1.93186e-131	5.03506e-130	gene_id=STM14_RS17390;gene=yhbO;prodcut=protein/nucleic acid deglycase
STM14_RS17425	25.1474	27.2096	103.612	104.754	1.46969	6.07712e-18	3.0087e-17	gene_id=STM14_RS17425;gene=None;prodcut=LLM class flavin-dependent oxidoreductase
STM14_RS17430	0	0	2.39174	1.91214	4.82948	0.0153604	0.0275008	gene_id=STM14_RS17430;gene=None;prodcut=murein L,D-transpeptidase
STM14_RS17585	26.4109	30.7137	88.0123	89.8429	1.11538	0.000482083	0.00105412	gene_id=STM14_RS17585;gene=sfsB;prodcut=DNA-binding transcriptional regulator SfsB
STM14_RS17680	19.1974	21.1634	95.1981	85.169	1.63661	3.63713e-12	1.45197e-11	gene_id=STM14_RS17680;gene=yrbL;prodcut=PhoP regulatory network protein YrbL
STM14_RS17735	38.707	33.0103	328.159	344.418	2.70687	4.12455e-55	4.6414e-54	gene_id=STM14_RS17735;gene=nanQ;prodcut=N-acetylneuraminate anomerase
STM14_RS17740	20.6996	22.3607	111.588	110.041	1.8407	7.10365e-23	4.14608e-22	gene_id=STM14_RS17740;gene=nanK;prodcut=N-acetylmannosamine kinase
STM14_RS17745	17.3153	15.2354	55.2147	52.2065	1.19981	8.79896e-06	2.30922e-05	gene_id=STM14_RS17745;gene=None;prodcut=N-acetylmannosamine-6-phosphate 2-epimerase
STM14_RS17820	1.74134	2.67178	11.0386	10.7323	1.77888	1.73463e-05	4.44437e-05	gene_id=STM14_RS17820;gene=oadA;prodcut=sodium-extruding oxaloacetate decarboxylase subunit alpha
STM14_RS17830	0.333265	2.33436	14.6257	12.2497	2.80731	0.000262563	0.000594767	gene_id=STM14_RS17830;gene=ttdB;prodcut=L(+)-tartrate dehydratase subunit beta
STM14_RS17835	3.66332	2.52016	11.4835	11.9861	1.40225	0.00716357	0.0135136	gene_id=STM14_RS17835;gene=ttdA;prodcut=L(+)-tartrate dehydratase subunit alpha
STM14_RS17865	8.56301	10.9054	44.738	51.1575	1.77739	0.000434724	0.000957956	gene_id=STM14_RS17865;gene=yhcN;prodcut=peroxide/acid stress response protein YhcN
STM14_RS17870	26.1712	24.6477	94.9088	72.8765	1.19989	0.000624614	0.00134503	gene_id=STM14_RS17870;gene=yhcN-B;prodcut=DUF1471 family stress response protein YhcN-B
STM14_RS17875	21.0808	15.0675	154.193	158.495	2.59042	4.53883e-16	2.09396e-15	gene_id=STM14_RS17875;gene=None;prodcut=hypothetical protein
STM14_RS17885	13.6938	15.6918	84.6991	79.9539	1.96302	5.55939e-20	2.94187e-19	gene_id=STM14_RS17885;gene=aaeA;prodcut=p-hydroxybenzoic acid efflux pump subunit AaeA
STM14_RS18005	14.5317	16.4078	45.5529	47.5736	1.06672	1.95622e-10	7.11424e-10	gene_id=STM14_RS18005;gene=None;prodcut=bifunctional diguanylate cyclase/phosphodiesterase
STM14_RS18115	322.112	325.305	861.184	1018.21	1.01542	2.39443e-23	1.42267e-22	gene_id=STM14_RS18115;gene=mscL;prodcut=large-conductance mechanosensitive channel protein MscL
STM14_RS18280	416.897	441.783	1627.49	1876.18	1.50655	3.03401e-71	4.22063e-70	gene_id=STM14_RS18280;gene=bfr;prodcut=bacterioferritin
STM14_RS18415	32.7879	25.9739	248.032	242.329	2.53832	2.17796e-48	2.16128e-47	gene_id=STM14_RS18415;gene=None;prodcut=putative adenosine monophosphate-protein transferase Fic
STM14_RS18420	15.8685	15.8788	139.027	133.242	2.57738	1.79264e-09	6.18223e-09	gene_id=STM14_RS18420;gene=None;prodcut=YhfG family protein
STM14_RS18630	63.7716	66.0955	236.8	213.868	1.27175	2.54526e-48	2.52025e-47	gene_id=STM14_RS18630;gene=malQ;prodcut=4-alpha-glucanotransferase
STM14_RS18690	19.3995	20.6424	63.9529	66.3457	1.17933	2.44236e-12	9.81925e-12	gene_id=STM14_RS18690;gene=glpD;prodcut=glycerol-3-phosphate dehydrogenase
STM14_RS18735	80.36	81.5628	283.001	273.168	1.25724	5.32747e-45	5.02288e-44	gene_id=STM14_RS18735;gene=glgA;prodcut=glycogen synthase GlgA
STM14_RS18740	102.112	113.796	398.869	375.931	1.32011	6.8442e-53	7.30317e-52	gene_id=STM14_RS18740;gene=glgC;prodcut=glucose-1-phosphate adenylyltransferase
STM14_RS18745	182.929	180.543	587.166	572.812	1.1513	1.85667e-85	3.07299e-84	gene_id=STM14_RS18745;gene=glgX;prodcut=glycogen debranching protein GlgX
STM14_RS18750	288.128	300.202	910.496	906.814	1.10418	2.40145e-100	4.67406e-99	gene_id=STM14_RS18750;gene=glgB;prodcut=1,4-alpha-glucan branching enzyme
STM14_RS18795	3.78515	2.70543	15.5381	18.0688	1.85044	0.000289585	0.000652719	gene_id=STM14_RS18795;gene=None;prodcut=glutamine amidotransferase
STM14_RS18800	2.96821	2.12152	13.0707	12.516	1.80735	0.000417691	0.000923563	gene_id=STM14_RS18800;gene=None;prodcut=DMT family transporter
STM14_RS18805	8.16402	7.97005	26.0082	20.6265	1.00806	0.00205649	0.00417279	gene_id=STM14_RS18805;gene=None;prodcut=phosphotriesterase
STM14_RS18810	44.0024	39.4147	227.916	247.035	1.98712	4.38127e-82	6.8514e-81	gene_id=STM14_RS18810;gene=ggt;prodcut=gamma-glutamyltransferase
STM14_RS18815	27.637	24.1981	175.332	186.349	2.28027	1.72401e-23	1.02873e-22	gene_id=STM14_RS18815;gene=None;prodcut=DUF2756 family protein
STM14_RS18825	25.5939	20.989	108.582	98.5976	1.63027	6.32185e-21	3.43348e-20	gene_id=STM14_RS18825;gene=None;prodcut=sn-glycerol-3-phosphate import ATP-binding protein UgpC
STM14_RS18830	7.79375	9.26107	72.276	74.8736	2.58609	1.15163e-22	6.64455e-22	gene_id=STM14_RS18830;gene=ugpE;prodcut=sn-glycerol-3-phosphate ABC transporter permease UgpE
STM14_RS18835	10.9063	7.66255	37.0979	32.0496	1.37429	1.06842e-05	2.79268e-05	gene_id=STM14_RS18835;gene=ugpA;prodcut=sn-glycerol-3-phosphate ABC transporter permease UgpA
STM14_RS18840	22.8516	25.0591	238.616	233.088	2.77644	4.37911e-107	9.1941e-106	gene_id=STM14_RS18840;gene=ugpB;prodcut=sn-glycerol-3-phosphate ABC transporter substrate-binding protein UgpB
STM14_RS18965	9.22518	8.05271	42.0446	41.5388	1.75165	1.08037e-10	3.98657e-10	gene_id=STM14_RS18965;gene=None;prodcut=AI-2E family transporter
STM14_RS19005	64.2746	47.1652	212.358	258.412	1.55727	2.93902e-13	1.22055e-12	gene_id=STM14_RS19005;gene=uspB;prodcut=universal stress protein UspB
STM14_RS19050	6.09034	5.00044	20.0707	18.9595	1.29264	8.35956e-05	0.000200056	gene_id=STM14_RS19050;gene=None;prodcut=anaerobic C4-dicarboxylate transporter family protein
STM14_RS19070	45.1066	34.3832	195.58	174.523	1.69638	1.94603e-44	1.81589e-43	gene_id=STM14_RS19070;gene=None;prodcut=alpha,alpha-trehalase
STM14_RS19085	7.17236	7.51877	26.766	18.2603	1.09209	0.0141445	0.0255051	gene_id=STM14_RS19085;gene=None;prodcut=response regulator transcription factor
STM14_RS19090	10.0741	7.7896	45.4557	34.683	1.64234	6.64138e-08	2.06859e-07	gene_id=STM14_RS19090;gene=None;prodcut=LysR family transcriptional regulator
STM14_RS19095	9.0127	9.21895	37.0421	30.5623	1.36734	2.23064e-06	6.14952e-06	gene_id=STM14_RS19095;gene=yhjD;prodcut=inner membrane protein YhjD
STM14_RS19105	30.1132	24.7269	225.173	218.966	2.49512	5.23529e-125	1.30451e-123	gene_id=STM14_RS19105;gene=None;prodcut=AsmA family protein
STM14_RS19165	80.2606	79.5252	257.488	258.114	1.16731	2.02168e-40	1.76314e-39	gene_id=STM14_RS19165;gene=bcsE;prodcut=cellulose biosynthesis c-di-GMP-binding protein BcsE
STM14_RS19270	2.74531	0.392442	9.83524	10.0472	2.1434	0.0133865	0.0242057	gene_id=STM14_RS19270;gene=lpfA;prodcut=long polar fimbria major subunit LpfA
STM14_RS19275	23.6679	20.1746	177.696	155.245	2.40182	2.02541e-36	1.62859e-35	gene_id=STM14_RS19275;gene=None;prodcut=autotransporter outer membrane beta-barrel domain-containing protein
STM14_RS19310	92.5483	91.1943	1359.77	1499.83	3.43775	1.08796e-156	3.47459e-155	gene_id=STM14_RS19310;gene=None;prodcut=HTH-type transcriptional regulator
STM14_RS19350	27.1435	25.803	208.465	198.786	2.42041	2.9919e-21	1.64864e-20	gene_id=STM14_RS19350;gene=None;prodcut=YsaB family lipoprotein
STM14_RS19420	5.74257	4.86224	16.1551	15.4988	1.05507	0.0109746	0.0201142	gene_id=STM14_RS19420;gene=None;prodcut=DUF4862 family protein
STM14_RS19440	0.963976	1.1024	5.46803	4.60164	1.76137	0.0067386	0.0127704	gene_id=STM14_RS19440;gene=None;prodcut=carbohydrate kinase
STM14_RS19470	20.763	26.8084	155.508	145.773	2.13941	1.44093e-54	1.58994e-53	gene_id=STM14_RS19470;gene=aldB;prodcut=aldehyde dehydrogenase AldB
STM14_RS19475	31.5394	37.4042	248.267	239.924	2.30075	1.96843e-60	2.39969e-59	gene_id=STM14_RS19475;gene=None;prodcut=ROK family protein
STM14_RS19490	151.844	152.28	628.645	572.555	1.4586	8.0545e-51	8.33953e-50	gene_id=STM14_RS19490;gene=None;prodcut=glutathione S-transferase
STM14_RS19510	4.88841	1.95663	37.7989	54.4491	3.23168	2.00996e-05	5.12953e-05	gene_id=STM14_RS19510;gene=None;prodcut=hypothetical protein
STM14_RS19525	6.20706	6.44635	24.6658	22.7837	1.38376	2.37817e-16	1.11071e-15	gene_id=STM14_RS19525;gene=sadA;prodcut=trimeric autotransporter adhesin SadA
STM14_RS19530	12.6986	12.3331	43.5794	42.0168	1.25091	2.4598e-10	8.87447e-10	gene_id=STM14_RS19530;gene=lldP;prodcut=L-lactate permease
STM14_RS19535	11.4017	12.4704	37.9577	37.8036	1.14309	0.000131964	0.0003096	gene_id=STM14_RS19535;gene=lldR;prodcut=transcriptional regulator LldR
STM14_RS19540	13.672	14.7199	53.5272	48.1911	1.3178	1.32794e-09	4.62181e-09	gene_id=STM14_RS19540;gene=lldD;prodcut=quinone-dependent L-lactate dehydrogenase
STM14_RS19615	64.7457	67.3722	198.462	193.717	1.04669	1.20569e-21	6.72546e-21	gene_id=STM14_RS19615;gene=kbl;prodcut=glycine C-acetyltransferase
STM14_RS19830	8.94324	13.1252	31.1497	40.5095	1.17609	0.0129336	0.0234278	gene_id=STM14_RS19830;gene=None;prodcut=hypothetical protein
STM14_RS19860	15.9366	17.2759	59.671	73.962	1.48602	2.28388e-06	6.28864e-06	gene_id=STM14_RS19860;gene=None;prodcut=membrane protein
STM14_RS19865	8.88563	11.5348	70.0117	68.7453	2.2412	1.90491e-18	9.60933e-18	gene_id=STM14_RS19865;gene=None;prodcut=transcriptional regulator
STM14_RS19885	5.03148	7.99635	17.9372	20.1095	1.02256	0.0218737	0.0382853	gene_id=STM14_RS19885;gene=None;prodcut=MgtC family protein
STM14_RS19935	6.29362	10.4962	103.759	105.93	3.11934	4.61304e-14	1.96988e-13	gene_id=STM14_RS19935;gene=None;prodcut=hypothetical protein
STM14_RS19940	10.5828	13.1252	56.6924	49.8068	1.64378	1.04775e-14	4.57416e-14	gene_id=STM14_RS19940;gene=None;prodcut=glycoside hydrolase family 1 protein
STM14_RS19965	1.67521	1.19736	5.75149	7.73026	1.70903	0.0206717	0.0362935	gene_id=STM14_RS19965;gene=None;prodcut=class II aldolase
STM14_RS20040	45.2144	33.9328	525.601	534.306	3.22081	5.72395e-63	7.25087e-62	gene_id=STM14_RS20040;gene=ilvN;prodcut=acetolactate synthase small subunit
STM14_RS20045	62.0093	63.7595	679.064	698.435	2.93053	0	0	gene_id=STM14_RS20045;gene=ilvB;prodcut=acetolactate synthase large subunit
STM14_RS20110	59.9682	49.4458	366.445	333.441	2.1545	6.52606e-40	5.61588e-39	gene_id=STM14_RS20110;gene=ibpB;prodcut=heat shock chaperone IbpB
STM14_RS20115	74.5629	76.6008	347.486	372.07	1.72831	3.87222e-30	2.75675e-29	gene_id=STM14_RS20115;gene=ibpA;prodcut=heat shock chaperone IbpA
STM14_RS20205	2.46501	3.08326	8.53208	9.43812	1.17237	0.0126712	0.0229947	gene_id=STM14_RS20205;gene=None;prodcut=MFS transporter
STM14_RS20235	4.89614	5.06262	17.0535	13.2702	1.083	0.0035044	0.00690976	gene_id=STM14_RS20235;gene=None;prodcut=MFS transporter
STM14_RS20240	13.8103	11.0554	47.0795	40.7635	1.29803	4.0641e-08	1.2808e-07	gene_id=STM14_RS20240;gene=None;prodcut=mandelate racemase/muconate lactonizing enzyme family protein
STM14_RS20380	18.5298	17.3683	71.0758	68.3186	1.43438	5.66697e-20	2.99531e-19	gene_id=STM14_RS20380;gene=None;prodcut=SgrR family transcriptional regulator
STM14_RS20520	38.2777	34.2091	106.557	106.751	1.03453	3.01112e-08	9.56932e-08	gene_id=STM14_RS20520;gene=None;prodcut=FadR/GntR family transcriptional regulator
STM14_RS20840	23.3122	28.6089	113.523	110.233	1.58424	9.01226e-11	3.33366e-10	gene_id=STM14_RS20840;gene=None;prodcut=acyl-CoA thioesterase YigI
STM14_RS20880	82.5163	82.7859	866.285	860.875	2.8624	1.4362e-259	9.57817e-258	gene_id=STM14_RS20880;gene=metR;prodcut=HTH-type transcriptional regulator MetR
STM14_RS20895	110.495	112.849	624.953	614.239	1.94914	4.75277e-106	9.84192e-105	gene_id=STM14_RS20895;gene=None;prodcut=dienelactone hydrolase family protein
STM14_RS20965	16.1137	16.3013	46.6266	48.7163	1.03365	1.65071e-06	4.60675e-06	gene_id=STM14_RS20965;gene=fadA;prodcut=acetyl-CoA C-acyltransferase FadA
STM14_RS20970	18.6424	21.1041	67.4903	70.4742	1.27241	3.19849e-19	1.65584e-18	gene_id=STM14_RS20970;gene=fadB;prodcut=fatty acid oxidation complex subunit alpha FadB
STM14_RS21110	3.31924	2.82318	13.0062	12.5702	1.5353	0.000382944	0.000852135	gene_id=STM14_RS21110;gene=None;prodcut=STM4012 family radical SAM protein
STM14_RS21125	8.97972	8.25697	22.8235	27.573	1.0255	0.00318816	0.00632471	gene_id=STM14_RS21125;gene=None;prodcut=STM4015 family protein
STM14_RS21145	4.95989	6.17855	17.4518	17.2501	1.11612	5.06565e-05	0.000123909	gene_id=STM14_RS21145;gene=None;prodcut=alpha-glucosidase
STM14_RS21155	3.15328	1.82676	9.19103	7.0245	1.18082	0.0246937	0.0428081	gene_id=STM14_RS21155;gene=yihS;prodcut=sulfoquinovose isomerase
STM14_RS21165	0	0.459742	3.84064	3.58224	3.48839	0.00999044	0.0184473	gene_id=STM14_RS21165;gene=yihU;prodcut=sulfolactaldehyde 3-reductase
STM14_RS21170	11.9456	17.2403	44.1673	48.872	1.14919	1.44157e-05	3.72934e-05	gene_id=STM14_RS21170;gene=None;prodcut=sugar kinase
STM14_RS21200	33.1539	25.803	127.505	121.042	1.55328	6.07738e-11	2.27776e-10	gene_id=STM14_RS21200;gene=None;prodcut=type II toxin-antitoxin system HigA family antitoxin
STM14_RS21205	47.4535	38.2512	152.886	181.324	1.44137	4.22489e-09	1.43142e-08	gene_id=STM14_RS21205;gene=None;prodcut=type II toxin-antitoxin system HigB family toxin
STM14_RS21255	7.78832	4.79592	23.371	25.58	1.43807	4.02832e-05	9.95555e-05	gene_id=STM14_RS21255;gene=None;prodcut=YiiG family protein
STM14_RS21260	1.49757	1.12391	6.06373	7.50627	1.85013	0.0054169	0.0103959	gene_id=STM14_RS21260;gene=None;prodcut=YiiG family protein
STM14_RS21325	0.602309	0.301349	3.77616	5.36701	2.81782	0.0201555	0.0354972	gene_id=STM14_RS21325;gene=None;prodcut=oligogalacturonate-specific porin KdgM family protein
STM14_RS21400	13.3091	12.6733	42.1691	42.7989	1.18665	3.65087e-06	9.86692e-06	gene_id=STM14_RS21400;gene=None;prodcut=aminoimidazole riboside kinase
STM14_RS21525	285.007	279.371	913.68	867.704	1.13531	1.28304e-43	1.18024e-42	gene_id=STM14_RS21525;gene=hslV;prodcut=ATP-dependent protease subunit HslV
STM14_RS21565	644.969	632.952	3025.76	3009.62	1.7169	9.82703e-305	9.09501e-303	gene_id=STM14_RS21565;gene=metB;prodcut=cystathionine gamma-synthase
STM14_RS21570	579.123	588.318	3008.04	2907.12	1.81802	0	0	gene_id=STM14_RS21570;gene=metL;prodcut=bifunctional aspartate kinase/homoserine dehydrogenase II
STM14_RS21580	0.618872	0.619273	4.74222	3.90618	2.2809	0.0145864	0.026229	gene_id=STM14_RS21580;gene=None;prodcut=hypothetical protein
STM14_RS21620	7.82965	8.24708	26.4385	23.5008	1.112	8.39234e-08	2.59259e-07	gene_id=STM14_RS21620;gene=ptsP;prodcut=phosphoenolpyruvate--protein phosphotransferase
STM14_RS21635	29.5214	27.1162	95.6358	79.6567	1.1067	2.98138e-18	1.49233e-17	gene_id=STM14_RS21635;gene=None;prodcut=formate C-acetyltransferase
STM14_RS21640	53.9169	59.1124	190.081	204.97	1.28252	1.19882e-21	6.69537e-21	gene_id=STM14_RS21640;gene=None;prodcut=[formate-C-acetyltransferase]-activating enzyme
STM14_RS21645	26.1495	23.2591	86.2223	82.8485	1.25209	3.32098e-05	8.30246e-05	gene_id=STM14_RS21645;gene=None;prodcut=PTS fructose-like transporter subunit IIB
STM14_RS21880	67.3602	53.0805	176.404	193.199	1.09558	1.26594e-09	4.41277e-09	gene_id=STM14_RS21880;gene=rsd;prodcut=sigma D regulator
STM14_RS21970	489.027	513.289	3948.07	4130.77	2.48825	0	0	gene_id=STM14_RS21970;gene=metA;prodcut=homoserine O-succinyltransferase
STM14_RS21975	29.2127	33.4812	126.536	117.683	1.43844	1.31771e-28	9.09561e-28	gene_id=STM14_RS21975;gene=aceB;prodcut=malate synthase A
STM14_RS21980	27.8003	29.715	109.263	106.97	1.38754	1.9434e-21	1.07611e-20	gene_id=STM14_RS21980;gene=aceA;prodcut=isocitrate lyase
STM14_RS22050	6.31963	6.32372	30.1872	27.6535	1.67066	0.000552768	0.0012	gene_id=STM14_RS22050;gene=None;prodcut=hypothetical protein
STM14_RS22055	13.5941	11.2224	45.4549	56.0243	1.50987	2.07948e-06	5.75378e-06	gene_id=STM14_RS22055;gene=None;prodcut=DUF4376 domain-containing protein
STM14_RS22060	6.25839	8.74379	27.3917	25.6475	1.29818	3.27313e-07	9.58774e-07	gene_id=STM14_RS22060;gene=None;prodcut=tail fiber protein
STM14_RS22095	13.6767	14.2558	58.9503	65.6954	1.63516	6.50243e-10	2.3002e-09	gene_id=STM14_RS22095;gene=None;prodcut=phage baseplate assembly protein V
STM14_RS22100	6.71185	8.69155	25.3716	21.9881	1.09673	0.000854707	0.00180536	gene_id=STM14_RS22100;gene=None;prodcut=phage late control D family protein
STM14_RS22110	3.8882	2.59381	14.4456	14.6767	1.64552	0.000524511	0.0011403	gene_id=STM14_RS22110;gene=None;prodcut=phage tail protein
STM14_RS22115	3.32727	2.80373	15.7367	13.9465	1.7526	9.35202e-09	3.08222e-08	gene_id=STM14_RS22115;gene=None;prodcut=phage tail tape measure protein
STM14_RS22120	4.52676	7.11808	34.4619	40.3367	2.16025	0.000109445	0.000258507	gene_id=STM14_RS22120;gene=None;prodcut=phage tail assembly protein
STM14_RS22125	5.49063	5.10174	25.4077	25.7733	1.74989	0.000312278	0.00070108	gene_id=STM14_RS22125;gene=None;prodcut=phage major tail tube protein
STM14_RS22130	7.21801	6.35596	33.4873	22.9936	1.53318	1.26929e-07	3.85289e-07	gene_id=STM14_RS22130;gene=None;prodcut=phage tail sheath family protein
STM14_RS22160	31.3278	35.4884	122.91	169.204	1.60625	1.2615e-09	4.40069e-09	gene_id=STM14_RS22160;gene=None;prodcut=Mor transcription activator family protein
STM14_RS22230	21.4972	22.7522	95.8985	93.4757	1.5745	5.58833e-10	1.98148e-09	gene_id=STM14_RS22230;gene=ubiC;prodcut=chorismate lyase
STM14_RS22235	28.3237	23.8545	124.055	106.738	1.62213	7.13677e-19	3.65709e-18	gene_id=STM14_RS22235;gene=ubiA;prodcut=4-hydroxybenzoate octaprenyltransferase
STM14_RS22265	57.6832	60.6555	176.735	214.529	1.20271	4.58653e-06	1.22786e-05	gene_id=STM14_RS22265;gene=None;prodcut=CsbD family protein
STM14_RS22275	36.4782	35.8725	235.6	234.679	2.17763	7.48541e-81	1.15858e-79	gene_id=STM14_RS22275;gene=None;prodcut=conjugal transfer protein TraF
STM14_RS22380	14.5789	18.2354	63.2195	66.578	1.46071	0.000256596	0.000581831	gene_id=STM14_RS22380;gene=None;prodcut=YjcB family protein
STM14_RS22395	34.9797	36.3486	211.807	204.8	2.02315	1.31926e-25	8.35595e-25	gene_id=STM14_RS22395;gene=soxR;prodcut=redox-sensitive transcriptional activator SoxR
STM14_RS22400	44.645	40.0525	309.178	290.477	2.30088	4.97382e-58	5.84359e-57	gene_id=STM14_RS22400;gene=None;prodcut=glutathione S-transferase
STM14_RS22430	12.3699	12.378	47.1324	53.3034	1.49838	1.4993e-14	6.519e-14	gene_id=STM14_RS22430;gene=actP;prodcut=cation/acetate symporter ActP
STM14_RS22435	5.87537	3.26621	31.3784	29.0855	2.20336	0.000439462	0.000967456	gene_id=STM14_RS22435;gene=None;prodcut=DUF485 domain-containing protein
STM14_RS22440	37.5744	41.1796	168.925	166.118	1.56585	6.42448e-52	6.79138e-51	gene_id=STM14_RS22440;gene=acs;prodcut=acetate--CoA ligase
STM14_RS22480	107.548	96.9187	531.332	501.582	1.81395	1.91808e-113	4.30619e-112	gene_id=STM14_RS22480;gene=gltP;prodcut=glutamate/aspartate:proton symporter GltP
STM14_RS22510	10.6622	11.5969	101.239	87.7793	2.56268	9.86503e-16	4.49627e-15	gene_id=STM14_RS22510;gene=yjdN;prodcut=VOC family metalloprotein YjdN
STM14_RS22520	105.889	103.624	490.59	462.3	1.66227	3.65089e-109	7.88419e-108	gene_id=STM14_RS22520;gene=proP;prodcut=glycine betaine/L-proline transporter ProP
STM14_RS22550	1.89258	1.35272	6.49775	9.33556	1.76517	0.0161531	0.0288631	gene_id=STM14_RS22550;gene=None;prodcut=AraC family transcriptional regulator
STM14_RS22630	5.91352	7.96566	22.5775	28.6269	1.3605	0.000155529	0.000361891	gene_id=STM14_RS22630;gene=None;prodcut=YjiK family protein
STM14_RS22725	1593.68	1479.26	5767.39	5907.95	1.40333	5.19532e-132	1.36981e-130	gene_id=STM14_RS22725;gene=None;prodcut=co-chaperone GroES
STM14_RS22730	2476.99	2223.57	8987.81	8853.73	1.40187	1.16614e-193	4.76438e-192	gene_id=STM14_RS22730;gene=groL;prodcut=chaperonin GroEL
STM14_RS22760	170.05	114.37	1067.58	1099.19	2.40742	1.99666e-44	1.85931e-43	gene_id=STM14_RS22760;gene=ecnB;prodcut=lipoprotein toxin entericidin B
STM14_RS22775	8.48298	11.961	95.8921	106.513	2.78461	6.838e-21	3.70494e-20	gene_id=STM14_RS22775;gene=None;prodcut=lipocalin family protein
STM14_RS22860	82.5696	85.5548	282.63	269.085	1.19132	5.34144e-43	4.88375e-42	gene_id=STM14_RS22860;gene=nnr;prodcut=bifunctional ADP-dependent NAD(P)H-hydrate dehydratase/NAD(P)H-hydrate epimerase
STM14_RS22975	20.5668	17.4619	82.7056	65.9476	1.44373	3.40919e-05	8.50422e-05	gene_id=STM14_RS22975;gene=bsmA;prodcut=biofilm peroxide resistance protein BsmA
STM14_RS22980	54.6629	46.1775	163.604	149.614	1.11239	1.06178e-12	4.3263e-12	gene_id=STM14_RS22980;gene=yjfP;prodcut=esterase
STM14_RS23055	4.66822	4.22636	13.4722	17.8274	1.2931	0.00343497	0.00678171	gene_id=STM14_RS23055;gene=None;prodcut=DMT family transporter
STM14_RS23110	84.3015	75.4243	434.22	416.468	1.89027	9.83549e-22	5.52713e-21	gene_id=STM14_RS23110;gene=None;prodcut=DUF1107 domain-containing protein
STM14_RS23120	143.437	135.466	807.66	801.7	2.00592	1.43288e-111	3.13918e-110	gene_id=STM14_RS23120;gene=msrA;prodcut=peptide-methionine (S)-S-oxide reductase MsrA
STM14_RS23215	4.29453	4.29731	17.3086	15.5461	1.41198	8.80052e-05	0.000210165	gene_id=STM14_RS23215;gene=srfJ;prodcut=lysosomal glucosyl ceramidase-like type III secretion effector SrfJ
STM14_RS23225	2.29604	3.1812	10.3349	7.27884	1.16092	0.0245234	0.0425616	gene_id=STM14_RS23225;gene=None;prodcut=MFS transporter
STM14_RS23245	5.54364	7.90061	21.5907	21.1438	1.14477	0.000412728	0.000913927	gene_id=STM14_RS23245;gene=None;prodcut=MFS transporter
STM14_RS23250	4.29246	1.76863	16.0941	22.7807	2.16099	2.08385e-05	5.30319e-05	gene_id=STM14_RS23250;gene=iolI2;prodcut=2-keto-myo-inositol isomerase IolI2
STM14_RS23255	3.95817	3.49477	23.8425	25.6747	2.2096	8.48958e-08	2.62085e-07	gene_id=STM14_RS23255;gene=iolH;prodcut=sugar phosphate isomerase/epimerase IolH
STM14_RS23305	16.0244	13.6388	52.9266	56.2129	1.35704	5.8844e-10	2.0832e-09	gene_id=STM14_RS23305;gene=None;prodcut=DgaE family pyridoxal phosphate-dependent ammonia lyase
STM14_RS23310	13.0669	15.8574	43.8664	51.4052	1.19687	2.27882e-05	5.76379e-05	gene_id=STM14_RS23310;gene=None;prodcut=KDGP aldolase family protein
STM14_RS23480	4.74469	7.01843	18.1067	19.3011	1.14554	0.00275241	0.00549392	gene_id=STM14_RS23480;gene=None;prodcut=LacI family DNA-binding transcriptional regulator
STM14_RS23495	1.79731	1.9983	8.55545	7.34035	1.54287	0.0102613	0.0188859	gene_id=STM14_RS23495;gene=idnD;prodcut=L-idonate 5-dehydrogenase
STM14_RS23505	67.888	54.7904	524.427	497.359	2.53547	1.64916e-137	4.5883e-136	gene_id=STM14_RS23505;gene=None;prodcut=NAD(P)-dependent alcohol dehydrogenase
STM14_RS23605	15.5943	16.942	65.1788	66.5008	1.49395	1.58318e-06	4.42374e-06	gene_id=STM14_RS23605;gene=None;prodcut=DUF302 domain-containing protein
STM14_RS23665	4.34846	5.91773	32.3515	25.7674	1.97707	1.30255e-09	4.53692e-09	gene_id=STM14_RS23665;gene=None;prodcut=MFS transporter
STM14_RS23670	13.9364	12.486	73.1501	68.2286	1.89689	4.35325e-22	2.47084e-21	gene_id=STM14_RS23670;gene=None;prodcut=DUF445 domain-containing protein
STM14_RS23685	8.57039	9.77958	564.97	573.098	5.43193	3.23116e-293	2.66424e-291	gene_id=STM14_RS23685;gene=None;prodcut=NAD-dependent succinate-semialdehyde dehydrogenase
STM14_RS23705	14.2057	9.88859	45.8217	39.9011	1.30855	0.00322521	0.00638984	gene_id=STM14_RS23705;gene=symE;prodcut=endoribonuclease SymE
STM14_RS23775	3.69791	1.05723	15.456	14.4161	2.13005	0.000267676	0.000605139	gene_id=STM14_RS23775;gene=None;prodcut=PTS mannose/fructose/sorbose/N-acetylgalactosamine transporter subunit IIC
STM14_RS23780	2.91234	2.67137	19.5268	15.6788	2.13321	1.59354e-05	4.10143e-05	gene_id=STM14_RS23780;gene=None;prodcut=PTS system mannose/fructose/sorbose family transporter subunit IID
STM14_RS23785	5.04568	3.68962	32.0393	30.4782	2.3168	1.63491e-11	6.34245e-11	gene_id=STM14_RS23785;gene=None;prodcut=SIS domain-containing protein
STM14_RS23790	18.1422	13.6664	53.6759	54.9462	1.24962	5.69906e-08	1.78243e-07	gene_id=STM14_RS23790;gene=None;prodcut=SIS domain-containing protein
STM14_RS23895	276.276	285.126	5304.62	5867.25	3.79262	0	0	gene_id=STM14_RS23895;gene=osmY;prodcut=molecular chaperone OsmY
STM14_RS23900	32.9053	36.7258	608.317	758.399	3.77291	8.01309e-48	7.86566e-47	gene_id=STM14_RS23900;gene=None;prodcut=DUF1328 domain-containing protein
STM14_RS24055	4.06244	4.71548	21.9036	22.6246	1.81976	8.13343e-14	3.45366e-13	gene_id=STM14_RS24055;gene=None;prodcut=fimbrial outer membrane usher protein
STM14_RS24065	6.41123	7.17013	22.856	25.2039	1.30032	0.00452322	0.00878869	gene_id=STM14_RS24065;gene=None;prodcut=fimbrial protein
STM14_RS24090	13.7927	10.5012	43.5498	42.4149	1.30078	2.65329e-05	6.69226e-05	gene_id=STM14_RS24090;gene=None;prodcut=tRNA/rRNA methyltransferase
STM14_RS24665	8.95294	9.7053	30.0141	31.163	1.19022	0.00266496	0.00533346	gene_id=STM14_RS24665;gene=None;prodcut=hypothetical protein
STM14_RS24685	17.3611	20.4381	57.6238	76.2126	1.30147	0.00456023	0.00885681	gene_id=STM14_RS24685;gene=None;prodcut=PagK family vesicle-borne virulence factor
STM14_RS25255	14.8233	8.65252	116.813	125.895	2.84805	2.31109e-16	1.08049e-15	gene_id=STM14_RS25255;gene=None;prodcut=hypothetical protein
STM14_RS25900_1	5.25954	6.43249	65.3384	62.4884	2.92742	2.40678e-10	8.69008e-10	gene_id=STM14_RS25900_1;gene=None_1;prodcut=IS200/IS605-like element IS200F family transposase
STM14_RS25900_2	4.32619	3.18978	24.5058	24.8543	2.19297	8.0887e-08	2.5022e-07	gene_id=STM14_RS25900_2;gene=None_1_2;prodcut=IS200/IS605-like element IS200F family transposase
STM14_RS25970	9.03463	9.04048	47.202	46.9614	1.8583	0.000230197	0.000525123	gene_id=STM14_RS25970;gene=None;prodcut=hypothetical protein
STM14_RS26085	22.0198	25.5131	85.9801	83.9067	1.31438	0.00211689	0.00428959	gene_id=STM14_RS26085;gene=None;prodcut=hypothetical protein
STM14_RS26490	4.38917	2.8717	11.1129	12.9742	1.20839	0.00549738	0.010537	gene_id=STM14_RS26490;gene=None;prodcut=integrase arm-type DNA-binding domain-containing protein
STM14_RS26675	1.43924	2.88034	12.031	13.359	2.03168	0.0115157	0.0210103	gene_id=STM14_RS26675;gene=None;prodcut=hypothetical protein
STM14_RS26715	18.3	7.49121	74.7491	63.9294	1.90497	4.26031e-05	0.00010506	gene_id=STM14_RS26715;gene=None;prodcut=IS4 family transposase
STM14_RS26925	1.12115	1.12187	15.2295	32.4682	3.89024	0.00265913	0.00532648	gene_id=STM14_RS26925;gene=None;prodcut=hypothetical protein

## Sheet: UP_COGs
Intracellular trafficking/secretion vesicular transport (U)
gene_id=STM14_RS00220;gene=None;prodcut=ExeA family protein
gene_id=STM14_RS00450;gene=traC;prodcut=type IV secretion system protein TraC
gene_id=STM14_RS00530;gene=traD;prodcut=type IV conjugative transfer system coupling protein TraD
gene_id=STM14_RS00670;gene=None;prodcut=fimbrial protein BcfA
gene_id=STM14_RS00675;gene=bcfB;prodcut=fimbrial biogenesis chaperone BcfB
gene_id=STM14_RS00680;gene=bcfC;prodcut=fimbrial usher BcfC
gene_id=STM14_RS00685;gene=None;prodcut=fimbrial protein BcfD
gene_id=STM14_RS00690;gene=None;prodcut=fimbrial protein BcfE
gene_id=STM14_RS01560;gene=stfA;prodcut=fimbrial major subunit StfA
gene_id=STM14_RS01565;gene=None;prodcut=fimbrial biogenesis outer membrane usher protein
gene_id=STM14_RS02100;gene=safB;prodcut=pili assembly chaperone SafB
gene_id=STM14_RS02480;gene=None;prodcut=autotransporter outer membrane beta-barrel domain-containing protein
gene_id=STM14_RS03350;gene=sfmF;prodcut=fimbria assembly protein
gene_id=STM14_RS07400;gene=spy;prodcut=ATP-independent periplasmic protein-refolding chaperone Spy
gene_id=STM14_RS07825;gene=spiA;prodcut=SPI-2 type III secretion system protein SpiA
gene_id=STM14_RS07900;gene=ssaJ;prodcut=SPI-2 type III secretion system apparatus lipoprotein SsaJ
gene_id=STM14_RS07925;gene=ssaV;prodcut=SPI-2 type III secretion system apparatus protein SsaV
gene_id=STM14_RS07930;gene=ssaN;prodcut=SctN family type III secretion system ATPase SsaN
gene_id=STM14_RS07945;gene=ssaQ;prodcut=SPI-2 type III secretion system cytoplasmic ring protein SsaQ
gene_id=STM14_RS07950;gene=ssaR;prodcut=SPI-2 type III secretion system export apparatus protein SsaR
gene_id=STM14_RS07965;gene=ssaU;prodcut=SPI-2 type III secretion system apparatus protein SsaU
gene_id=STM14_RS11955;gene=None;prodcut=fimbrial biogenesis outer membrane usher protein
gene_id=STM14_RS14690;gene=None;prodcut=TolC family outer membrane protein
gene_id=STM14_RS15475;gene=spaS;prodcut=SPI-1 type III secretion system export apparatus protein SpaS
gene_id=STM14_RS15480;gene=spaR;prodcut=SPI-1 type III secretion system export apparatus protein SpaR
gene_id=STM14_RS15495;gene=spaO;prodcut=SPI-1 type III secretion system protein SpaO
gene_id=STM14_RS15510;gene=invC;prodcut=SctN family type III secretion system ATPase InvC
gene_id=STM14_RS19270;gene=lpfA;prodcut=long polar fimbria major subunit LpfA
gene_id=STM14_RS19525;gene=sadA;prodcut=trimeric autotransporter adhesin SadA
gene_id=STM14_RS24055;gene=None;prodcut=fimbrial outer membrane usher protein
gene_id=STM14_RS24065;gene=None;prodcut=fimbrial protein
gene_id=STM14_RS26925;gene=None;prodcut=hypothetical protein
Energy production conversion (C)
gene_id=STM14_RS03615;gene=None;prodcut=oxidoreductase
gene_id=STM14_RS04060;gene=tcuB;prodcut=tricarballylate utilization protein TcuB
gene_id=STM14_RS04065;gene=tcuA;prodcut=FAD-dependent tricarballylate dehydrogenase TcuA
gene_id=STM14_RS04915;gene=None;prodcut=FAD-binding protein
gene_id=STM14_RS04930;gene=None;prodcut=electron transfer flavoprotein-ubiquinone oxidoreductase
gene_id=STM14_RS07160;gene=None;prodcut=four-helix bundle copper-binding protein
gene_id=STM14_RS07385;gene=astD;prodcut=succinylglutamate-semialdehyde dehydrogenase
gene_id=STM14_RS08200;gene=fumC;prodcut=class II fumarate hydratase
gene_id=STM14_RS08520;gene=None;prodcut=hydrogenase expression/formation C-terminal domain-containing protein
gene_id=STM14_RS08535;gene=hybD;prodcut=HyaD/HybD family hydrogenase maturation endopeptidase
gene_id=STM14_RS08760;gene=None;prodcut=nitrate reductase subunit alpha
gene_id=STM14_RS08765;gene=narH;prodcut=nitrate reductase subunit beta
gene_id=STM14_RS08770;gene=narW;prodcut=nitrate reductase molybdenum cofactor assembly chaperone
gene_id=STM14_RS08775;gene=narI;prodcut=respiratory nitrate reductase subunit gamma
gene_id=STM14_RS09105;gene=ldhA;prodcut=D-lactate dehydrogenase
gene_id=STM14_RS09125;gene=nifJ;prodcut=pyruvate:ferredoxin (flavodoxin) oxidoreductase
gene_id=STM14_RS09460;gene=acnA;prodcut=aconitate hydratase AcnA
gene_id=STM14_RS11490;gene=pduW;prodcut=propanediol utilization propionate kinase PduW
gene_id=STM14_RS11520;gene=None;prodcut=thiosulfate reductase cytochrome B subunit
gene_id=STM14_RS11525;gene=phsB;prodcut=thiosulfate reductase electron transport protein PhsB
gene_id=STM14_RS11530;gene=phsA;prodcut=thiosulfate reductase PhsA
gene_id=STM14_RS00055;gene=None;prodcut=DsbA family protein
gene_id=STM14_RS12045;gene=dld;prodcut=D-lactate dehydrogenase
gene_id=STM14_RS12630;gene=glpA;prodcut=anaerobic glycerol-3-phosphate dehydrogenase subunit A
gene_id=STM14_RS12640;gene=glpC;prodcut=anaerobic glycerol-3-phosphate dehydrogenase subunit GlpC
gene_id=STM14_RS13510;gene=eutK;prodcut=ethanolamine utilization microcompartment protein EutK
gene_id=STM14_RS13550;gene=None;prodcut=aldehyde dehydrogenase EutE
gene_id=STM14_RS14980;gene=gabD;prodcut=NADP-dependent succinate-semialdehyde dehydrogenase
gene_id=STM14_RS00860;gene=citC;prodcut=[citrate (pro-3S)-lyase] ligase
gene_id=STM14_RS15240;gene=norV;prodcut=anaerobic nitric oxide reductase flavorubredoxin
gene_id=STM14_RS16655;gene=ripA;prodcut=itaconate CoA-transferase RipA/Ict
gene_id=STM14_RS17040;gene=None;prodcut=thiol:disulfide interchange protein DsbA/DsbL
gene_id=STM14_RS17280;gene=pflB;prodcut=formate C-acetyltransferase
gene_id=STM14_RS17285;gene=tdcD;prodcut=propionate kinase
gene_id=STM14_RS17425;gene=None;prodcut=LLM class flavin-dependent oxidoreductase
gene_id=STM14_RS17820;gene=oadA;prodcut=sodium-extruding oxaloacetate decarboxylase subunit alpha
gene_id=STM14_RS17830;gene=ttdB;prodcut=L(+)-tartrate dehydratase subunit beta
gene_id=STM14_RS17835;gene=ttdA;prodcut=L(+)-tartrate dehydratase subunit alpha
gene_id=STM14_RS18690;gene=glpD;prodcut=glycerol-3-phosphate dehydrogenase
gene_id=STM14_RS01140;gene=leuB;prodcut=3-isopropylmalate dehydrogenase
gene_id=STM14_RS19470;gene=aldB;prodcut=aldehyde dehydrogenase AldB
gene_id=STM14_RS19530;gene=lldP;prodcut=L-lactate permease
gene_id=STM14_RS19540;gene=lldD;prodcut=quinone-dependent L-lactate dehydrogenase
gene_id=STM14_RS21635;gene=None;prodcut=formate C-acetyltransferase
gene_id=STM14_RS21975;gene=aceB;prodcut=malate synthase A
gene_id=STM14_RS21980;gene=aceA;prodcut=isocitrate lyase
gene_id=STM14_RS22480;gene=gltP;prodcut=glutamate/aspartate:proton symporter GltP
gene_id=STM14_RS23685;gene=None;prodcut=NAD-dependent succinate-semialdehyde dehydrogenase
gene_id=STM14_RS02415;gene=cyxA;prodcut=cytochrome bd-II oxidase subunit I
gene_id=STM14_RS02420;gene=cyxB;prodcut=cytochrome bd-II oxidase subunit II
gene_id=STM14_RS02460;gene=prpC;prodcut=2-methylcitrate synthase
gene_id=STM14_RS02725;gene=None;prodcut=aldo/keto reductase
Energy production conversion (C)
gene_id=STM14_RS03205;gene=hyi;prodcut=hydroxypyruvate isomerase
gene_id=STM14_RS03215;gene=None;prodcut=MFS transporter
gene_id=STM14_RS04055;gene=tcuC;prodcut=tricarballylate/proton symporter TcuC
gene_id=STM14_RS04945;gene=None;prodcut=PQQ-dependent sugar dehydrogenase
gene_id=STM14_RS06150;gene=None;prodcut=MFS transporter
gene_id=STM14_RS07425;gene=chbC;prodcut=PTS N,N'-diacetylchitobiose transporter subunit IIC
gene_id=STM14_RS07430;gene=chbA;prodcut=PTS N,N'-diacetylchitobiose transporter subunit IIA
gene_id=STM14_RS07440;gene=None;prodcut=6-phospho-beta-glucosidase
gene_id=STM14_RS07480;gene=None;prodcut=fructosamine kinase family protein
gene_id=STM14_RS07490;gene=pfkB;prodcut=6-phosphofructokinase II
gene_id=STM14_RS08660;gene=glgX;prodcut=glycogen debranching protein GlgX
gene_id=STM14_RS08665;gene=treY;prodcut=malto-oligosyltrehalose synthase
gene_id=STM14_RS08670;gene=treZ;prodcut=malto-oligosyltrehalose trehalohydrolase
gene_id=STM14_RS09870;gene=None;prodcut=alpha,alpha-trehalase
gene_id=STM14_RS00655;gene=None;prodcut=glycosyl hydrolase family 18 protein
gene_id=STM14_RS10550;gene=otsA;prodcut=alpha,alpha-trehalose-phosphate synthase
gene_id=STM14_RS10555;gene=otsB;prodcut=trehalose-phosphatase
gene_id=STM14_RS10725;gene=amyA;prodcut=alpha-amylase
gene_id=STM14_RS11555;gene=None;prodcut=SDR family oxidoreductase
gene_id=STM14_RS11745;gene=None;prodcut=GDP-L-fucose synthase
gene_id=STM14_RS11910;gene=fbaB;prodcut=class I fructose-bisphosphate aldolase
gene_id=STM14_RS12195;gene=None;prodcut=MFS transporter
gene_id=STM14_RS12655;gene=yfaU;prodcut=2-keto-3-deoxy-L-rhamnonate aldolase
gene_id=STM14_RS12660;gene=None;prodcut=MFS transporter
gene_id=STM14_RS13215;gene=pgtP;prodcut=phosphoglycerate transporter PgtP
gene_id=STM14_RS13250;gene=None;prodcut=alpha-keto acid decarboxylase family protein
gene_id=STM14_RS13600;gene=tal;prodcut=transaldolase
gene_id=STM14_RS13605;gene=tkt;prodcut=transketolase
gene_id=STM14_RS00780;gene=None;prodcut=MFS transporter
gene_id=STM14_RS14585;gene=None;prodcut=SMP-30/gluconolactonase/LRE family protein
gene_id=STM14_RS15855;gene=gudP;prodcut=galactarate/glucarate/glycerate transporter GudP
gene_id=STM14_RS16460;gene=None;prodcut=YhcH/YjgK/YiaL family protein
gene_id=STM14_RS16475;gene=None;prodcut=mannitol dehydrogenase family protein
gene_id=STM14_RS16515;gene=galP;prodcut=galactose/proton symporter
gene_id=STM14_RS16725;gene=None;prodcut=polysaccharide deacetylase
gene_id=STM14_RS16745;gene=uxuA;prodcut=mannonate dehydratase
gene_id=STM14_RS16755;gene=uxaC;prodcut=glucuronate isomerase
gene_id=STM14_RS16930;gene=None;prodcut=TRAP transporter large permease subunit
gene_id=STM14_RS01085;gene=araA;prodcut=L-arabinose isomerase
gene_id=STM14_RS17315;gene=garL;prodcut=2-dehydro-3-deoxyglucarate aldolase
gene_id=STM14_RS17335;gene=None;prodcut=tagatose bisphosphate family class II aldolase
gene_id=STM14_RS17345;gene=None;prodcut=fructose PTS transporter subunit IIB
gene_id=STM14_RS17385;gene=None;prodcut=NAD(P)H-binding protein
gene_id=STM14_RS17735;gene=nanQ;prodcut=N-acetylneuraminate anomerase
gene_id=STM14_RS17740;gene=nanK;prodcut=N-acetylmannosamine kinase
gene_id=STM14_RS17745;gene=None;prodcut=N-acetylmannosamine-6-phosphate 2-epimerase
gene_id=STM14_RS18630;gene=malQ;prodcut=4-alpha-glucanotransferase
gene_id=STM14_RS18735;gene=glgA;prodcut=glycogen synthase GlgA
gene_id=STM14_RS18740;gene=glgC;prodcut=glucose-1-phosphate adenylyltransferase
gene_id=STM14_RS18745;gene=glgX;prodcut=glycogen debranching protein GlgX
gene_id=STM14_RS18750;gene=glgB;prodcut=1,4-alpha-glucan branching enzyme
gene_id=STM14_RS18825;gene=None;prodcut=sn-glycerol-3-phosphate import ATP-binding protein UgpC
gene_id=STM14_RS18830;gene=ugpE;prodcut=sn-glycerol-3-phosphate ABC transporter permease UgpE
gene_id=STM14_RS18835;gene=ugpA;prodcut=sn-glycerol-3-phosphate ABC transporter permease UgpA
gene_id=STM14_RS18840;gene=ugpB;prodcut=sn-glycerol-3-phosphate ABC transporter substrate-binding protein UgpB
gene_id=STM14_RS19070;gene=None;prodcut=alpha,alpha-trehalase
gene_id=STM14_RS19440;gene=None;prodcut=carbohydrate kinase
gene_id=STM14_RS19475;gene=None;prodcut=ROK family protein
gene_id=STM14_RS19940;gene=None;prodcut=glycoside hydrolase family 1 protein
gene_id=STM14_RS19965;gene=None;prodcut=class II aldolase
gene_id=STM14_RS20205;gene=None;prodcut=MFS transporter
gene_id=STM14_RS01430;gene=None;prodcut=pyrroloquinoline quinone-dependent dehydrogenase
gene_id=STM14_RS20235;gene=None;prodcut=MFS transporter
gene_id=STM14_RS21145;gene=None;prodcut=alpha-glucosidase
gene_id=STM14_RS21155;gene=yihS;prodcut=sulfoquinovose isomerase
gene_id=STM14_RS21170;gene=None;prodcut=sugar kinase
gene_id=STM14_RS21400;gene=None;prodcut=aminoimidazole riboside kinase
gene_id=STM14_RS21620;gene=ptsP;prodcut=phosphoenolpyruvate--protein phosphotransferase
gene_id=STM14_RS21645;gene=None;prodcut=PTS fructose-like transporter subunit IIB
gene_id=STM14_RS22520;gene=proP;prodcut=glycine betaine/L-proline transporter ProP
gene_id=STM14_RS22860;gene=nnr;prodcut=bifunctional ADP-dependent NAD(P)H-hydrate dehydratase/NAD(P)H-hydrate epimerase
gene_id=STM14_RS23055;gene=None;prodcut=DMT family transporter
gene_id=STM14_RS23225;gene=None;prodcut=MFS transporter
gene_id=STM14_RS23245;gene=None;prodcut=MFS transporter
gene_id=STM14_RS23250;gene=iolI2;prodcut=2-keto-myo-inositol isomerase IolI2
gene_id=STM14_RS23255;gene=iolH;prodcut=sugar phosphate isomerase/epimerase IolH
gene_id=STM14_RS23665;gene=None;prodcut=MFS transporter
gene_id=STM14_RS23775;gene=None;prodcut=PTS mannose/fructose/sorbose/N-acetylgalactosamine transporter subunit IIC
gene_id=STM14_RS23780;gene=None;prodcut=PTS system mannose/fructose/sorbose family transporter subunit IID
gene_id=STM14_RS02115;gene=None;prodcut=polysaccharide deacetylase family protein
gene_id=STM14_RS02455;gene=prpB;prodcut=methylisocitrate lyase
gene_id=STM14_RS02525;gene=None;prodcut=multidrug efflux MFS transporter

## Sheet: Downregulated
Locus_tag	Tpm_control_1	Tpm_control_2	Tpm_heat_shock_1	Tpm_heat_shock_2	LFC	p-value	q-value	Product
STM14_RS06370	104.626	110.62	4.12547	4.39761	-5.1832	3.04004e-35	2.38936e-34	gene_id=STM14_RS06370;gene=flgB;prodcut=flagellar basal body rod protein FlgB
STM14_RS00580	1341.22	1373.8	970.579	931.935	-1.0361	2.92152e-90	5.15529e-89	gene_id=STM14_RS00580;gene=thrB;prodcut=homoserine kinase
STM14_RS00585	2157.56	2175.63	1361.45	1332.45	-1.20868	5.39992e-174	1.88374e-172	gene_id=STM14_RS00585;gene=thrC;prodcut=threonine synthase
STM14_RS00610	45.3985	44.3376	20.8725	25.0811	-1.48925	1.02346e-07	3.13184e-07	gene_id=STM14_RS00610;gene=satP;prodcut=acetate uptake transporter
STM14_RS00785	3608.14	3495.97	1508.08	1524.32	-1.75105	1.58735e-192	6.37045e-191	gene_id=STM14_RS00785;gene=rpsT;prodcut=30S ribosomal protein S20
STM14_RS00890	1602.7	1617.28	260.343	239.268	-3.21075	0	0	gene_id=STM14_RS00890;gene=dapB;prodcut=4-hydroxy-tetrahydrodipicolinate reductase
STM14_RS00900	1171.01	1150.23	290.157	273.532	-2.56467	0	0	gene_id=STM14_RS00900;gene=carA;prodcut=glutamine-hydrolyzing carbamoyl-phosphate synthase small subunit
STM14_RS00905	728.374	697.01	159.881	151.926	-2.71535	0	0	gene_id=STM14_RS00905;gene=carB;prodcut=carbamoyl-phosphate synthase large subunit
STM14_RS01105	81.4688	79.7747	56.5492	55.7424	-1.04487	2.47332e-09	8.46527e-09	gene_id=STM14_RS01105;gene=thiQ;prodcut=thiamine ABC transporter ATP-binding protein ThiQ
STM14_RS01110	126.436	114.865	87.185	75.5464	-1.09088	1.11826e-24	6.90914e-24	gene_id=STM14_RS01110;gene=thiP;prodcut=thiamine/thiamine pyrophosphate ABC transporter permease ThiP
STM14_RS01160	202.466	211.806	89.4194	90.2593	-1.72832	1.27968e-91	2.30291e-90	gene_id=STM14_RS01160;gene=ilvI;prodcut=acetolactate synthase 3 large subunit
STM14_RS01310	134.608	151.993	77.5519	75.4792	-1.42848	1.06884e-27	7.19169e-27	gene_id=STM14_RS01310;gene=nadC;prodcut=carboxylating nicotinate-nucleotide diphosphorylase
STM14_RS01335	701.089	707.097	416.062	406.577	-1.29845	1.57958e-120	3.79017e-119	gene_id=STM14_RS01335;gene=aroP;prodcut=aromatic amino acid transporter AroP
STM14_RS01380	48.3952	55.5193	29.8815	40.5646	-1.08456	5.93957e-07	1.71239e-06	gene_id=STM14_RS01380;gene=None;prodcut=HNH endonuclease
STM14_RS01410	215.88	206.943	52.8057	50.2272	-2.55952	7.46451e-86	1.24454e-84	gene_id=STM14_RS01410;gene=speD;prodcut=adenosylmethionine decarboxylase
STM14_RS01415	264.205	269.884	82.2712	82.9003	-2.21629	8.11629e-94	1.47821e-92	gene_id=STM14_RS01415;gene=speE;prodcut=polyamine aminopropyltransferase
STM14_RS01425	440.095	447.808	307.02	317.723	-1.03004	3.47901e-62	4.35837e-61	gene_id=STM14_RS01425;gene=cueO;prodcut=multicopper oxidase CueO
STM14_RS01435	194.404	196.065	130.215	133.253	-1.09064	2.03338e-16	9.53606e-16	gene_id=STM14_RS01435;gene=hpt;prodcut=hypoxanthine phosphoribosyltransferase
STM14_RS01500	63.903	57.9361	34.0587	34.3946	-1.35455	1.0161e-07	3.11142e-07	gene_id=STM14_RS01500;gene=folK;prodcut=2-amino-4-hydroxy-6- hydroxymethyldihydropteridine diphosphokinase
STM14_RS01505	371.736	346.008	259.93	247.678	-1.02246	1.09207e-48	1.08847e-47	gene_id=STM14_RS01505;gene=pcnB;prodcut=polynucleotide adenylyltransferase PcnB
STM14_RS01510	50.9984	48.0431	34.8058	30.7049	-1.11876	2.85145e-08	9.08099e-08	gene_id=STM14_RS01510;gene=gluQRS;prodcut=tRNA glutamyl-Q(34) synthetase GluQRS
STM14_RS01540	476.418	470.885	161.741	157.833	-2.09056	1.22415e-281	9.57157e-280	gene_id=STM14_RS01540;gene=fhuA;prodcut=ferrichrome porin FhuA
STM14_RS01545	123.413	118.067	33.9925	25.3069	-2.54653	4.44894e-48	4.38607e-47	gene_id=STM14_RS01545;gene=fhuC;prodcut=Fe3+-hydroxamate ABC transporter ATP-binding protein FhuC
STM14_RS01550	136.91	141.165	37.9397	32.9722	-2.49346	6.79714e-62	8.46841e-61	gene_id=STM14_RS01550;gene=fhuD;prodcut=Fe(3+)-hydroxamate ABC transporter substrate-binding protein FhuD
STM14_RS01555	102.084	99.3183	25.2415	24.0921	-2.55209	8.99052e-103	1.79612e-101	gene_id=STM14_RS01555;gene=fhuB;prodcut=Fe(3+)-hydroxamate ABC transporter permease FhuB
STM14_RS01615	54.5307	53.0217	31.9839	40.1104	-1.10047	1.61079e-07	4.84092e-07	gene_id=STM14_RS01615;gene=btuF;prodcut=vitamin B12 ABC transporter substrate-binding protein BtuF
STM14_RS01620	214.542	205.54	141.959	129.331	-1.15347	1.93895e-23	1.15547e-22	gene_id=STM14_RS01620;gene=mtnN;prodcut=5'-methylthioadenosine/S-adenosylhomocysteine nucleosidase
STM14_RS01650	2165.8	2061.74	562.115	553.296	-2.44501	0	0	gene_id=STM14_RS01650;gene=dapD;prodcut=2,3,4,5-tetrahydropyridine-2,6-dicarboxylate N-succinyltransferase
STM14_RS01665	5091.44	5389.18	2935.06	2979.81	-1.34822	8.47544e-179	3.05049e-177	gene_id=STM14_RS01665;gene=rpsB;prodcut=30S ribosomal protein S2
STM14_RS01670	3699.21	3829.38	2007.22	2035.38	-1.41997	1.29899e-211	5.83262e-210	gene_id=STM14_RS01670;gene=tsf;prodcut=translation elongation factor Ts
STM14_RS01675	705.134	699.628	384.857	385.592	-1.38948	5.19505e-88	8.92406e-87	gene_id=STM14_RS01675;gene=pyrH;prodcut=UMP kinase
STM14_RS01690	314.051	306.106	208.181	196.518	-1.13856	1.5706e-34	1.21755e-33	gene_id=STM14_RS01690;gene=ispU;prodcut=(2E,6E)-farnesyl-diphosphate-specific ditrans,polycis-undecaprenyl-diphosphate synthase
STM14_RS01710	1316.96	1323.32	813.535	837.476	-1.20026	8.95524e-78	1.34033e-76	gene_id=STM14_RS01710;gene=skp;prodcut=molecular chaperone Skp
STM14_RS01745	759.476	751.376	527.562	526.02	-1.04293	7.48126e-69	1.01276e-67	gene_id=STM14_RS01745;gene=accA;prodcut=acetyl-CoA carboxylase carboxyl transferase subunit alpha
STM14_RS01795	431.771	444.052	274.458	257.963	-1.2411	1.62177e-90	2.87295e-89	gene_id=STM14_RS01795;gene=proS;prodcut=proline--tRNA ligase
STM14_RS01825	126.753	121.747	85.7669	90.211	-1.02083	1.3408e-10	4.92352e-10	gene_id=STM14_RS01825;gene=gmhB;prodcut=D-glycero-beta-D-manno-heptose 1,7-bisphosphate 7-phosphatase
STM14_RS01885	1270.75	1301.57	647.139	661.296	-1.49812	8.70067e-194	3.58705e-192	gene_id=STM14_RS01885;gene=mltD;prodcut=murein transglycosylase D
STM14_RS01900	57.6207	62.9396	40.4454	43.1135	-1.05229	2.35962e-05	5.96483e-05	gene_id=STM14_RS01900;gene=rnhA;prodcut=ribonuclease HI
STM14_RS02170	236.039	226.177	151.354	151.429	-1.13313	2.49338e-26	1.61998e-25	gene_id=STM14_RS02170;gene=dpaA;prodcut=peptidoglycan meso-diaminopimelic acid protein amidase
STM14_RS02195	229.611	215.399	92.3141	85.4164	-1.84659	4.3917e-35	3.43385e-34	gene_id=STM14_RS02195;gene=gpt;prodcut=xanthine phosphoribosyltransferase
STM14_RS02475	112.234	107.865	66.036	77.2195	-1.14267	1.40382e-16	6.62468e-16	gene_id=STM14_RS02475;gene=hemB;prodcut=porphobilinogen synthase
STM14_RS02515	237.347	230.156	129.609	124.531	-1.40213	5.80451e-52	6.15034e-51	gene_id=STM14_RS02515;gene=ddlA;prodcut=D-alanine--D-alanine ligase
STM14_RS02575	176.014	178.615	92.0774	94.8798	-1.44674	1.19807e-36	9.66774e-36	gene_id=STM14_RS02575;gene=rdgC;prodcut=recombination-associated protein RdgC
STM14_RS02590	50.0954	45.1348	30.529	31.2997	-1.14584	7.47953e-23	4.35985e-22	gene_id=STM14_RS02590;gene=sbcC;prodcut=exonuclease subunit SbcC
STM14_RS02595	38.551	37.5473	25.2436	21.7561	-1.21765	1.57542e-09	5.458e-09	gene_id=STM14_RS02595;gene=sbcD;prodcut=exonuclease subunit SbcD
STM14_RS02640	97.1463	91.7872	38.0154	36.6433	-1.86217	3.10761e-35	2.43824e-34	gene_id=STM14_RS02640;gene=queA;prodcut=tRNA preQ1(34) S-adenosylmethionine ribosyltransferase-isomerase QueA
STM14_RS02645	383.712	392.005	247.058	244.225	-1.18197	2.12807e-59	2.53301e-58	gene_id=STM14_RS02645;gene=tgt;prodcut=tRNA guanosine(34) transglycosylase Tgt
STM14_RS02650	1025.9	999.366	610.526	629.474	-1.23068	1.64228e-51	1.72401e-50	gene_id=STM14_RS02650;gene=yajC;prodcut=preprotein translocase subunit YajC
STM14_RS02655	651.897	663.148	411.992	416.553	-1.18937	2.81456e-112	6.25687e-111	gene_id=STM14_RS02655;gene=secD;prodcut=protein translocase subunit SecD
STM14_RS02685	776.273	805.174	111.89	129.365	-3.23687	0	0	gene_id=STM14_RS02685;gene=None;prodcut=nucleoside-specific channel-forming protein Tsx
STM14_RS02710	579.672	583.48	392.199	398.968	-1.07898	1.72771e-32	1.29507e-31	gene_id=STM14_RS02710;gene=nusB;prodcut=transcription antitermination factor NusB
STM14_RS02815	1473.18	1480.15	764.111	732.344	-1.50374	1.88358e-184	7.05954e-183	gene_id=STM14_RS02815;gene=cyoE;prodcut=heme o synthase
STM14_RS02820	699.893	665.422	416.784	388.049	-1.28513	6.24906e-40	5.38774e-39	gene_id=STM14_RS02820;gene=None;prodcut=cytochrome o ubiquinol oxidase subunit IV
STM14_RS02825	987.249	969.122	510.895	475.217	-1.51116	2.31741e-111	5.05263e-110	gene_id=STM14_RS02825;gene=None;prodcut=cytochrome o ubiquinol oxidase subunit III
STM14_RS02830	1362.99	1323.89	668.731	645.4	-1.55468	1.32479e-270	9.10289e-269	gene_id=STM14_RS02830;gene=cyoB;prodcut=cytochrome o ubiquinol oxidase subunit I
STM14_RS02835	1493.78	1473.63	634.742	634.16	-1.74849	2.70898e-250	1.70628e-248	gene_id=STM14_RS02835;gene=cyoA;prodcut=cytochrome o ubiquinol oxidase subunit II
STM14_RS02840	51.1188	47.6579	29.1883	27.3801	-1.32675	4.2611e-16	1.96984e-15	gene_id=STM14_RS02840;gene=ampG;prodcut=muropeptide MFS transporter AmpG
STM14_RS02845	231.188	225.287	136.023	151.731	-1.18882	1.04086e-21	5.83473e-21	gene_id=STM14_RS02845;gene=None;prodcut=lipoprotein
STM14_RS02855	2825.87	2833.09	1312.73	1362.57	-1.60349	1.37113e-273	9.56625e-272	gene_id=STM14_RS02855;gene=tig;prodcut=trigger factor
STM14_RS02895	135.554	116.095	85.6656	86.7014	-1.06847	6.27361e-13	2.57473e-12	gene_id=STM14_RS02895;gene=queC;prodcut=7-cyano-7-deazaguanine synthase QueC
STM14_RS02930	41.8649	48.5704	15.8497	6.75809	-2.51752	7.23812e-09	2.39948e-08	gene_id=STM14_RS02930;gene=glnK;prodcut=P-II family nitrogen regulator
STM14_RS02935	94.6567	96.3207	45.3537	43.172	-1.63208	7.05699e-35	5.50834e-34	gene_id=STM14_RS02935;gene=amtB;prodcut=ammonium transporter AmtB
STM14_RS03030	387.588	345.658	151.24	162.048	-1.74969	9.20783e-55	1.03105e-53	gene_id=STM14_RS03030;gene=apt;prodcut=adenine phosphoribosyltransferase
STM14_RS03055	900.846	911.974	420.1	408.331	-1.65273	4.44776e-129	1.12685e-127	gene_id=STM14_RS03055;gene=adk;prodcut=adenylate kinase
STM14_RS03070	102.672	106.531	64.5347	67.9121	-1.18269	8.97145e-23	5.20942e-22	gene_id=STM14_RS03070;gene=gsk;prodcut=inosine/guanosine kinase
STM14_RS03275	413.16	394.311	211.12	214.729	-1.44591	1.20328e-80	1.85608e-79	gene_id=STM14_RS03275;gene=purK;prodcut=5-(carboxyamino)imidazole ribonucleotide synthase
STM14_RS03280	230.916	220.159	136.673	114.663	-1.36611	9.61596e-24	5.82221e-23	gene_id=STM14_RS03280;gene=purE;prodcut=5-(carboxyamino)imidazole ribonucleotide mutase
STM14_RS03285	87.1892	77.5517	45.5525	37.4495	-1.51092	1.29128e-15	5.86182e-15	gene_id=STM14_RS03285;gene=lpxH;prodcut=UDP-2,3-diacylglucosamine diphosphatase
STM14_RS03315	183.155	205.46	114.829	112.74	-1.29529	1.47755e-09	5.12676e-09	gene_id=STM14_RS03315;gene=ybcJ;prodcut=ribosome-associated protein YbcJ
STM14_RS03320	219.6	234.249	154.962	153.007	-1.08255	1.18647e-26	7.76426e-26	gene_id=STM14_RS03320;gene=folD;prodcut=bifunctional methylenetetrahydrofolate dehydrogenase/methenyltetrahydrofolate cyclohydrolase FolD
STM14_RS03395	5.11281	5.33856	3.01964	2.72363	-1.38643	0.0252381	0.043635	gene_id=STM14_RS03395;gene=None;prodcut=glycosyltransferase family 2 protein
STM14_RS03445	93.8357	88.8689	56.2051	54.4811	-1.24578	9.04069e-24	5.48122e-23	gene_id=STM14_RS03445;gene=pheP;prodcut=phenylalanine transporter
STM14_RS03525	14.0254	16.3736	5.19043	2.27822	-2.54228	7.03859e-07	2.01643e-06	gene_id=STM14_RS03525;gene=entD;prodcut=enterobactin synthase subunit EntD
STM14_RS03530	225.211	221.79	27.5056	21.8882	-3.69852	5.5451e-307	5.23897e-305	gene_id=STM14_RS03530;gene=None;prodcut=TonB-dependent siderophore receptor
STM14_RS03535	106.708	103.212	13.4722	18.5181	-3.24052	7.63363e-80	1.1617e-78	gene_id=STM14_RS03535;gene=fes;prodcut=enterochelin esterase
STM14_RS03540	16.8783	19.7041	4.89899	2.08887	-2.90337	0.000767658	0.00163136	gene_id=STM14_RS03540;gene=None;prodcut=MbtH family protein
STM14_RS03545	104.154	101.778	20.3574	20.0447	-2.87258	1.91332e-212	8.67691e-211	gene_id=STM14_RS03545;gene=entF;prodcut=enterobactin non-ribosomal peptide synthetase EntF
STM14_RS03550	230.038	221.48	97.7388	101.158	-1.70578	1.50762e-69	2.06558e-68	gene_id=STM14_RS03550;gene=wzz(fepE);prodcut=LPS O-antigen length regulator Wzz(fepE)
STM14_RS03555	40.4288	46.6789	11.3735	13.2785	-2.34579	1.08935e-17	5.34077e-17	gene_id=STM14_RS03555;gene=fepC;prodcut=iron-enterobactin ABC transporter ATP-binding protein
STM14_RS03560	56.6207	54.7826	17.1835	16.4622	-2.24997	1.88842e-26	1.23046e-25	gene_id=STM14_RS03560;gene=fepG;prodcut=iron-enterobactin ABC transporter permease
STM14_RS03565	35.7789	39.28	14.7407	8.65358	-2.20221	3.2872e-16	1.52272e-15	gene_id=STM14_RS03565;gene=fepD;prodcut=Fe(3+)-siderophore ABC transporter permease
STM14_RS03570	58.9402	66.5992	8.30391	9.95815	-3.30687	6.16297e-53	6.59176e-52	gene_id=STM14_RS03570;gene=entS;prodcut=enterobactin transporter EntS
STM14_RS03575	39.6216	35.1223	18.4505	15.1105	-1.6769	7.31408e-12	2.87928e-11	gene_id=STM14_RS03575;gene=fepB;prodcut=Fe2+-enterobactin ABC transporter substrate-binding protein
STM14_RS03580	82.3761	71.7311	7.87502	9.76105	-3.6529	2.85151e-65	3.75918e-64	gene_id=STM14_RS03580;gene=entC;prodcut=isochorismate synthase EntC
STM14_RS03585	114.279	118.963	15.7789	14.254	-3.4793	8.71556e-129	2.19584e-127	gene_id=STM14_RS03585;gene=entE;prodcut=(2,3-dihydroxybenzoyl)adenylate synthase EntE
STM14_RS03590	158.981	154.998	28.6069	25.6792	-3.05396	3.6859e-85	6.03449e-84	gene_id=STM14_RS03590;gene=None;prodcut=isochorismatase
STM14_RS03595	119.632	104.985	22.2105	13.052	-3.18901	1.50383e-50	1.54997e-49	gene_id=STM14_RS03595;gene=entA;prodcut=2,3-dihydro-2,3-dihydroxybenzoate dehydrogenase EntA
STM14_RS03600	105.382	95.5023	22.8541	18.2713	-2.80893	6.52314e-26	4.19015e-25	gene_id=STM14_RS03600;gene=entH;prodcut=proofreading thioesterase EntH
STM14_RS03740	19.93	15.4781	11.8113	12.0934	-1.08911	6.79575e-05	0.000164017	gene_id=STM14_RS03740;gene=dcuC;prodcut=anaerobic C4-dicarboxylate transporter DcuC
STM14_RS03750	6023.49	5823.91	2310.84	2751.86	-1.74798	2.79492e-35	2.20051e-34	gene_id=STM14_RS03750;gene=cspE;prodcut=transcription antiterminator/RNA stability regulator CspE
STM14_RS03910	31.7754	32.7948	12.8638	17.4184	-1.61669	6.85609e-12	2.70604e-11	gene_id=STM14_RS03910;gene=None;prodcut=hypothetical protein
STM14_RS03915	44.6927	38.7734	12.6527	10.2994	-2.38365	3.99884e-20	2.13099e-19	gene_id=STM14_RS03915;gene=rihA;prodcut=pyrimidine-specific ribonucleoside hydrolase RihA
STM14_RS03925	92.1595	82.1422	62.1795	61.5227	-1.01734	5.17163e-09	1.73986e-08	gene_id=STM14_RS03925;gene=gltK;prodcut=glutamate/aspartate ABC transporter permease GltK
STM14_RS03960	388.857	397.07	277.683	275.859	-1.02868	1.09196e-55	1.24111e-54	gene_id=STM14_RS03960;gene=miaB;prodcut=tRNA (N6-isopentenyl adenosine(37)-C2)-methylthiotransferase MiaB
STM14_RS04035	107.791	106.593	72.477	68.7914	-1.12458	7.43101e-31	5.35765e-30	gene_id=STM14_RS04035;gene=nagE;prodcut=PTS N-acetyl glucosamine transporter subunit IIABC
STM14_RS04085	40.0918	40.8472	15.2336	25.9816	-1.49873	0.000443991	0.000976952	gene_id=STM14_RS04085;gene=ybfE;prodcut=LexA regulated protein
STM14_RS04165	161.917	145.875	29.2156	29.7484	-2.90701	2.50473e-125	6.27566e-124	gene_id=STM14_RS04165;gene=None;prodcut=MFS transporter
STM14_RS04320	192.494	195.38	137.571	135.67	-1.02838	6.48208e-36	5.17539e-35	gene_id=STM14_RS04320;gene=cydA;prodcut=cytochrome ubiquinol oxidase subunit I
STM14_RS04440	11.3321	9.95095	5.55805	7.98546	-1.17583	0.00750349	0.0141196	gene_id=STM14_RS04440;gene=None;prodcut=LysR family transcriptional regulator
STM14_RS04515	210.062	214.251	127.261	117.299	-1.31781	7.85045e-54	8.5376e-53	gene_id=STM14_RS04515;gene=modF;prodcut=molybdate ABC transporter ATP-binding protein ModF
STM14_RS04555	417.398	388.271	192.406	189.185	-1.60086	2.04047e-106	4.2643e-105	gene_id=STM14_RS04555;gene=None;prodcut=putative acyl-CoA thioester hydrolase
STM14_RS04735	52.1013	51.5305	20.9875	22.8766	-1.7638	1.32872e-23	7.98115e-23	gene_id=STM14_RS04735;gene=rhlE;prodcut=ATP-dependent RNA helicase RhlE
STM14_RS04740	29.5113	29.1457	19.3859	18.2021	-1.16479	8.0814e-12	3.1676e-11	gene_id=STM14_RS04740;gene=dinG;prodcut=ATP-dependent DNA helicase DinG
STM14_RS04775	217.403	226.383	92.2959	89.1807	-1.81306	3.75677e-51	3.90756e-50	gene_id=STM14_RS04775;gene=glnQ;prodcut=glutamine ABC transporter ATP-binding protein GlnQ
STM14_RS04780	142.625	146.152	54.7857	58.3997	-1.87473	1.27253e-33	9.73175e-33	gene_id=STM14_RS04780;gene=glnP;prodcut=glutamine ABC transporter permease GlnP
STM14_RS04785	638.178	687.437	211.521	203.972	-2.19687	6.97094e-162	2.24207e-160	gene_id=STM14_RS04785;gene=glnH;prodcut=glutamine ABC transporter substrate-binding protein GlnH
STM14_RS04805	22.9502	20.2249	12.263	9.44083	-1.51387	9.37176e-10	3.2921e-09	gene_id=STM14_RS04805;gene=None;prodcut=phosphoethanolamine transferase
STM14_RS04820	104.264	102.093	74.8132	68.0354	-1.05334	3.124e-14	1.34287e-13	gene_id=STM14_RS04820;gene=ldtB;prodcut=L,D-transpeptidase
STM14_RS04895	65.1363	57.7117	45.6452	36.7086	-1.09923	3.77159e-12	1.50433e-11	gene_id=STM14_RS04895;gene=rimO;prodcut=30S ribosomal protein S12 methylthiotransferase RimO
STM14_RS04960	152.547	152.645	97.8509	103.097	-1.126	1.43925e-18	7.30091e-18	gene_id=STM14_RS04960;gene=deoR;prodcut=DNA-binding transcriptional repressor DeoR
STM14_RS04965	28.0691	25.38	18.0219	17.3273	-1.11907	0.000636821	0.00136936	gene_id=STM14_RS04965;gene=ybjG;prodcut=undecaprenyl-diphosphate phosphatase
STM14_RS05000	402.462	353.648	234.264	223.706	-1.24583	1.43661e-18	7.29568e-18	gene_id=STM14_RS05000;gene=None;prodcut=GrxA family glutaredoxin
STM14_RS05025	958.122	955.222	275.927	287.528	-2.2868	0	0	gene_id=STM14_RS05025;gene=potF;prodcut=spermidine/putrescine ABC transporter substrate-binding protein PotF
STM14_RS05030	584.884	580.353	161.809	174.71	-2.31514	2.98224e-220	1.42363e-218	gene_id=STM14_RS05030;gene=potG;prodcut=putrescine ABC transporter ATP-binding subunit PotG
STM14_RS05035	206.723	228.256	64.5538	74.8273	-2.1659	2.5674e-72	3.64989e-71	gene_id=STM14_RS05035;gene=potH;prodcut=putrescine ABC transporter permease PotH
STM14_RS05040	232.108	232.014	105.106	90.0654	-1.77217	2.38808e-56	2.76274e-55	gene_id=STM14_RS05040;gene=potI;prodcut=putrescine ABC transporter permease PotI
STM14_RS05070	278.901	274.012	36.7592	39.811	-3.37627	1.88221e-135	5.14207e-134	gene_id=STM14_RS05070;gene=artJ;prodcut=ABC transporter substrate-binding protein ArtJ
STM14_RS05150	748.454	776.476	395.789	462.929	-1.35039	4.07858e-25	2.55828e-24	gene_id=STM14_RS05150;gene=None;prodcut=VirK/YbjX family protein
STM14_RS05215	1595	1597.91	651.566	753.036	-1.70791	5.74355e-77	8.53999e-76	gene_id=STM14_RS05215;gene=infA;prodcut=translation initiation factor IF-1
STM14_RS05235	101.512	98.6587	68.3975	62.9023	-1.13108	1.10262e-26	7.22597e-26	gene_id=STM14_RS05235;gene=cydD;prodcut=cysteine/glutathione ABC transporter permease/ATP-binding protein CydD
STM14_RS05240	1018.48	1069.36	720	748.546	-1.03054	3.3566e-69	4.55754e-68	gene_id=STM14_RS05240;gene=trxB;prodcut=thioredoxin-disulfide reductase
STM14_RS05245	865.09	865.234	360.708	386.356	-1.73489	1.00344e-103	2.01353e-102	gene_id=STM14_RS05245;gene=lrp;prodcut=leucine-responsive transcriptional regulator Lrp
STM14_RS05265	359.175	358.93	245.04	230.485	-1.11757	2.5028e-56	2.87735e-55	gene_id=STM14_RS05265;gene=serS;prodcut=serine--tRNA ligase
STM14_RS05325	78.7932	77.087	20.4301	22.0386	-2.39956	3.07526e-65	4.0424e-64	gene_id=STM14_RS05325;gene=None;prodcut=30S ribosomal protein S12 methylthiotransferase accessory protein YcaO
STM14_RS05335	1460.88	1476.6	938.953	953.672	-1.15703	1.57331e-121	3.8155e-120	gene_id=STM14_RS05335;gene=serC;prodcut=3-phosphoserine/phosphohydroxythreonine transaminase
STM14_RS05340	510.991	495.097	300.268	309.705	-1.24475	1.54093e-82	2.42643e-81	gene_id=STM14_RS05340;gene=aroA;prodcut=3-phosphoshikimate 1-carboxyvinyltransferase
STM14_RS05355	6986.3	6908.62	3279.02	3403.83	-1.57848	0	0	gene_id=STM14_RS05355;gene=rpsA;prodcut=30S ribosomal protein S1
STM14_RS05370	156.074	151.221	79.9404	83.5069	-1.43378	1.27134e-54	1.41659e-53	gene_id=STM14_RS05370;gene=msbA;prodcut=lipid A ABC transporter ATP-binding protein/permease MsbA
STM14_RS05375	139.072	134.313	77.7233	61.7271	-1.49348	2.54947e-29	1.78699e-28	gene_id=STM14_RS05375;gene=lpxK;prodcut=tetraacyldisaccharide 4'-kinase
STM14_RS05380	31.5956	31.2815	16.7693	17.5031	-1.39864	3.33016e-10	1.19291e-09	gene_id=STM14_RS05380;gene=None;prodcut=winged helix-turn-helix domain-containing protein
STM14_RS05405	179.64	183.859	116.213	123.022	-1.12667	2.40017e-22	1.37434e-21	gene_id=STM14_RS05405;gene=cmoM;prodcut=tRNA uridine 5-oxyacetic acid(34) methyltransferase CmoM
STM14_RS05430	492.847	510.431	339.794	343.409	-1.07739	3.76855e-35	2.9517e-34	gene_id=STM14_RS05430;gene=None;prodcut=YcbK family protein
STM14_RS05435	486.961	489.184	348.742	309.081	-1.09227	4.58522e-38	3.85788e-37	gene_id=STM14_RS05435;gene=None;prodcut=MBL fold metallo-hydrolase
STM14_RS05440	1045.3	1045.11	685.727	729.613	-1.08529	5.65848e-84	9.03564e-83	gene_id=STM14_RS05440;gene=aspC;prodcut=aspartate transaminase
STM14_RS05445	4057.3	3853.51	1083.5	1095.9	-2.38253	0	0	gene_id=STM14_RS05445;gene=ompF;prodcut=porin OmpF
STM14_RS05450	755.566	739.565	535.199	529.86	-1.01216	1.49228e-81	2.31763e-80	gene_id=STM14_RS05450;gene=asnS;prodcut=asparagine--tRNA ligase
STM14_RS05475	162.771	175.049	112.791	117.941	-1.07325	4.24087e-26	2.73965e-25	gene_id=STM14_RS05475;gene=pncB;prodcut=nicotinate phosphoribosyltransferase
STM14_RS05550	279.764	255.203	143.95	233.71	-1.02176	0.00380478	0.00747602	gene_id=STM14_RS05550;gene=None;prodcut=hypothetical protein
STM14_RS05765	49.7736	46.2055	26.0045	39.0751	-1.08377	1.49309e-05	3.85162e-05	gene_id=STM14_RS05765;gene=gtgE;prodcut=virulence effector protease GtgE
STM14_RS05780	201.602	194.594	56.0189	56.3085	-2.34151	9.08499e-90	1.59692e-88	gene_id=STM14_RS05780;gene=pyrD;prodcut=quinone-dependent dihydroorotate dehydrogenase
STM14_RS05790	33.0511	37.1601	24.4465	23.1637	-1.08359	4.41928e-07	1.28389e-06	gene_id=STM14_RS05790;gene=None;prodcut=YcbX family protein
STM14_RS05795	162.979	160.737	103.283	97.355	-1.21296	1.62737e-51	1.71233e-50	gene_id=STM14_RS05795;gene=rlmKL;prodcut=bifunctional 23S rRNA (guanine(2069)-N(7))-methyltransferase RlmK/23S rRNA (guanine(2445)-N(2))-methyltransferase RlmL
STM14_RS05825	632.757	643.885	288.098	279.707	-1.69183	3.39124e-86	5.675e-85	gene_id=STM14_RS05825;gene=fabA;prodcut=bifunctional 3-hydroxydecanoyl-ACP dehydratase/trans-2-decenoyl-ACP isomerase
STM14_RS05830	177.256	177.136	91.0178	87.1111	-1.51528	2.78065e-69	3.78686e-68	gene_id=STM14_RS05830;gene=None;prodcut=Lon protease family protein
STM14_RS05890	48.9792	40.5021	30.3875	23.2995	-1.25888	2.25943e-10	8.17758e-10	gene_id=STM14_RS05890;gene=rlmI;prodcut=23S rRNA (cytosine(1962)-C(5))-methyltransferase RlmI
STM14_RS06075	55.9292	57.46	33.4692	33.274	-1.28764	4.60407e-15	2.05103e-14	gene_id=STM14_RS06075;gene=agp;prodcut=bifunctional glucose-1-phosphatase/inositol phosphatase
STM14_RS06110	164.486	157.211	55.8161	67.4109	-1.90777	9.18194e-67	1.23196e-65	gene_id=STM14_RS06110;gene=putP;prodcut=sodium/proline symporter PutP
STM14_RS06175	357.497	345.871	245.825	223.664	-1.10595	1.86405e-41	1.6543e-40	gene_id=STM14_RS06175;gene=ghrA;prodcut=glyoxylate/hydroxypyruvate reductase GhrA
STM14_RS06190	852.441	811.623	231.143	202.24	-2.46313	1.3608e-164	4.53767e-163	gene_id=STM14_RS06190;gene=None;prodcut=DUF1097 domain-containing protein
STM14_RS06310	111.915	114.494	67.1975	81.8632	-1.12663	1.05547e-05	2.76042e-05	gene_id=STM14_RS06310;gene=dinI;prodcut=DNA damage-inducible protein I
STM14_RS06315	195.661	198.349	106.749	99.3208	-1.4579	1.20016e-45	1.14583e-44	gene_id=STM14_RS06315;gene=pyrC;prodcut=dihydroorotase
STM14_RS06365	65.8508	79.9465	26.4145	22.2475	-2.1057	4.41577e-20	2.34217e-19	gene_id=STM14_RS06365;gene=flgA;prodcut=flagellar basal body P-ring formation chaperone FlgA
STM14_RS06375	81.805	82.3664	3.71648	6.22544	-4.57753	8.31607e-28	5.62047e-27	gene_id=STM14_RS06375;gene=flgC;prodcut=flagellar basal body rod protein FlgC
STM14_RS06380	128.195	135.945	10.7778	5.90851	-4.49862	2.48669e-71	3.4806e-70	gene_id=STM14_RS06380;gene=flgD;prodcut=flagellar hook assembly protein FlgD
STM14_RS06385	170.747	183.791	16.1711	17.6167	-3.916	4.85275e-154	1.50734e-152	gene_id=STM14_RS06385;gene=flgE;prodcut=flagellar hook protein FlgE
STM14_RS06390	127.263	127.618	13.9527	10.3202	-3.91137	1.1571e-73	1.66586e-72	gene_id=STM14_RS06390;gene=None;prodcut=flagellar basal body rod protein FlgF
STM14_RS06395	113.144	124.539	10.4479	11.4301	-3.96635	2.65969e-71	3.71129e-70	gene_id=STM14_RS06395;gene=flgG;prodcut=flagellar basal-body rod protein FlgG
STM14_RS06400	60.4137	60.4528	9.54604	9.84751	-3.16332	6.04888e-30	4.29964e-29	gene_id=STM14_RS06400;gene=flgH;prodcut=flagellar basal body L-ring protein FlgH
STM14_RS06405	49.1794	46.0182	19.6138	20.4895	-1.77029	3.2744e-18	1.63539e-17	gene_id=STM14_RS06405;gene=None;prodcut=flagellar basal body P-ring protein FlgI
STM14_RS06410	30.987	34.0427	15.3968	15.4471	-1.59942	4.72652e-10	1.68512e-09	gene_id=STM14_RS06410;gene=flgJ;prodcut=flagellar assembly peptidoglycan hydrolase FlgJ
STM14_RS06415	71.6994	69.6356	43.5518	50.0172	-1.11812	1.79185e-17	8.71891e-17	gene_id=STM14_RS06415;gene=flgK;prodcut=flagellar hook-associated protein FlgK
STM14_RS06435	130.3	124.8	88.3756	81.0549	-1.11302	4.06152e-19	2.08832e-18	gene_id=STM14_RS06435;gene=rluC;prodcut=23S rRNA pseudouridine(955/2504/2580) synthase RluC
STM14_RS06455	2861.64	2713.91	1596.27	1442.36	-1.39865	2.35028e-140	6.74591e-139	gene_id=STM14_RS06455;gene=yceD;prodcut=23S rRNA accumulation protein YceD
STM14_RS06460	693.137	719.536	420.026	393.9	-1.31836	4.10471e-25	2.57111e-24	gene_id=STM14_RS06460;gene=rpmF;prodcut=50S ribosomal protein L32
STM14_RS06465	358.194	350.979	173.681	166.858	-1.58113	1.72868e-87	2.93616e-86	gene_id=STM14_RS06465;gene=plsX;prodcut=phosphate acyltransferase PlsX
STM14_RS06470	286.215	313.851	192.533	173.234	-1.23735	1.15589e-40	1.01589e-39	gene_id=STM14_RS06470;gene=fabH;prodcut=beta-ketoacyl-ACP synthase III
STM14_RS06475	515.395	511.516	327.617	336.395	-1.15195	8.00275e-60	9.65225e-59	gene_id=STM14_RS06475;gene=fabD;prodcut=ACP S-malonyltransferase
STM14_RS06480	1562.04	1578.47	1056.98	987.159	-1.14255	1.04629e-100	2.04523e-99	gene_id=STM14_RS06480;gene=fabG;prodcut=3-oxoacyl-ACP reductase FabG
STM14_RS06490	942.664	924.177	654.644	659.379	-1.0294	5.06664e-87	8.54171e-86	gene_id=STM14_RS06490;gene=fabF;prodcut=beta-ketoacyl-ACP synthase II
STM14_RS06520	2961.67	3005.02	901.428	840.961	-2.29898	0	0	gene_id=STM14_RS06520;gene=ptsG;prodcut=PTS glucose transporter subunit IIBC
STM14_RS06525	23.4163	24.0955	9.70793	8.65881	-1.89365	9.47613e-20	4.96812e-19	gene_id=STM14_RS06525;gene=fhuE;prodcut=ferric-rhodotorulic acid/ferric-coprogen receptor FhuE
STM14_RS06590	145.657	140.939	104.816	92.7902	-1.05906	8.44675e-23	4.91103e-22	gene_id=STM14_RS06590;gene=lolC;prodcut=lipoprotein-releasing ABC transporter permease subunit LolC
STM14_RS06600	148.675	138.665	94.976	93.496	-1.13114	7.30874e-27	4.8176e-26	gene_id=STM14_RS06600;gene=lolE;prodcut=lipoprotein-releasing ABC transporter permease subunit LolE
STM14_RS06615	477.343	479.818	325.39	303.663	-1.1285	8.27022e-60	9.9484e-59	gene_id=STM14_RS06615;gene=potD;prodcut=spermidine/putrescine ABC transporter substrate-binding protein PotD
STM14_RS06670	304.775	306.327	165.123	169.652	-1.39123	1.79686e-74	2.59514e-73	gene_id=STM14_RS06670;gene=purB;prodcut=adenylosuccinate lyase
STM14_RS06675	142.446	140.613	104.928	97.5562	-1.00606	7.07651e-13	2.89639e-12	gene_id=STM14_RS06675;gene=hflD;prodcut=high frequency lysogenization protein HflD
STM14_RS06680	302.361	294.546	199.408	188.3	-1.14533	1.32823e-45	1.26545e-44	gene_id=STM14_RS06680;gene=mnmA;prodcut=tRNA 2-thiouridine(34) synthase MnmA
STM14_RS07120	40.3275	48.1139	17.8279	18.1401	-1.82166	2.54451e-09	8.70237e-09	gene_id=STM14_RS07120;gene=None;prodcut=cytochrome b
STM14_RS07125	103.798	126.076	50.4782	84.3479	-1.29372	7.15942e-07	2.04703e-06	gene_id=STM14_RS07125;gene=None;prodcut=TRL-like family protein
STM14_RS07200	248.907	217.368	13.7924	18.0628	-4.39864	3.41602e-96	6.53656e-95	gene_id=STM14_RS07200;gene=None;prodcut=chorismate mutase
STM14_RS07205	165.677	172.558	116.198	115.247	-1.07042	2.62506e-16	1.22224e-15	gene_id=STM14_RS07205;gene=leuE;prodcut=leucine efflux protein LeuE
STM14_RS07335	157.216	150.43	105.109	103.263	-1.0849	3.40943e-37	2.81123e-36	gene_id=STM14_RS07335;gene=sppA;prodcut=signal peptide peptidase SppA
STM14_RS07355	1099.09	1093.2	674.874	693.597	-1.20265	1.22384e-123	3.01637e-122	gene_id=STM14_RS07355;gene=gdhA;prodcut=NADP-specific glutamate dehydrogenase
STM14_RS07460	1609.9	1601.46	857.735	840.75	-1.44183	8.73078e-225	4.351e-223	gene_id=STM14_RS07460;gene=tcyP;prodcut=cystine/sulfocysteine:cation symporter
STM14_RS07520	27.6177	32.3539	13.7252	17.8193	-1.45118	1.95794e-09	6.73691e-09	gene_id=STM14_RS07520;gene=None;prodcut=O-antigen polymerase
STM14_RS07530	7821.98	7839.95	5221.68	4775.86	-1.17093	1.63137e-150	4.99882e-149	gene_id=STM14_RS07530;gene=infC;prodcut=translation initiation factor IF-3
STM14_RS07535	2048.39	2025.86	1371.32	1327.85	-1.1169	9.05766e-52	9.55267e-51	gene_id=STM14_RS07535;gene=rpmI;prodcut=50S ribosomal protein L35
STM14_RS07540	6177.77	6306.32	3580.75	3590.4	-1.32272	7.97551e-179	2.89352e-177	gene_id=STM14_RS07540;gene=rplT;prodcut=50S ribosomal protein L20
STM14_RS07560	14.2849	20.6004	13.1704	11.6993	-1.01198	0.00209723	0.00425354	gene_id=STM14_RS07560;gene=btuC;prodcut=vitamin B12 ABC transporter permease BtuC
STM14_RS07605	911.58	925.7	312.918	298.804	-2.10961	0	0	gene_id=STM14_RS07605;gene=ppsA;prodcut=phosphoenolpyruvate synthase
STM14_RS07795	33.7391	34.7256	24.1745	16.1057	-1.28691	0.0107288	0.0196984	gene_id=STM14_RS07795;gene=fumD;prodcut=fumarate hydratase FumD
STM14_RS08005	474.85	467.52	300.561	270.271	-1.24607	1.34031e-65	1.77728e-64	gene_id=STM14_RS08005;gene=purR;prodcut=HTH-type transcriptional repressor PurR
STM14_RS08095	166.161	157.485	110.399	116.983	-1.03223	5.60061e-15	2.4852e-14	gene_id=STM14_RS08095;gene=pdxH;prodcut=pyridoxamine 5'-phosphate oxidase
STM14_RS08100	565.36	598.081	415.57	386.98	-1.05891	5.46291e-63	6.93958e-62	gene_id=STM14_RS08100;gene=tyrS;prodcut=tyrosine--tRNA ligase
STM14_RS08105	163.453	161.643	86.2723	73.3042	-1.54903	2.03916e-34	1.57809e-33	gene_id=STM14_RS08105;gene=pdxY;prodcut=pyridoxal kinase PdxY
STM14_RS08150	178.691	186.596	130.517	130.85	-1.00605	1.39306e-14	6.06872e-14	gene_id=STM14_RS08150;gene=rsxA;prodcut=electron transport complex subunit RsxA
STM14_RS08155	65.341	70.0535	50.719	38.4692	-1.12471	6.81427e-06	1.79981e-05	gene_id=STM14_RS08155;gene=None;prodcut=DUF2569 domain-containing protein
STM14_RS08175	70.5461	81.0879	53.083	52.9193	-1.03985	4.31391e-11	1.62894e-10	gene_id=STM14_RS08175;gene=add;prodcut=adenosine deaminase
STM14_RS08245	483.889	480.493	233.101	241.434	-1.5461	7.19281e-94	1.3153e-92	gene_id=STM14_RS08245;gene=ydgH;prodcut=DUF1471 family protein YdgH
STM14_RS08250	606.476	625.61	296.794	282.604	-1.61149	9.78526e-164	3.23913e-162	gene_id=STM14_RS08250;gene=pntA;prodcut=Re/Si-specific NAD(P)(+) transhydrogenase subunit alpha
STM14_RS08255	665.77	641.401	316.975	305.32	-1.59357	1.81497e-162	5.87921e-161	gene_id=STM14_RS08255;gene=pntB;prodcut=Re/Si-specific NAD(P)(+) transhydrogenase subunit beta
STM14_RS08280	49.5098	56.9731	12.0711	11.0292	-2.72731	3.0671e-09	1.04424e-08	gene_id=STM14_RS08280;gene=asr;prodcut=acid resistance repetitive basic protein Asr
STM14_RS08380	37.6616	37.686	11.1678	12.8493	-2.17358	4.33924e-21	2.37376e-20	gene_id=STM14_RS08380;gene=rspA;prodcut=starvation-sensing protein RspA
STM14_RS08385	33.944	36.9987	21.5345	27.9061	-1.04465	5.10346e-06	1.36303e-05	gene_id=STM14_RS08385;gene=None;prodcut=Zn-dependent oxidoreductase
STM14_RS08640	19.533	19.8269	8.95701	8.13918	-1.72561	1.4838e-10	5.44419e-10	gene_id=STM14_RS08640;gene=None;prodcut=hypothetical protein
STM14_RS08735	15514.8	15938.6	850.357	895.491	-4.6941	0	0	gene_id=STM14_RS08735;gene=ompD;prodcut=porin OmpD
STM14_RS08740	32.4017	32.9631	7.33566	6.01506	-2.81276	4.72997e-09	1.59601e-08	gene_id=STM14_RS08740;gene=None;prodcut=GFA family protein
STM14_RS08795	116.461	119.436	63.2969	57.6359	-1.48671	1.20784e-40	1.05949e-39	gene_id=STM14_RS08795;gene=ansP;prodcut=L-asparagine permease
STM14_RS08805	688.736	732.68	131.199	144.609	-2.88933	2.58898e-301	2.30216e-299	gene_id=STM14_RS08805;gene=None;prodcut=YncE family protein
STM14_RS08840	19.5203	19.533	5.22164	4.17457	-2.57641	1.80967e-15	8.16603e-15	gene_id=STM14_RS08840;gene=srfA;prodcut=virulence-associated effector SrfA
STM14_RS08845	14.0386	13.5632	9.03267	6.39334	-1.3613	1.66403e-09	5.7562e-09	gene_id=STM14_RS08845;gene=None;prodcut=virulence factor SrfB
STM14_RS08895	72.2962	66.9882	51.8605	39.9711	-1.12356	1.01982e-17	5.01616e-17	gene_id=STM14_RS08895;gene=None;prodcut=U32 family peptidase
STM14_RS09005	9.38262	7.73933	5.03449	6.35518	-1.11122	0.00204921	0.00415988	gene_id=STM14_RS09005;gene=None;prodcut=methyl-accepting chemotaxis protein
STM14_RS09035	94.8992	74.3993	29.6636	32.2227	-1.97458	4.0026e-23	2.35738e-22	gene_id=STM14_RS09035;gene=None;prodcut=transporter substrate-binding domain-containing protein
STM14_RS09040	20.0251	19.72	9.63192	9.55921	-1.57329	5.89572e-05	0.000143209	gene_id=STM14_RS09040;gene=None;prodcut=amino acid ABC transporter permease
STM14_RS09060	793.474	784.039	310.348	343.971	-1.79266	6.47599e-118	1.52169e-116	gene_id=STM14_RS09060;gene=None;prodcut=class I SAM-dependent methyltransferase
STM14_RS09155	113.383	113.016	66.4841	63.0227	-1.32864	1.60669e-22	9.2349e-22	gene_id=STM14_RS09155;gene=ttcA;prodcut=tRNA 2-thiocytidine(32) synthetase TtcA
STM14_RS09185	722.291	689.359	487.43	484.844	-1.06072	2.41883e-56	2.79119e-55	gene_id=STM14_RS09185;gene=fnr;prodcut=fumarate/nitrate reduction transcriptional regulator Fnr
STM14_RS09395	1001.69	1069.23	745.168	708.813	-1.03344	1.52148e-63	1.94912e-62	gene_id=STM14_RS09395;gene=fabI;prodcut=enoyl-ACP reductase FabI
STM14_RS09400	27.8145	31.417	21.3574	21.1234	-1.00283	4.08667e-05	0.000100943	gene_id=STM14_RS09400;gene=None;prodcut=CMD domain-containing protein
STM14_RS09405	366.337	362.522	169.906	168.415	-1.63016	3.72782e-145	1.10495e-143	gene_id=STM14_RS09405;gene=None;prodcut=exoribonuclease II
STM14_RS09430	125.158	115.799	60.4607	60.2459	-1.52006	1.35355e-11	5.26898e-11	gene_id=STM14_RS09430;gene=yciH;prodcut=stress response translation initiation inhibitor YciH
STM14_RS09435	136.504	144.413	77.2967	63.7401	-1.5166	4.16735e-25	2.60675e-24	gene_id=STM14_RS09435;gene=pyrF;prodcut=orotidine-5'-phosphate decarboxylase
STM14_RS09465	94.4289	90.1289	60.7199	55.0166	-1.19575	0.00117823	0.00245668	gene_id=STM14_RS09465;gene=None;prodcut=YmiA family putative membrane protein
STM14_RS09500	269.801	261.267	171.805	158.249	-1.2089	3.92012e-37	3.22061e-36	gene_id=STM14_RS09500;gene=rluB;prodcut=23S rRNA pseudouridine(2605) synthase RluB
STM14_RS09560	154.718	125.79	65.6771	59.957	-1.68087	9.46351e-25	5.88711e-24	gene_id=STM14_RS09560;gene=ompW;prodcut=outer membrane protein OmpW
STM14_RS09580	102.378	91.175	59.9063	64.4283	-1.16137	8.81399e-08	2.71545e-07	gene_id=STM14_RS09580;gene=yciA;prodcut=acyl-CoA thioester hydrolase YciA
STM14_RS09585	123.774	116.22	73.5252	71.7654	-1.24679	3.11863e-17	1.50457e-16	gene_id=STM14_RS09585;gene=tonB;prodcut=TonB system transport protein TonB
STM14_RS09590	90.6849	105.29	64.3774	50.8898	-1.28837	6.4735e-07	1.86041e-06	gene_id=STM14_RS09590;gene=None;prodcut=YciI family protein
STM14_RS09670	122.878	101.866	60.9179	61.4399	-1.39966	2.02049e-12	8.13759e-12	gene_id=STM14_RS09670;gene=None;prodcut=YchJ family protein
STM14_RS09760	31.6559	38.5396	16.5388	22.9188	-1.35576	0.000351675	0.000784865	gene_id=STM14_RS09760;gene=sirB2;prodcut=invasion regulator SirB2
STM14_RS09765	106.234	106.797	76.4125	62.1907	-1.14266	2.41978e-14	1.04214e-13	gene_id=STM14_RS09765;gene=prmC;prodcut=peptide chain release factor N(5)-glutamine methyltransferase
STM14_RS09790	1310.78	1303.37	498.345	483.036	-1.93635	1.26458e-277	9.40142e-276	gene_id=STM14_RS09790;gene=prs;prodcut=ribose-phosphate diphosphokinase
STM14_RS09795	30.6929	28.5103	18.9106	19.4771	-1.1479	1.78479e-09	6.15984e-09	gene_id=STM14_RS09795;gene=dauA;prodcut=C4-dicarboxylic acid transporter DauA
STM14_RS09805	85.5438	97.2238	47.0838	52.9346	-1.3935	1.06597e-12	4.33946e-12	gene_id=STM14_RS09805;gene=pth;prodcut=aminoacyl-tRNA hydrolase
STM14_RS09925	262.517	270.835	183.546	190.472	-1.0351	3.4735e-19	1.79412e-18	gene_id=STM14_RS09925;gene=dsbB;prodcut=disulfide bond formation protein DsbB
STM14_RS09995	179.062	181.547	81.0267	75.1632	-1.72984	1.36293e-38	1.15531e-37	gene_id=STM14_RS09995;gene=tsaB;prodcut=tRNA (adenosine(37)-N6)-threonylcarbamoyltransferase complex dimerization subunit type 1 TsaB
STM14_RS10000	84.8036	82.1595	58.9621	52.3964	-1.10697	3.7113e-23	2.18865e-22	gene_id=STM14_RS10000;gene=None;prodcut=ATP-dependent DNA helicase
STM14_RS10045	1283.89	1273.87	574.445	602.153	-1.64309	6.37397e-189	2.49189e-187	gene_id=STM14_RS10045;gene=manX;prodcut=PTS mannose transporter subunit IIAB
STM14_RS10050	600.867	598.682	277.911	300.255	-1.57598	2.29605e-94	4.25004e-93	gene_id=STM14_RS10050;gene=manY;prodcut=PTS mannose transporter subunit IIC
STM14_RS10055	805.574	764.23	406.599	404.329	-1.4757	2.27703e-114	5.1891e-113	gene_id=STM14_RS10055;gene=None;prodcut=PTS mannose transporter subunit IID
STM14_RS10070	54.6887	58.2875	32.6922	28.049	-1.41787	9.85251e-12	3.85514e-11	gene_id=STM14_RS10070;gene=rlmA;prodcut=23S rRNA (guanine(745)-N(1))-methyltransferase
STM14_RS10080	1723.65	1690.53	729.416	739.419	-1.73985	4.61822e-96	8.76303e-95	gene_id=STM14_RS10080;gene=cspE;prodcut=transcription antiterminator/RNA stability regulator CspE
STM14_RS10085	1069.87	1084.8	324.077	427.857	-2.04282	7.5531e-49	7.57817e-48	gene_id=STM14_RS10085;gene=None;prodcut=DUF2627 domain-containing protein
STM14_RS10095	69.7121	68.3336	50.5441	42.7857	-1.08714	0.00885104	0.0164641	gene_id=STM14_RS10095;gene=mgrB;prodcut=PhoP/PhoQ regulator MgrB
STM14_RS10120	438.141	462.793	314.186	312.831	-1.04598	6.75205e-72	9.56892e-71	gene_id=STM14_RS10120;gene=prc;prodcut=carboxy terminal-processing peptidase
STM14_RS10125	828.461	801.695	573.666	567.425	-1.03741	3.64396e-57	4.25912e-56	gene_id=STM14_RS10125;gene=proQ;prodcut=RNA chaperone ProQ
STM14_RS10145	35.9327	29.3664	18.2497	20.0914	-1.29085	4.61591e-10	1.64698e-09	gene_id=STM14_RS10145;gene=rsmF;prodcut=16S rRNA (cytosine(1407)-C(5))-methyltransferase RsmF
STM14_RS10325	132.166	132.077	71.243	71.8534	-1.40789	2.48066e-34	1.91649e-33	gene_id=STM14_RS10325;gene=purT;prodcut=formate-dependent phosphoribosylglycinamide formyltransferase
STM14_RS10400	449.659	421.927	243.994	269.316	-1.28671	2.36307e-37	1.95557e-36	gene_id=STM14_RS10400;gene=ruvC;prodcut=crossover junction endodeoxyribonuclease RuvC
STM14_RS10405	833.504	889.405	621.974	591.47	-1.0289	3.38954e-55	3.82377e-54	gene_id=STM14_RS10405;gene=None;prodcut=YebC/PmpR family DNA-binding transcriptional regulator
STM14_RS10410	286.717	312.365	216.505	210.543	-1.01151	1.69668e-17	8.27361e-17	gene_id=STM14_RS10410;gene=nudB;prodcut=dihydroneopterin triphosphate diphosphatase
STM14_RS10415	510.959	496.629	349.822	316.556	-1.11946	1.45247e-78	2.19566e-77	gene_id=STM14_RS10415;gene=aspS;prodcut=aspartate--tRNA ligase
STM14_RS10450	105.132	112.792	62.6659	74.4456	-1.19206	2.3949e-11	9.21192e-11	gene_id=STM14_RS10450;gene=None;prodcut=VOC family protein
STM14_RS10455	292.255	296.966	124.737	134.554	-1.70737	8.7908e-112	1.9447e-110	gene_id=STM14_RS10455;gene=argS;prodcut=arginine--tRNA ligase
STM14_RS10475	22.4143	23.4212	17.9284	14.8028	-1.00847	2.1879e-07	6.5063e-07	gene_id=STM14_RS10475;gene=flhA;prodcut=flagellar biosynthesis protein FlhA
STM14_RS10480	22.5435	21.842	8.9737	8.36996	-1.87822	1.24051e-10	4.56263e-10	gene_id=STM14_RS10480;gene=flhB;prodcut=flagellar biosynthesis protein FlhB
STM14_RS10505	39.0749	43.9412	22.2944	22.1071	-1.42609	1.2117e-16	5.74195e-16	gene_id=STM14_RS10505;gene=tar;prodcut=methyl-accepting chemotaxis protein II
STM14_RS10530	505.87	489.994	291.699	290.16	-1.29814	5.44038e-51	5.6458e-50	gene_id=STM14_RS10530;gene=flhC;prodcut=flagellar transcriptional regulator FlhC
STM14_RS10535	820.352	783.57	444.937	411.988	-1.42701	2.38511e-55	2.69737e-54	gene_id=STM14_RS10535;gene=flhD;prodcut=flagellar transcriptional regulator FlhD
STM14_RS10685	33.2005	39.1945	6.62649	9.97216	-2.65204	2.50985e-12	1.00816e-11	gene_id=STM14_RS10685;gene=fliZ;prodcut=flagella biosynthesis regulatory protein FliZ
STM14_RS10690	133.903	127.691	22.4226	15.9345	-3.28897	9.80598e-63	1.23872e-61	gene_id=STM14_RS10690;gene=None;prodcut=RNA polymerase sigma factor FliA
STM14_RS10700	21.5349	18.9835	7.14352	7.99549	-1.9437	1.57665e-10	5.78021e-10	gene_id=STM14_RS10700;gene=fliB;prodcut=flagellin lysine-N-methylase
STM14_RS10710	119.076	128.85	57.5327	56.4217	-1.64462	4.54358e-46	4.38407e-45	gene_id=STM14_RS10710;gene=fliD;prodcut=flagellar filament capping protein FliD
STM14_RS10715	51.4466	67.6305	21.6083	21.9101	-1.97613	2.57034e-10	9.25119e-10	gene_id=STM14_RS10715;gene=fliS;prodcut=flagellar export chaperone FliS
STM14_RS10720	46.276	55.7904	23.8859	19.2514	-1.76494	2.02252e-07	6.04225e-07	gene_id=STM14_RS10720;gene=fliT;prodcut=flagella biosynthesis regulatory protein FliT
STM14_RS10735	44.7789	43.7818	21.0734	18.085	-1.69955	2.00783e-17	9.72809e-17	gene_id=STM14_RS10735;gene=yedE;prodcut=selenium metabolism membrane protein YedE/FdhT
STM14_RS10750	35.2522	26.7829	2.04641	1.45427	-4.66399	3.13459e-09	1.06642e-08	gene_id=STM14_RS10750;gene=fliE;prodcut=flagellar hook-basal body complex protein FliE
STM14_RS10755	42.5077	37.0191	6.91212	7.36809	-3.00084	1.36997e-42	1.24506e-41	gene_id=STM14_RS10755;gene=fliF;prodcut=flagellar basal-body MS-ring/collar protein FliF
STM14_RS10760	73.6605	75.7786	14.2695	12.2147	-3.01794	3.34245e-48	3.3024e-47	gene_id=STM14_RS10760;gene=fliG;prodcut=flagellar motor switch protein FliG
STM14_RS10765	78.5592	92.003	16.7215	15.556	-2.9246	2.71324e-37	2.24127e-36	gene_id=STM14_RS10765;gene=fliH;prodcut=flagellar assembly protein FliH
STM14_RS10770	34.7326	35.2065	6.44153	7.03393	-2.89989	6.10703e-31	4.41009e-30	gene_id=STM14_RS10770;gene=fliI;prodcut=flagellar protein export ATPase FliI
STM14_RS10775	21.788	25.0492	7.26592	4.13079	-2.55776	5.93938e-07	1.71239e-06	gene_id=STM14_RS10775;gene=fliJ;prodcut=flagellar export protein FliJ
STM14_RS10780	39.9382	36.7466	10.7866	13.1946	-2.20125	2.18345e-21	1.20756e-20	gene_id=STM14_RS10780;gene=fliK;prodcut=flagellar hook length control protein FliK
STM14_RS10785	25.0716	27.2885	5.97489	3.42948	-2.99463	2.84611e-09	9.70459e-09	gene_id=STM14_RS10785;gene=fliL;prodcut=flagellar basal body-associated protein FliL
STM14_RS10790	35.2704	36.114	7.92799	7.30895	-2.75045	1.66908e-22	9.58134e-22	gene_id=STM14_RS10790;gene=fliM;prodcut=flagellar motor switch protein FliM
STM14_RS10795	46.229	44.7667	12.4659	10.5198	-2.50659	1.79186e-11	6.93354e-11	gene_id=STM14_RS10795;gene=fliN;prodcut=flagellar motor switch protein FliN
STM14_RS10800	30.481	30.5007	9.09998	7.88147	-2.36633	3.59166e-07	1.04882e-06	gene_id=STM14_RS10800;gene=fliO;prodcut=flagellar biosynthetic protein FliO
STM14_RS10805	20.9361	15.9218	4.0836	4.97484	-2.54867	1.24155e-08	4.06237e-08	gene_id=STM14_RS10805;gene=fliP;prodcut=flagellar type III secretion system pore protein FliP
STM14_RS10860	47.2021	39.7979	31.5113	25.3142	-1.13636	0.000141107	0.000330027	gene_id=STM14_RS10860;gene=None;prodcut=very short patch repair endonuclease
STM14_RS11510	128.877	121.918	90.5426	63.6904	-1.2236	1.9557e-10	7.11424e-10	gene_id=STM14_RS11510;gene=sbmC;prodcut=DNA gyrase inhibitor SbmC
STM14_RS11545	434.424	407.688	104.608	102.723	-2.54482	2.4493e-235	1.37131e-233	gene_id=STM14_RS11545;gene=plaP;prodcut=putrescine/proton symporter PlaP
STM14_RS11605	93.2547	106.747	15.8714	20.6562	-2.97881	4.85979e-65	6.3697e-64	gene_id=STM14_RS11605;gene=ugd;prodcut=UDP-glucose 6-dehydrogenase
STM14_RS11610	1010.06	985.061	594.615	589.452	-1.27554	2.19791e-143	6.47243e-142	gene_id=STM14_RS11610;gene=gndA;prodcut=NADP-dependent phosphogluconate dehydrogenase
STM14_RS11615	158.896	172.261	70.2964	71.5641	-1.74635	2.45567e-64	3.20013e-63	gene_id=STM14_RS11615;gene=None;prodcut=undecaprenyl-phosphate galactose phosphotransferase
STM14_RS11620	145.625	164.133	74.5057	83.7439	-1.49241	6.04004e-42	5.41336e-41	gene_id=STM14_RS11620;gene=rfbK;prodcut=O-antigen biosynthesis phosphomannomutase RfbK
STM14_RS11625	86.6106	93.686	45.0259	46.4015	-1.503	3.3717e-31	2.44259e-30	gene_id=STM14_RS11625;gene=None;prodcut=mannose-1-phosphate guanylyltransferase/mannose-6-phosphate isomerase
STM14_RS11630	131.712	139.216	54.4586	72.1387	-1.62131	1.68912e-28	1.16239e-27	gene_id=STM14_RS11630;gene=rfbN;prodcut=O antigen biosynthesis rhamnosyltransferase RfbN
STM14_RS11635	80.5368	84.667	31.2282	43.4476	-1.66949	6.20409e-22	3.50817e-21	gene_id=STM14_RS11635;gene=None;prodcut=glycosyltransferase family 1 protein
STM14_RS11640	106.745	109.283	60.8198	90.7188	-1.03192	0.000423193	0.000934363	gene_id=STM14_RS11640;gene=rfbV;prodcut=abequosyltransferase RfbV
STM14_RS11645	26.7827	25.0453	8.99537	16.3364	-1.55673	1.98036e-08	6.35594e-08	gene_id=STM14_RS11645;gene=None;prodcut=MATE family efflux transporter
STM14_RS11655	1283.08	1366.64	862.878	944.612	-1.07441	1.30769e-71	1.83602e-70	gene_id=STM14_RS11655;gene=rfbH;prodcut=lipopolysaccharide biosynthesis protein RfbH
STM14_RS11660	804.362	849.376	539.587	590.486	-1.07206	1.84935e-59	2.20706e-58	gene_id=STM14_RS11660;gene=rfbG;prodcut=CDP-glucose 4,6-dehydratase
STM14_RS11665	734.927	802.525	434.171	480.008	-1.27297	2.77765e-61	3.43233e-60	gene_id=STM14_RS11665;gene=rfbF;prodcut=glucose-1-phosphate cytidylyltransferase
STM14_RS11670	397.016	429.047	225.097	266.068	-1.2729	3.30143e-44	3.04929e-43	gene_id=STM14_RS11670;gene=None;prodcut=CDP-6-deoxy-delta-3,4-glucoseen reductase
STM14_RS11675	422.281	466.228	242.062	315.37	-1.19402	2.78773e-08	8.89056e-08	gene_id=STM14_RS11675;gene=rfbC;prodcut=dTDP-4-dehydrorhamnose 3,5-epimerase
STM14_RS11680	291.855	300.723	194.735	201.576	-1.10345	1.31293e-34	1.02129e-33	gene_id=STM14_RS11680;gene=rfbA;prodcut=glucose-1-phosphate thymidylyltransferase RfbA
STM14_RS11690	331.735	339.926	224.876	242.247	-1.04692	1.4663e-38	1.24061e-37	gene_id=STM14_RS11690;gene=rfbB;prodcut=dTDP-glucose 4,6-dehydratase
STM14_RS11830	31.0807	31.4058	21.1735	17.9883	-1.19661	1.09752e-08	3.60672e-08	gene_id=STM14_RS11830;gene=yegD;prodcut=molecular chaperone
STM14_RS11880	79.9131	70.4236	51.3981	45.8539	-1.15076	1.84416e-16	8.65764e-16	gene_id=STM14_RS11880;gene=yegQ;prodcut=tRNA 5-hydroxyuridine modification protein YegQ
STM14_RS12005	26.0462	27.2867	16.994	18.6599	-1.10433	3.67078e-08	1.16331e-07	gene_id=STM14_RS12005;gene=None;prodcut=sensor histidine kinase
STM14_RS12050	153.468	172.709	111.753	111.619	-1.0695	2.18336e-20	1.1704e-19	gene_id=STM14_RS12050;gene=pbpG;prodcut=D-alanyl-D-alanine endopeptidase
STM14_RS12075	31.1631	25.4736	16.9693	17.5998	-1.23479	3.46493e-06	9.38116e-06	gene_id=STM14_RS12075;gene=dusC;prodcut=tRNA dihydrouridine(16) synthase DusC
STM14_RS12120	258.911	250.225	119.213	111.257	-1.66612	1.32182e-60	1.62012e-59	gene_id=STM14_RS12120;gene=cdd;prodcut=cytidine deaminase
STM14_RS12160	10.6772	11.4904	7.57813	6.7317	-1.15424	0.00339253	0.00670084	gene_id=STM14_RS12160;gene=galS;prodcut=HTH-type transcriptional regulator GalS
STM14_RS12200	135.802	136.304	14.8174	17.1784	-3.61323	1.00345e-182	3.69971e-181	gene_id=STM14_RS12200;gene=cirA;prodcut=catecholate siderophore receptor CirA
STM14_RS12205	508.364	502.238	193.429	205.72	-1.86323	5.17977e-171	1.753e-169	gene_id=STM14_RS12205;gene=lysP;prodcut=lysine-specific permease
STM14_RS12220	22.3342	24.7517	11.5431	16.0495	-1.2953	3.3363e-05	8.33615e-05	gene_id=STM14_RS12220;gene=nfo;prodcut=deoxyribonuclease IV
STM14_RS12260	366.22	380.483	164.108	164.926	-1.70544	1.0243e-59	1.22564e-58	gene_id=STM14_RS12260;gene=yeiP;prodcut=elongation factor P-like protein YeiP
STM14_RS12270	163.087	155.176	87.8965	85.7275	-1.39702	6.17631e-26	3.97299e-25	gene_id=STM14_RS12270;gene=None;prodcut=phosphatase PAP2 family protein
STM14_RS12275	1638.83	1668.66	599.725	585.647	-2.00337	2.38293e-243	1.40345e-241	gene_id=STM14_RS12275;gene=mepS;prodcut=bifunctional murein DD-endopeptidase/murein LD-carboxypeptidase
STM14_RS12330	3411.73	3099.25	1557.88	1534.51	-1.59675	1.49153e-142	4.33594e-141	gene_id=STM14_RS12330;gene=rplY;prodcut=50S ribosomal protein L25
STM14_RS12335	126.03	135.072	81.7864	99.7416	-1.04782	3.57973e-11	1.35623e-10	gene_id=STM14_RS12335;gene=None;prodcut=hypothetical protein
STM14_RS12340	306.472	288.462	158.729	152.121	-1.4592	9.84961e-62	1.22378e-60	gene_id=STM14_RS12340;gene=yejK;prodcut=nucleoid-associated protein YejK
STM14_RS12370	179.364	197.743	80.5243	99.8913	-1.58553	3.3807e-18	1.68663e-17	gene_id=STM14_RS12370;gene=None;prodcut=acyltransferase family protein
STM14_RS12400	63.9145	67.2079	21.0219	21.3744	-2.15224	1.25274e-37	1.04433e-36	gene_id=STM14_RS12400;gene=None;prodcut=KAP family P-loop domain protein
STM14_RS12530	86.4039	83.9501	43.6353	36.8758	-1.60359	4.02711e-36	3.22667e-35	gene_id=STM14_RS12530;gene=None;prodcut=multidrug ABC transporter permease/ATP-binding protein
STM14_RS12550	2457.54	2243.46	1562.87	1587.63	-1.09977	3.9263e-105	8.02062e-104	gene_id=STM14_RS12550;gene=None;prodcut=porin OmpC
STM14_RS12565	80.6185	78.8587	51.694	57.2824	-1.07228	7.36845e-28	4.9949e-27	gene_id=STM14_RS12565;gene=rcsC;prodcut=two-component system sensor histidine kinase RcsC
STM14_RS12570	669.78	664.189	441.08	430.545	-1.13684	6.50522e-132	1.70527e-130	gene_id=STM14_RS12570;gene=gyrA;prodcut=DNA topoisomerase (ATP-hydrolyzing) subunit A
STM14_RS12690	73.7481	66.3142	15.27	16.2773	-2.6739	3.19629e-25	2.00764e-24	gene_id=STM14_RS12690;gene=pmrG;prodcut=lipopolysaccharide core heptose(II)-phosphate phosphatase PmrG
STM14_RS12695	137.045	128.993	17.0026	17.1173	-3.48605	2.55823e-106	5.32181e-105	gene_id=STM14_RS12695;gene=arnB;prodcut=UDP-4-amino-4-deoxy-L-arabinose aminotransferase
STM14_RS12700	143.252	144.183	28.2301	26.8265	-2.9069	4.2551e-85	6.94132e-84	gene_id=STM14_RS12700;gene=arnC;prodcut=undecaprenyl-phosphate 4-deoxy-4-formamido-L-arabinose transferase
STM14_RS12705	233.325	242.32	41.6118	40.3033	-3.06065	3.84538e-256	2.52736e-254	gene_id=STM14_RS12705;gene=arnA;prodcut=bifunctional UDP-4-amino-4-deoxy-L-arabinose formyltransferase/UDP-glucuronic acid oxidase ArnA
STM14_RS12710	164.392	179.39	26.3165	27.0324	-3.21169	1.10887e-98	2.14904e-97	gene_id=STM14_RS12710;gene=arnD;prodcut=4-deoxy-4-formamido-L-arabinose- phosphoundecaprenol deformylase
STM14_RS12715	66.9694	66.5117	23.1513	22.5871	-2.06804	1.85277e-44	1.73244e-43	gene_id=STM14_RS12715;gene=arnT;prodcut=lipid IV(A) 4-amino-4-deoxy-L-arabinosyltransferase
STM14_RS12755	40.962	43.2108	28.2337	29.6839	-1.0626	3.82138e-11	1.44657e-10	gene_id=STM14_RS12755;gene=menD;prodcut=2-succinyl-5-enolpyruvyl-6-hydroxy-3- cyclohexene-1-carboxylic-acid synthase
STM14_RS12865	136.227	139.88	71.0837	68.4035	-1.50803	1.61816e-40	1.41394e-39	gene_id=STM14_RS12865;gene=alaA;prodcut=alanine transaminase AlaA
STM14_RS12970	198.838	205.093	100.685	106.438	-1.48689	1.55115e-36	1.24946e-35	gene_id=STM14_RS12970;gene=hisP;prodcut=histidine ABC transporter ATP-binding protein HisP
STM14_RS12975	101.545	78.0278	51.0767	49.2607	-1.36182	2.64022e-13	1.09848e-12	gene_id=STM14_RS12975;gene=hisM;prodcut=histidine ABC transporter permease HisM
STM14_RS12980	92.9508	95.7113	31.0175	24.7142	-2.28079	3.29192e-30	2.351e-29	gene_id=STM14_RS12980;gene=None;prodcut=histidine ABC transporter permease HisQ
STM14_RS12985	868.053	848.604	188.336	198.709	-2.67233	2.01627e-284	1.60417e-282	gene_id=STM14_RS12985;gene=hisJ;prodcut=histidine ABC transporter substrate-binding protein HisJ
STM14_RS13025	1046.26	1074.11	571.173	572.547	-1.41353	7.44902e-174	2.57873e-172	gene_id=STM14_RS13025;gene=purF;prodcut=amidophosphoribosyltransferase
STM14_RS13030	1161.54	1149.66	646.667	603.512	-1.40935	2.27407e-95	4.27921e-94	gene_id=STM14_RS13030;gene=cvpA;prodcut=colicin V production protein
STM14_RS13065	303.273	326.869	205.517	190.604	-1.19286	2.6893e-47	2.63412e-46	gene_id=STM14_RS13065;gene=pdxB;prodcut=4-phosphoerythronate dehydrogenase PdxB
STM14_RS13070	37.6383	36.4278	22.5656	23.8251	-1.19806	6.18631e-08	1.9295e-07	gene_id=STM14_RS13070;gene=flk;prodcut=flagella biosynthesis regulator Flk
STM14_RS13115	138.52	117.744	73.1489	63.8725	-1.42526	1.98645e-09	6.82982e-09	gene_id=STM14_RS13115;gene=None;prodcut=YfcL family protein
STM14_RS13120	77.6403	76.94	56.8283	48.4617	-1.07651	1.58376e-07	4.77175e-07	gene_id=STM14_RS13120;gene=None;prodcut=elongation factor P hydroxylase
STM14_RS13125	35.3569	38.4341	23.3895	19.8326	-1.29433	2.69376e-07	7.95325e-07	gene_id=STM14_RS13125;gene=None;prodcut=sulfite exporter TauE/SafE family protein
STM14_RS13130	139.359	126.704	86.1179	80.9499	-1.19388	3.67778e-19	1.89531e-18	gene_id=STM14_RS13130;gene=mepA;prodcut=penicillin-insensitive murein endopeptidase
STM14_RS13135	353.56	355.878	235.188	209.482	-1.19683	1.99651e-51	2.09103e-50	gene_id=STM14_RS13135;gene=aroC;prodcut=chorismate synthase
STM14_RS13140	262.833	261.456	163.398	150.805	-1.26145	1.22745e-41	1.09576e-40	gene_id=STM14_RS13140;gene=prmB;prodcut=50S ribosomal protein L3 N(5)-glutamine methyltransferase
STM14_RS13170	258.927	273.445	104.896	114.273	-1.80377	5.5197e-89	9.59074e-88	gene_id=STM14_RS13170;gene=fadL;prodcut=long-chain fatty acid transporter FadL
STM14_RS13270	460.042	447.138	96.8568	100.765	-2.72191	1.38902e-251	8.99884e-250	gene_id=STM14_RS13270;gene=nupC;prodcut=nucleoside permease NupC
STM14_RS13300	421.316	437.322	259.214	264.152	-1.23726	3.10297e-77	4.62893e-76	gene_id=STM14_RS13300;gene=gltX;prodcut=glutamate--tRNA ligase
STM14_RS13390	1342.08	1363.68	925.475	888.937	-1.09948	1.21594e-44	1.13932e-43	gene_id=STM14_RS13390;gene=ptsH;prodcut=phosphocarrier protein Hpr
STM14_RS13395	2227.68	2230.19	1546.04	1500.12	-1.07232	3.60581e-155	1.12775e-153	gene_id=STM14_RS13395;gene=ptsI;prodcut=phosphoenolpyruvate-protein phosphotransferase PtsI
STM14_RS13435	446.926	444.276	211.542	206.37	-1.61545	3.44468e-95	6.45521e-94	gene_id=STM14_RS13435;gene=cysM;prodcut=cysteine synthase CysM
STM14_RS13440	1161.35	1195.91	628.034	551.753	-1.52187	5.92867e-142	1.71252e-140	gene_id=STM14_RS13440;gene=cysA;prodcut=sulfate/thiosulfate ABC transporter ATP-binding protein CysA
STM14_RS13445	477.033	448.861	241.118	203.051	-1.58235	3.27311e-75	4.78824e-74	gene_id=STM14_RS13445;gene=cysW;prodcut=sulfate/thiosulfate ABC transporter permease CysW
STM14_RS13450	423.452	380.958	215.298	199.781	-1.47706	2.31543e-63	2.95788e-62	gene_id=STM14_RS13450;gene=cysT;prodcut=sulfate/thiosulfate ABC transporter permease CysT
STM14_RS13455	974.916	995.622	569.592	571.504	-1.31113	5.55733e-121	1.34056e-119	gene_id=STM14_RS13455;gene=cysP;prodcut=thiosulfate/sulfate ABC transporter substrate-binding protein CysP
STM14_RS13670	1311.89	1285.03	577.327	607.378	-1.65513	1.38954e-162	4.53348e-161	gene_id=STM14_RS13670;gene=None;prodcut=phosphoribosylaminoimidazolesuccinocarboxamide synthase
STM14_RS13675	1209.67	1185.55	760.271	760.299	-1.17835	4.15763e-116	9.61982e-115	gene_id=STM14_RS13675;gene=bamC;prodcut=outer membrane protein assembly factor BamC
STM14_RS13680	1234.23	1204.53	837.728	791.158	-1.10516	4.5817e-94	8.41215e-93	gene_id=STM14_RS13680;gene=dapA;prodcut=4-hydroxy-tetrahydrodipicolinate synthase
STM14_RS13690	913.448	932.846	620.636	695.654	-1.01096	4.65536e-37	3.81774e-36	gene_id=STM14_RS13690;gene=bcp;prodcut=thioredoxin-dependent thiol peroxidase
STM14_RS13715	90.0871	89.2646	44.7669	42.4904	-1.5622	3.65259e-18	1.81828e-17	gene_id=STM14_RS13715;gene=None;prodcut=DnaA inactivator Hda
STM14_RS13720	162.029	161.814	49.5895	48.4112	-2.24734	1.26455e-88	2.18884e-87	gene_id=STM14_RS13720;gene=uraA;prodcut=uracil permease
STM14_RS13730	1024.5	1028.15	529.864	519.703	-1.49062	9.45938e-163	3.10857e-161	gene_id=STM14_RS13730;gene=purM;prodcut=phosphoribosylformylglycinamidine cyclo-ligase
STM14_RS13735	442.236	461.874	254.625	217.209	-1.46108	9.6331e-54	1.04512e-52	gene_id=STM14_RS13735;gene=purN;prodcut=phosphoribosylglycinamide formyltransferase
STM14_RS13775	539.309	506.452	168.049	161.672	-2.18791	5.91249e-244	3.52805e-242	gene_id=STM14_RS13775;gene=guaA;prodcut=glutamine-hydrolyzing GMP synthase
STM14_RS13780	339.368	331.01	136.117	128.662	-1.86292	1.81765e-136	5.02625e-135	gene_id=STM14_RS13780;gene=guaB;prodcut=IMP dehydrogenase
STM14_RS13855	676.043	741.316	266.831	276.473	-1.90677	1.42562e-87	2.43052e-86	gene_id=STM14_RS13855;gene=ndk;prodcut=nucleoside-diphosphate kinase
STM14_RS13955	390.543	368.487	168.428	167.265	-1.69981	6.8141e-80	1.04047e-78	gene_id=STM14_RS13955;gene=suhB;prodcut=inositol-1-monophosphatase
STM14_RS14000	610.818	585.225	349.355	327.727	-1.34365	2.08968e-104	4.24963e-103	gene_id=STM14_RS14000;gene=None;prodcut=serine hydroxymethyltransferase
STM14_RS14030	329.458	328.458	215.556	198.688	-1.19017	9.02275e-20	4.7359e-19	gene_id=STM14_RS14030;gene=glnB;prodcut=nitrogen regulatory protein P-II
STM14_RS14050	444.143	457.7	291.99	276.628	-1.18854	3.69311e-129	9.4623e-128	gene_id=STM14_RS14050;gene=purL;prodcut=phosphoribosylformylglycinamidine synthase
STM14_RS14075	16.7999	16.9622	11.5448	12.3064	-1.02453	0.000172288	0.000398839	gene_id=STM14_RS14075;gene=None;prodcut=PTS transporter subunit EIIC
STM14_RS14080	26.9676	23.9867	16.3774	16.9443	-1.13551	4.79319e-05	0.000117498	gene_id=STM14_RS14080;gene=murQ;prodcut=N-acetylmuramic acid 6-phosphate etherase
STM14_RS14085	32.2784	31.0851	21.8092	22.9775	-1.02361	5.00955e-05	0.000122603	gene_id=STM14_RS14085;gene=None;prodcut=MurR/RpiR family transcriptional regulator
STM14_RS14110	172.809	197.238	133.735	105.865	-1.15004	2.08913e-11	8.06317e-11	gene_id=STM14_RS14110;gene=acpS;prodcut=holo-ACP synthase
STM14_RS14115	236.686	232.896	151.742	153.288	-1.14537	5.82573e-27	3.86818e-26	gene_id=STM14_RS14115;gene=pdxJ;prodcut=pyridoxine 5'-phosphate synthase
STM14_RS14120	102.863	94.4462	60.2375	55.7126	-1.28945	3.71373e-15	1.66093e-14	gene_id=STM14_RS14120;gene=recO;prodcut=DNA repair protein RecO
STM14_RS14390	199.668	200.779	115.083	155.46	-1.08677	1.25772e-06	3.54932e-06	gene_id=STM14_RS14390;gene=None;prodcut=AAA family ATPase
STM14_RS14460	126.772	129.524	92.6465	89.8444	-1.01295	8.11288e-26	5.1966e-25	gene_id=STM14_RS14460;gene=nadB;prodcut=L-aspartate oxidase
STM14_RS14465	89.0484	87.7094	51.92	65.2947	-1.11593	2.13617e-10	7.73766e-10	gene_id=STM14_RS14465;gene=trmN;prodcut=tRNA(1)(Val) (adenine(37)-N(6))-methyltransferase TrmN
STM14_RS14505	45.3719	39.3477	30.6582	24.5947	-1.13863	7.09392e-06	1.8704e-05	gene_id=STM14_RS14505;gene=tapT;prodcut=tRNA-uridine aminocarboxypropyltransferase
STM14_RS14570	279.986	262.57	195.429	191.531	-1.01032	1.26048e-24	7.75615e-24	gene_id=STM14_RS14570;gene=bamD;prodcut=outer membrane protein assembly factor BamD
STM14_RS14580	179.839	187.949	127.07	136.244	-1.00521	1.97862e-24	1.21257e-23	gene_id=STM14_RS14580;gene=pheA;prodcut=bifunctional chorismate mutase/prephenate dehydratase
STM14_RS14590	448.035	445.568	170.832	170.439	-1.91169	2.43712e-145	7.31943e-144	gene_id=STM14_RS14590;gene=tyrA;prodcut=bifunctional chorismate mutase/prephenate dehydrogenase
STM14_RS14595	1012.21	1020.95	362.142	351.093	-2.03421	3.84797e-275	2.72665e-273	gene_id=STM14_RS14595;gene=aroF;prodcut=3-deoxy-7-phosphoheptulonate synthase AroF
STM14_RS14610	2607.3	2636.79	976.486	1025.76	-1.91212	1.39787e-205	6.03745e-204	gene_id=STM14_RS14610;gene=rplS;prodcut=50S ribosomal protein L19
STM14_RS14615	4261.02	4406.85	1735.38	1675.06	-1.8688	0	0	gene_id=STM14_RS14615;gene=trmD;prodcut=tRNA (guanosine(37)-N1)-methyltransferase TrmD
STM14_RS14620	5963.68	6311.71	2403.25	2436.03	-1.86588	0	0	gene_id=STM14_RS14620;gene=rimM;prodcut=ribosome maturation factor RimM
STM14_RS14625	1826.91	1884.24	733.751	727.928	-1.8673	4.36612e-129	1.11238e-127	gene_id=STM14_RS14625;gene=rpsP;prodcut=30S ribosomal protein S16
STM14_RS14665	149.257	124.462	87.4902	94.6133	-1.11058	3.61143e-08	1.1453e-07	gene_id=STM14_RS14665;gene=bamE;prodcut=outer membrane protein assembly factor BamE
STM14_RS14740	42.703	43.6945	14.0908	13.411	-2.17426	1.99067e-25	1.25734e-24	gene_id=STM14_RS14740;gene=None;prodcut=AAA family ATPase
STM14_RS14745	21.1322	28.4463	3.68022	4.2032	-3.17839	8.79759e-15	3.86225e-14	gene_id=STM14_RS14745;gene=None;prodcut=DUF4435 domain-containing protein
STM14_RS14780	17.6478	11.83	6.26615	4.96192	-1.91318	2.08405e-07	6.22198e-07	gene_id=STM14_RS14780;gene=None;prodcut=DUF3883 domain-containing protein
STM14_RS14850	26.7533	35.8017	6.73611	12.5658	-2.22378	2.71965e-09	9.28037e-09	gene_id=STM14_RS14850;gene=None;prodcut=hypothetical protein
STM14_RS14855	118.326	126.83	43.0242	69.6043	-1.64162	4.10175e-06	1.10394e-05	gene_id=STM14_RS14855;gene=None;prodcut=DEAD/DEAH box helicase
STM14_RS14925	478.742	485.258	187.951	221.075	-1.75994	6.06762e-88	1.03836e-86	gene_id=STM14_RS14925;gene=None;prodcut=antimicrobial resistance protein Mig-14
STM14_RS15170	698.034	722.799	420.874	395.035	-1.32343	1.88044e-155	5.92207e-154	gene_id=STM14_RS15170;gene=alaS;prodcut=alanine--tRNA ligase
STM14_RS15345	402.929	397.799	256.603	272.03	-1.12197	1.79304e-45	1.70114e-44	gene_id=STM14_RS15345;gene=sitA;prodcut=iron/manganese ABC transporter substrate-binding protein SitA
STM14_RS15350	324.35	347.134	218.699	212.465	-1.16223	9.65363e-39	8.21374e-38	gene_id=STM14_RS15350;gene=sitB;prodcut=iron/manganese ABC transporter ATP-binding protein SitB
STM14_RS15355	99.5556	118.059	68.5177	68.7726	-1.18801	1.64831e-15	7.46014e-15	gene_id=STM14_RS15355;gene=sitC;prodcut=iron/manganese ABC transporter permease subunit SitC
STM14_RS15360	122.318	110.255	72.7817	75.4203	-1.17288	6.41315e-17	3.0679e-16	gene_id=STM14_RS15360;gene=sitD;prodcut=iron/manganese ABC transporter permease subunit SitD
STM14_RS15695	218.154	182.023	135.669	143.885	-1.04006	2.44213e-09	8.36486e-09	gene_id=STM14_RS15695;gene=ftsB;prodcut=cell division protein FtsB
STM14_RS15705	661.694	683.207	308.241	297.534	-1.67363	1.46437e-98	2.82593e-97	gene_id=STM14_RS15705;gene=cysC;prodcut=adenylyl-sulfate kinase
STM14_RS15710	901.466	949.036	516.825	506.749	-1.37739	6.02905e-143	1.76398e-141	gene_id=STM14_RS15710;gene=cysN;prodcut=sulfate adenylyltransferase subunit CysN
STM14_RS15715	1226.86	1198.62	799.925	768.611	-1.15172	3.06445e-105	6.28836e-104	gene_id=STM14_RS15715;gene=cysD;prodcut=sulfate adenylyltransferase subunit CysD
STM14_RS15770	805.823	816.161	294.925	303.453	-1.96175	2.82099e-167	9.47645e-166	gene_id=STM14_RS15770;gene=cysH;prodcut=phosphoadenosine phosphosulfate reductase
STM14_RS15775	1545.38	1545.65	607.807	569.21	-1.91597	0	0	gene_id=STM14_RS15775;gene=cysI;prodcut=assimilatory sulfite reductase (NADPH) hemoprotein subunit
STM14_RS15780	809.127	790.739	422.135	387.849	-1.50494	2.18749e-177	7.75019e-176	gene_id=STM14_RS15780;gene=cysJ;prodcut=NADPH-dependent assimilatory sulfite reductase flavoprotein subunit
STM14_RS15785	125.815	121.926	29.0171	30.9313	-2.57065	1.01681e-25	6.47648e-25	gene_id=STM14_RS15785;gene=queD;prodcut=6-carboxytetrahydropterin synthase QueD
STM14_RS15875	156.887	156.233	81.5723	81.9125	-1.46057	1.48437e-21	8.22934e-21	gene_id=STM14_RS15875;gene=syd;prodcut=SecY-interacting protein
STM14_RS15935	30.7118	28.7023	16.9538	15.8132	-1.3811	3.8503e-06	1.03812e-05	gene_id=STM14_RS15935;gene=fucR;prodcut=L-fucose operon activator
STM14_RS15980	241.768	234.974	174.171	167.889	-1.00178	1.24125e-30	8.92087e-30	gene_id=STM14_RS15980;gene=mltA;prodcut=murein transglycosylase A
STM14_RS16000	319.882	315.134	43.1758	40.508	-3.4462	3.42423e-268	2.31774e-266	gene_id=STM14_RS16000;gene=argA;prodcut=amino-acid N-acetyltransferase
STM14_RS16115	340.935	335.766	116.646	111.07	-2.09403	7.36955e-147	2.22806e-145	gene_id=STM14_RS16115;gene=lysA;prodcut=diaminopimelate decarboxylase
STM14_RS16170	387.419	399.011	163.443	158.57	-1.81118	7.48192e-101	1.46885e-99	gene_id=STM14_RS16170;gene=None;prodcut=nickel/cobalt efflux protein RcnA
STM14_RS16250	1079.39	1065.69	719.039	699.309	-1.11971	8.8246e-124	2.18686e-122	gene_id=STM14_RS16250;gene=lysS;prodcut=lysine--tRNA ligase
STM14_RS16365	2436.87	2366.02	1155.86	1149.62	-1.58159	6.41837e-287	5.19773e-285	gene_id=STM14_RS16365;gene=serA;prodcut=phosphoglycerate dehydrogenase
STM14_RS16410	371.441	365.576	253.401	248.412	-1.07742	5.50215e-47	5.35456e-46	gene_id=STM14_RS16410;gene=epd;prodcut=erythrose-4-phosphate dehydrogenase
STM14_RS16440	566.29	549.878	271.905	260.327	-1.59125	3.76797e-184	1.40064e-182	gene_id=STM14_RS16440;gene=tkt;prodcut=transketolase
STM14_RS16500	57.3892	65.1866	27.5522	27.6421	-1.6745	0.000813741	0.00172364	gene_id=STM14_RS16500;gene=yqgB;prodcut=acid stress response protein YqgB
STM14_RS16525	63.1384	62.8881	20.9779	24.9544	-1.98025	4.05857e-18	2.01816e-17	gene_id=STM14_RS16525;gene=endA;prodcut=deoxyribonuclease I
STM14_RS16630	45.1774	41.053	28.0414	27.8483	-1.1483	1.20104e-15	5.45765e-15	gene_id=STM14_RS16630;gene=None;prodcut=ornithine decarboxylase
STM14_RS16860	293.735	304.561	191.829	185.65	-1.18745	4.57391e-22	2.5896e-21	gene_id=STM14_RS16860;gene=exbD;prodcut=TonB system transport protein ExbD
STM14_RS16865	295.982	305.43	191.247	196.995	-1.1545	7.19742e-33	5.44005e-32	gene_id=STM14_RS16865;gene=exbB;prodcut=tol-pal system-associated acyl-CoA thioesterase
STM14_RS16915	130.534	134.133	55.5505	54.6681	-1.78684	7.80484e-83	1.24193e-81	gene_id=STM14_RS16915;gene=None;prodcut=YgiQ family radical SAM protein
STM14_RS16940	133.991	143.017	100.632	97.3202	-1.00786	4.85879e-14	2.07287e-13	gene_id=STM14_RS16940;gene=plsC;prodcut=1-acylglycerol-3-phosphate O-acyltransferase
STM14_RS16945	242.346	253.007	176.26	171.111	-1.03503	1.40951e-54	1.56286e-53	gene_id=STM14_RS16945;gene=parC;prodcut=DNA topoisomerase IV subunit A
STM14_RS17050	130.388	149.697	46.073	43.8502	-2.16227	9.12606e-38	7.63592e-37	gene_id=STM14_RS17050;gene=ribB;prodcut=3,4-dihydroxy-2-butanone-4-phosphate synthase
STM14_RS17105	78.8591	90.3464	48.3657	52.1927	-1.27438	3.16567e-07	9.2861e-07	gene_id=STM14_RS17105;gene=folB;prodcut=bifunctional dihydroneopterin aldolase/7,8-dihydroneopterin epimerase
STM14_RS17120	1704.51	1635.22	830.436	938.161	-1.44002	8.3151e-61	1.0247e-59	gene_id=STM14_RS17120;gene=rpsU;prodcut=30S ribosomal protein S21
STM14_RS17145	154.249	138.243	104.835	94.1212	-1.07839	2.97669e-16	1.38171e-15	gene_id=STM14_RS17145;gene=None;prodcut=siderophore-interacting protein
STM14_RS17175	75.4103	69.1104	56.0672	47.2473	-1.00665	3.33944e-11	1.26731e-10	gene_id=STM14_RS17175;gene=rlmG;prodcut=23S rRNA (guanine(1835)-N(2))-methyltransferase RlmG
STM14_RS17445	336	348.334	208.83	193.444	-1.28956	3.51464e-85	5.77497e-84	gene_id=STM14_RS17445;gene=deaD;prodcut=ATP-dependent RNA helicase DeaD
STM14_RS17450	1182.33	1196.61	787.046	799.026	-1.10775	7.97531e-92	1.44096e-90	gene_id=STM14_RS17450;gene=nlpI;prodcut=lipoprotein NlpI
STM14_RS17455	680.364	681.77	423.042	407.402	-1.23687	1.70432e-138	4.83069e-137	gene_id=STM14_RS17455;gene=pnp;prodcut=polyribonucleotide nucleotidyltransferase
STM14_RS17460	2270.72	2175.45	1498.55	1523.64	-1.07974	3.33316e-62	4.18723e-61	gene_id=STM14_RS17460;gene=rpsO;prodcut=30S ribosomal protein S15
STM14_RS17495	1008.75	1016.47	68.9137	63.2095	-4.46028	0	0	gene_id=STM14_RS17495;gene=argG;prodcut=argininosuccinate synthase
STM14_RS17540	238.458	250.508	121.296	131.634	-1.47446	2.25854e-18	1.13679e-17	gene_id=STM14_RS17540;gene=yhbY;prodcut=ribosome assembly RNA-binding protein YhbY
STM14_RS17570	4421.31	4387.51	2021.56	2178.87	-1.59116	2.78677e-156	8.83777e-155	gene_id=STM14_RS17570;gene=rpmA;prodcut=50S ribosomal protein L27
STM14_RS17575	5545.46	5482.45	2621.1	2683.16	-1.57873	9.87749e-220	4.66609e-218	gene_id=STM14_RS17575;gene=rplU;prodcut=50S ribosomal protein L21
STM14_RS17710	1061.83	1007.65	330.87	316.083	-2.20035	0	0	gene_id=STM14_RS17710;gene=gltB;prodcut=glutamate synthase large subunit
STM14_RS17715	1998.99	1949.26	633.46	621.364	-2.17655	0	0	gene_id=STM14_RS17715;gene=gltD;prodcut=glutamate synthase subunit GltD
STM14_RS17725	60.3257	55.9237	14.7711	12.6331	-2.60628	4.39759e-40	3.79868e-39	gene_id=STM14_RS17725;gene=codB;prodcut=cytosine permease
STM14_RS17730	169.281	156.509	74.9905	70.7966	-1.68263	2.50618e-56	2.87735e-55	gene_id=STM14_RS17730;gene=None;prodcut=cytosine deaminase
STM14_RS17755	12.4466	8.3031	6.26195	7.70196	-1.09376	0.0139573	0.0251975	gene_id=STM14_RS17755;gene=nanA;prodcut=N-acetylneuraminate lyase
STM14_RS17780	5342.62	5456.62	1919.21	1906.43	-2.02013	0	0	gene_id=STM14_RS17780;gene=rpsI;prodcut=30S ribosomal protein S9
STM14_RS17785	5056.52	5280.14	1942.01	1971.26	-1.92432	0	0	gene_id=STM14_RS17785;gene=rplM;prodcut=50S ribosomal protein L13
STM14_RS17790	100.397	102.662	62.5992	63.2596	-1.21317	8.5216e-21	4.61163e-20	gene_id=STM14_RS17790;gene=zapE;prodcut=cell division protein ZapE
STM14_RS17860	167.83	139.074	50.6921	55.9834	-2.04759	1.03718e-27	6.98902e-27	gene_id=STM14_RS17860;gene=argR;prodcut=transcriptional regulator ArgR
STM14_RS17925	308.849	294.164	225.168	192.279	-1.0534	3.94967e-33	2.99527e-32	gene_id=STM14_RS17925;gene=mreC;prodcut=rod shape-determining protein MreC
STM14_RS17930	625.189	634.088	391.094	392.267	-1.20781	7.75659e-82	1.2088e-80	gene_id=STM14_RS17930;gene=mreB;prodcut=rod shape-determining protein MreB
STM14_RS17960	611.005	620.585	453.946	412.33	-1.03053	2.41627e-33	1.83548e-32	gene_id=STM14_RS17960;gene=accB;prodcut=acetyl-CoA carboxylase biotin carboxyl carrier protein
STM14_RS17965	1224.46	1233.2	878.018	872.499	-1.01239	1.67038e-101	3.30793e-100	gene_id=STM14_RS17965;gene=accC;prodcut=acetyl-CoA carboxylase biotin carboxylase subunit
STM14_RS17985	755.617	758.028	465.886	421.532	-1.29332	1.78935e-91	3.2074e-90	gene_id=STM14_RS17985;gene=dusB;prodcut=tRNA dihydrouridine synthase DusB
STM14_RS17990	267.209	307.558	163.475	160.38	-1.35097	4.66435e-18	2.31178e-17	gene_id=STM14_RS17990;gene=fis;prodcut=DNA-binding transcriptional regulator Fis
STM14_RS17995	10.4775	13.2801	5.10911	6.22416	-1.59245	0.000308209	0.000693317	gene_id=STM14_RS17995;gene=yhdJ;prodcut=adenine-specific DNA-methyltransferase
STM14_RS18135	4148.32	4125.27	2048.62	2059.02	-1.53306	3.49534e-209	1.53897e-207	gene_id=STM14_RS18135;gene=rplQ;prodcut=50S ribosomal protein L17
STM14_RS18140	8644.64	8582.75	4953.21	4751.08	-1.35102	4.85239e-281	3.72976e-279	gene_id=STM14_RS18140;gene=rpoA;prodcut=DNA-directed RNA polymerase subunit alpha
STM14_RS18145	5795.05	5831.65	3351.86	3264.51	-1.33629	1.34716e-228	7.02225e-227	gene_id=STM14_RS18145;gene=rpsD;prodcut=30S ribosomal protein S4
STM14_RS18150	3128.66	3102.7	1740.98	1711.85	-1.37465	1.43786e-153	4.43584e-152	gene_id=STM14_RS18150;gene=rpsK;prodcut=30S ribosomal protein S11
STM14_RS18155	3580.12	3497.11	2145.92	2058.99	-1.27398	1.92288e-135	5.22173e-134	gene_id=STM14_RS18155;gene=rpsM;prodcut=30S ribosomal protein S13
STM14_RS18160	265.73	332.378	200.942	175.252	-1.1922	4.07047e-07	1.18483e-06	gene_id=STM14_RS18160;gene=rpmJ;prodcut=50S ribosomal protein L36
STM14_RS18165	5314.19	5358.05	2702.94	2670.25	-1.5129	0	0	gene_id=STM14_RS18165;gene=secY;prodcut=preprotein translocase subunit SecY
STM14_RS18170	5964.93	6009.03	3159.18	3086.16	-1.462	1.74461e-241	1.01434e-239	gene_id=STM14_RS18170;gene=rplO;prodcut=50S ribosomal protein L15
STM14_RS18175	1196.71	1174.68	644.285	641.086	-1.40647	3.78061e-45	3.57189e-44	gene_id=STM14_RS18175;gene=rpmD;prodcut=50S ribosomal protein L30
STM14_RS18180	4104.16	4059.41	2186.72	2075.71	-1.46048	8.7965e-216	4.07063e-214	gene_id=STM14_RS18180;gene=rpsE;prodcut=30S ribosomal protein S5
STM14_RS18185	3186.18	3242.32	1795.49	1756	-1.37903	2.56227e-145	7.64468e-144	gene_id=STM14_RS18185;gene=rplR;prodcut=50S ribosomal protein L18
STM14_RS18190	5319.22	5378.99	2944.05	2835.47	-1.41136	4.95473e-230	2.61275e-228	gene_id=STM14_RS18190;gene=rplF;prodcut=50S ribosomal protein L6
STM14_RS18195	4009.06	4160.97	2070.76	2037.65	-1.51479	1.31424e-193	5.3215e-192	gene_id=STM14_RS18195;gene=rpsH;prodcut=30S ribosomal protein S8
STM14_RS18200	3919.52	4112.35	2184.34	2120.37	-1.42291	1.39882e-147	4.25747e-146	gene_id=STM14_RS18200;gene=rpsN;prodcut=30S ribosomal protein S14
STM14_RS18205	6815.98	7108.48	3757.68	3583.81	-1.44667	3.94328e-228	2.03213e-226	gene_id=STM14_RS18205;gene=rplE;prodcut=50S ribosomal protein L5
STM14_RS18210	5516.97	5670.14	2766.75	2787.84	-1.53303	6.40982e-207	2.79505e-205	gene_id=STM14_RS18210;gene=rplX;prodcut=50S ribosomal protein L24
STM14_RS18215	5541.09	5628.8	2877.93	2833.69	-1.4906	5.27766e-224	2.60154e-222	gene_id=STM14_RS18215;gene=rplN;prodcut=50S ribosomal protein L14
STM14_RS18220	4668.13	4691.32	2076.41	2049.13	-1.70478	2.81947e-218	1.31818e-216	gene_id=STM14_RS18220;gene=rpsQ;prodcut=30S ribosomal protein S17
STM14_RS18225	1975.26	1932.69	910.248	805.999	-1.70975	1.94953e-91	3.48076e-90	gene_id=STM14_RS18225;gene=rpmC;prodcut=50S ribosomal protein L29
STM14_RS18230	4890.89	5018.82	2093.3	1925.2	-1.82533	2.04865e-279	1.54844e-277	gene_id=STM14_RS18230;gene=rplP;prodcut=50S ribosomal protein L16
STM14_RS18235	6165.25	6319.87	2456.66	2444.83	-1.87185	0	0	gene_id=STM14_RS18235;gene=rpsC;prodcut=30S ribosomal protein S3
STM14_RS18240	4057.26	4190.91	1762.52	1574.72	-1.82857	3.27046e-215	1.49814e-213	gene_id=STM14_RS18240;gene=rplV;prodcut=50S ribosomal protein L22
STM14_RS18245	3543.04	3519.54	1490.41	1459.07	-1.78263	4.48825e-211	1.99551e-209	gene_id=STM14_RS18245;gene=rpsS;prodcut=30S ribosomal protein S19
STM14_RS18250	6127.06	6298.83	2590.86	2451.87	-1.82425	0	0	gene_id=STM14_RS18250;gene=rplB;prodcut=50S ribosomal protein L2
STM14_RS18255	3729.52	3861.63	1572	1489.76	-1.83299	2.37385e-225	1.19616e-223	gene_id=STM14_RS18255;gene=rplW;prodcut=50S ribosomal protein L23
STM14_RS18260	6843.62	6934.77	2931.49	2750.49	-1.80108	0	0	gene_id=STM14_RS18260;gene=rplD;prodcut=50S ribosomal protein L4
STM14_RS18265	9247.78	9475.56	3863.95	3829.71	-1.80603	0	0	gene_id=STM14_RS18265;gene=rplC;prodcut=50S ribosomal protein L3
STM14_RS18270	3760.69	3815.22	1743.73	1604.02	-1.70122	1.16307e-198	4.88383e-197	gene_id=STM14_RS18270;gene=rpsJ;prodcut=30S ribosomal protein S10
STM14_RS18285	379.954	348.604	114.376	144.196	-2.01851	6.63971e-27	4.39578e-26	gene_id=STM14_RS18285;gene=bfd;prodcut=bacterioferritin-associated ferredoxin
STM14_RS18290	18368.6	18286	11082.8	11216.7	-1.23961	6.20387e-241	3.56134e-239	gene_id=STM14_RS18290;gene=tuf;prodcut=elongation factor Tu
STM14_RS18295	5238.67	5287.33	3227.73	3227.71	-1.22816	1.58196e-230	8.44021e-229	gene_id=STM14_RS18295;gene=fusA;prodcut=elongation factor G
STM14_RS18300	3152.05	3228.88	1957.81	1973.05	-1.22184	2.57038e-129	6.62312e-128	gene_id=STM14_RS18300;gene=rpsG;prodcut=30S ribosomal protein S7
STM14_RS18305	2584.67	2569.32	1612.65	1574.82	-1.21618	1.18473e-108	2.53432e-107	gene_id=STM14_RS18305;gene=rpsL;prodcut=30S ribosomal protein S12
STM14_RS18330	597.488	529.403	305.721	305.993	-1.40396	9.86911e-71	1.36038e-69	gene_id=STM14_RS18330;gene=fkpA;prodcut=FKBP-type peptidyl-prolyl cis-trans isomerase
STM14_RS18340	1175.37	1177.87	750.44	757.637	-1.16486	5.13691e-80	7.87023e-79	gene_id=STM14_RS18340;gene=slyD;prodcut=peptidylprolyl isomerase
STM14_RS18405	241.829	249.944	31.8294	34.683	-3.41054	1.94094e-191	7.72119e-190	gene_id=STM14_RS18405;gene=None;prodcut=aspartate aminotransferase family protein
STM14_RS18430	170.717	184.264	48.8326	51.0827	-2.35255	1.29217e-89	2.26255e-88	gene_id=STM14_RS18430;gene=tsgA;prodcut=MFS transporter TsgA
STM14_RS18530	139.573	133.279	83.0489	80.3404	-1.26257	1.17346e-55	1.33041e-54	gene_id=STM14_RS18530;gene=mrcA;prodcut=peptidoglycan glycosyltransferase/peptidoglycan DD-transpeptidase MrcA
STM14_RS18590	41.4383	34.2538	16.9432	17.0575	-1.67711	0.000567209	0.00122841	gene_id=STM14_RS18590;gene=feoA;prodcut=ferrous iron transporter A
STM14_RS18595	199.533	189.341	97.4646	90.6225	-1.57056	3.92845e-94	7.24208e-93	gene_id=STM14_RS18595;gene=feoB;prodcut=Fe(2+) transporter permease subunit FeoB
STM14_RS18600	88.4103	70.2537	48.9076	33.7905	-1.46107	1.11427e-05	2.90915e-05	gene_id=STM14_RS18600;gene=feoC;prodcut=[Fe-S]-dependent transcriptional repressor FeoC
STM14_RS18625	114.415	100.863	24.0415	22.4894	-2.7321	6.33222e-76	9.35394e-75	gene_id=STM14_RS18625;gene=gntT;prodcut=gluconate transporter
STM14_RS18640	217.493	212.449	84.9641	91.5026	-1.80777	2.03003e-135	5.47987e-134	gene_id=STM14_RS18640;gene=malT;prodcut=HTH-type transcriptional regulator MalT
STM14_RS18755	1561.14	1585.82	983.23	1016.36	-1.17703	6.50263e-122	1.58545e-120	gene_id=STM14_RS18755;gene=asd;prodcut=aspartate-semialdehyde dehydrogenase
STM14_RS18855	346.799	340.672	157.974	150.398	-1.67939	1.22916e-66	1.64432e-65	gene_id=STM14_RS18855;gene=livF;prodcut=high-affinity branched-chain amino acid ABC transporter ATP-binding protein LivF
STM14_RS18860	289.987	272.996	156.972	144.917	-1.42166	7.63926e-45	7.18756e-44	gene_id=STM14_RS18860;gene=livG;prodcut=high-affinity branched-chain amino acid ABC transporter ATP-binding protein LivG
STM14_RS18865	196.129	202.551	111.233	117.133	-1.32704	2.36719e-45	2.24117e-44	gene_id=STM14_RS18865;gene=livM;prodcut=branched chain amino acid ABC transporter permease LivM
STM14_RS18870	132.933	133.909	77.3492	72.3	-1.35719	1.70513e-26	1.11263e-25	gene_id=STM14_RS18870;gene=livH;prodcut=high-affinity branched-chain amino acid ABC transporter permease LivH
STM14_RS18875	240.27	251.945	127.859	116.439	-1.53353	5.27874e-60	6.38376e-59	gene_id=STM14_RS18875;gene=livK;prodcut=high-affinity branched-chain amino acid ABC transporter substrate-binding protein LivK
STM14_RS18890	2128.62	2179.69	196.634	195.049	-3.98249	0	0	gene_id=STM14_RS18890;gene=livJ;prodcut=branched chain amino acid ABC transporter substrate-binding protein LivJ
STM14_RS18955	330.287	339.363	194.347	201.413	-1.28192	5.92551e-34	4.55461e-33	gene_id=STM14_RS18955;gene=None;prodcut=DcrB family lipoprotein
STM14_RS19000	210.422	204.357	111.087	105.224	-1.46198	9.05309e-65	1.18316e-63	gene_id=STM14_RS19000;gene=pitA;prodcut=inorganic phosphate transporter PitA
STM14_RS19100	457.454	434.052	297.284	298.326	-1.10462	7.50975e-64	9.70276e-63	gene_id=STM14_RS19100;gene=None;prodcut=MFS transporter
STM14_RS19125	41.6425	39.1052	26.9445	22.8348	-1.22019	1.70016e-10	6.22798e-10	gene_id=STM14_RS19125;gene=dctA;prodcut=C4-dicarboxylate transporter DctC
STM14_RS19230	83.4159	80.4012	35.6767	40.5352	-1.62745	1.26681e-23	7.62947e-23	gene_id=STM14_RS19230;gene=None;prodcut=substrate-binding domain-containing protein
STM14_RS19315	142.668	179.416	105.763	97.7081	-1.18603	5.6216e-07	1.62485e-06	gene_id=STM14_RS19315;gene=cspA;prodcut=RNA chaperone/antiterminator CspA
STM14_RS19395	596.958	640.377	205.914	217.295	-2.07105	7.21229e-189	2.79553e-187	gene_id=STM14_RS19395;gene=avtA;prodcut=valine--pyruvate transaminase
STM14_RS19545	22.1491	28.2475	14.5216	16.9308	-1.20431	0.0021658	0.00437946	gene_id=STM14_RS19545;gene=trmL;prodcut=tRNA (uridine(34)/cytosine(34)/5- carboxymethylaminomethyluridine(34)-2'-O)- methyltransferase TrmL
STM14_RS19550	73.6167	62.5839	46.7109	49.107	-1.02996	5.45606e-10	1.93609e-09	gene_id=STM14_RS19550;gene=None;prodcut=LacI family DNA-binding transcriptional regulator
STM14_RS19630	154.448	164.707	106.762	114.045	-1.0547	3.42153e-20	1.82549e-19	gene_id=STM14_RS19630;gene=rfaC;prodcut=lipopolysaccharide heptosyltransferase RfaC
STM14_RS19635	56.6621	58.7359	21.4492	26.4544	-1.79251	1.00811e-22	5.84629e-22	gene_id=STM14_RS19635;gene=rfaL;prodcut=O-antigen ligase RfaL
STM14_RS19640	85.7896	84.5854	48.4859	57.4939	-1.20819	1.10502e-16	5.2529e-16	gene_id=STM14_RS19640;gene=None;prodcut=lipopolysaccharide N-acetylglucosaminyltransferase
STM14_RS19645	80.1253	81.9589	34.2869	35.9821	-1.72913	1.28279e-21	7.12923e-21	gene_id=STM14_RS19645;gene=waaZ;prodcut=3-deoxy-D-manno-oct-2-ulosonate III transferase WaaZ
STM14_RS19650	88.4103	95.2501	33.5651	46.6115	-1.72012	2.66122e-18	1.3365e-17	gene_id=STM14_RS19650;gene=rfaY;prodcut=lipopolysaccharide core heptose(II) kinase RfaY
STM14_RS19655	57.4842	63.6407	29.181	41.7773	-1.29514	5.33018e-11	2.00268e-10	gene_id=STM14_RS19655;gene=rfaJ;prodcut=lipopolysaccharide 1,2-glucosyltransferase RfaJ
STM14_RS19660	124.994	139.921	69.2327	79.912	-1.35236	1.19749e-24	7.38861e-24	gene_id=STM14_RS19660;gene=waaO;prodcut=lipopolysaccharide 3-alpha-galactosyltransferase
STM14_RS19665	96.3708	100.252	55.8331	68.2311	-1.1877	1.17195e-16	5.5594e-16	gene_id=STM14_RS19665;gene=waaB;prodcut=lipopolysaccharide 1,6-galactosyltransferase
STM14_RS19680	200.428	207.891	144.15	143.456	-1.02864	2.32898e-28	1.59787e-27	gene_id=STM14_RS19680;gene=None;prodcut=glycosyltransferase family 4 protein
STM14_RS19690	84.1937	89.0901	47.3582	44.9131	-1.43216	8.43927e-26	5.39044e-25	gene_id=STM14_RS19690;gene=waaA;prodcut=lipid IV(A) 3-deoxy-D-manno-octulosonic acid transferase
STM14_RS19705	1364.69	1361.91	554.833	685.247	-1.65994	2.83825e-49	2.8731e-48	gene_id=STM14_RS19705;gene=rpmG;prodcut=50S ribosomal protein L33
STM14_RS19710	1765.61	1679.15	859.506	861.174	-1.52424	4.89489e-85	7.95638e-84	gene_id=STM14_RS19710;gene=rpmB;prodcut=50S ribosomal protein L28
STM14_RS19715	17.3198	16.0931	9.37199	9.64574	-1.33598	0.00104201	0.0021847	gene_id=STM14_RS19715;gene=radC;prodcut=DNA repair protein RadC
STM14_RS19720	159.698	147.132	100.546	108.495	-1.07645	2.59877e-24	1.59048e-23	gene_id=STM14_RS19720;gene=coaBC;prodcut=bifunctional phosphopantothenoylcysteine decarboxylase/phosphopantothenate--cysteine ligase CoaBC
STM14_RS19725	319.751	335.215	209.932	196.807	-1.21027	8.16132e-26	5.22025e-25	gene_id=STM14_RS19725;gene=dut;prodcut=dUTP diphosphatase
STM14_RS19730	210.085	201.246	142.022	131.794	-1.10977	3.63976e-19	1.87785e-18	gene_id=STM14_RS19730;gene=slmA;prodcut=nucleoid occlusion factor SlmA
STM14_RS19735	121.914	134.192	21.455	19.6542	-3.1617	1.38632e-54	1.54092e-53	gene_id=STM14_RS19735;gene=pyrE;prodcut=orotate phosphoribosyltransferase
STM14_RS19740	207.727	195.212	93.3674	92.1661	-1.64166	2.80203e-40	2.439e-39	gene_id=STM14_RS19740;gene=rph;prodcut=ribonuclease PH
STM14_RS19790	91.0135	92.559	64.0561	59.6776	-1.09199	5.81272e-27	3.8652e-26	gene_id=STM14_RS19790;gene=recG;prodcut=ATP-dependent DNA helicase RecG
STM14_RS19805	217.249	224.651	101.511	93.1967	-1.70523	2.19483e-79	3.32894e-78	gene_id=STM14_RS19805;gene=xanP;prodcut=xanthine/proton symporter XanP
STM14_RS19995	67.7034	66.8378	50.328	45.044	-1.01905	1.76672e-05	4.5215e-05	gene_id=STM14_RS19995;gene=None;prodcut=DUF1198 domain-containing protein
STM14_RS20005	28.8497	24.3674	11.183	12.2662	-1.70535	5.50782e-12	2.17768e-11	gene_id=STM14_RS20005;gene=None;prodcut=MFS transporter
STM14_RS20010	41.2856	40.4888	19.3484	15.4304	-1.75533	4.24876e-20	2.25887e-19	gene_id=STM14_RS20010;gene=uhpB;prodcut=signal transduction histidine-protein kinase/phosphatase UhpB
STM14_RS20015	109.069	115.068	58.9865	47.7405	-1.59277	1.46521e-18	7.42429e-18	gene_id=STM14_RS20015;gene=uhpA;prodcut=transcriptional regulator UhpA
STM14_RS20060	28.2393	25.6234	16.2542	14.3943	-1.33574	2.76089e-06	7.538e-06	gene_id=STM14_RS20060;gene=None;prodcut=DMT family transporter
STM14_RS20170	16.9211	14.1346	8.60993	9.34179	-1.31353	8.85462e-06	2.32248e-05	gene_id=STM14_RS20170;gene=None;prodcut=cytochrome-c peroxidase
STM14_RS20270	598.534	603.282	215.556	275.083	-1.81655	1.05394e-26	6.91696e-26	gene_id=STM14_RS20270;gene=rpmH;prodcut=50S ribosomal protein L34
STM14_RS20275	188.005	211.571	74.6384	80.1985	-1.89148	1.19742e-25	7.60545e-25	gene_id=STM14_RS20275;gene=rnpA;prodcut=ribonuclease P protein component
STM14_RS20280	144.961	154.619	39.9485	39.9223	-2.4305	5.68293e-21	3.09389e-20	gene_id=STM14_RS20280;gene=yidD;prodcut=membrane protein insertion efficiency factor YidD
STM14_RS20285	742.421	741.775	302.013	305.484	-1.81166	4.70315e-240	2.6661e-238	gene_id=STM14_RS20285;gene=yidC;prodcut=membrane protein insertase YidC
STM14_RS20305	48.3628	47.9658	30.4103	35.2767	-1.07567	5.84374e-08	1.82516e-07	gene_id=STM14_RS20305;gene=None;prodcut=retron St85 family effector protein
STM14_RS20310	16.7322	13.6588	4.14088	7.35673	-1.9277	2.8339e-06	7.72341e-06	gene_id=STM14_RS20310;gene=None;prodcut=retron St85 family RNA-directed DNA polymerase
STM14_RS20335	269.765	269.477	113.332	111.37	-1.78586	4.38604e-101	8.64813e-100	gene_id=STM14_RS20335;gene=adeP;prodcut=adenine permease AdeP
STM14_RS20340	374.54	377.258	238.178	221.163	-1.23362	5.46363e-41	4.82054e-40	gene_id=STM14_RS20340;gene=yieH;prodcut=6-phosphogluconate phosphatase
STM14_RS20390	578.426	583.615	407.545	425.218	-1.00352	1.92083e-62	2.41972e-61	gene_id=STM14_RS20390;gene=glmU;prodcut=bifunctional UDP-N-acetylglucosamine diphosphorylase/glucosamine-1-phosphate N-acetyltransferase GlmU
STM14_RS20400	1560.66	1510.18	865.807	830.138	-1.37935	3.20099e-102	6.36688e-101	gene_id=STM14_RS20400;gene=None;prodcut=F0F1 ATP synthase subunit epsilon
STM14_RS20405	2767.78	2788.67	1542.84	1481.25	-1.40069	2.21499e-249	1.35743e-247	gene_id=STM14_RS20405;gene=atpD;prodcut=F0F1 ATP synthase subunit beta
STM14_RS20410	2219.12	2250.62	1312.02	1251.94	-1.32485	4.36505e-173	1.48838e-171	gene_id=STM14_RS20410;gene=atpG;prodcut=F0F1 ATP synthase subunit gamma
STM14_RS20415	2653.57	2625.32	1492.68	1434.35	-1.37376	6.10466e-250	3.79242e-248	gene_id=STM14_RS20415;gene=atpA;prodcut=F0F1 ATP synthase subunit alpha
STM14_RS20420	1385.81	1365.87	796.952	755.896	-1.34826	1.75252e-107	3.6966e-106	gene_id=STM14_RS20420;gene=atpH;prodcut=F0F1 ATP synthase subunit delta
STM14_RS20425	1215.45	1181.69	707.863	706.364	-1.28415	9.29245e-83	1.47347e-81	gene_id=STM14_RS20425;gene=atpF;prodcut=F0F1 ATP synthase subunit B
STM14_RS20430	468.22	479.658	355.98	284.12	-1.08915	1.04899e-15	4.7715e-15	gene_id=STM14_RS20430;gene=atpE;prodcut=F0F1 ATP synthase subunit C
STM14_RS20435	625.437	619.273	423.46	418.77	-1.08641	2.70074e-58	3.18126e-57	gene_id=STM14_RS20435;gene=atpB;prodcut=F0F1 ATP synthase subunit A
STM14_RS20440	649.654	624.136	425.469	366.317	-1.2086	1.32943e-35	1.05586e-34	gene_id=STM14_RS20440;gene=atpI;prodcut=F0F1 ATP synthase subunit I
STM14_RS20455	419.072	422.126	209.743	209.638	-1.5272	1.3771e-45	1.30926e-44	gene_id=STM14_RS20455;gene=mioC;prodcut=FMN-binding protein MioC
STM14_RS20485	30.3801	33.832	20.4803	13.6446	-1.43378	0.000194696	0.000448425	gene_id=STM14_RS20485;gene=rbsD;prodcut=D-ribose pyranase
STM14_RS20615	1473.92	1507.02	327.201	313.005	-2.74212	0	0	gene_id=STM14_RS20615;gene=ilvC;prodcut=ketol-acid reductoisomerase
STM14_RS20620	184.422	175.06	124.916	109.61	-1.13863	1.9239e-09	6.62482e-09	gene_id=STM14_RS20620;gene=ppiC;prodcut=peptidylprolyl isomerase PpiC
STM14_RS20635	181.948	176.08	111.63	107.373	-1.23191	2.11547e-43	1.94204e-42	gene_id=STM14_RS20635;gene=gppA;prodcut=guanosine-5'-triphosphate,3'-diphosphate diphosphatase
STM14_RS20780	179.383	175.653	71.6287	99.1887	-1.57945	6.37583e-15	2.82091e-14	gene_id=STM14_RS20780;gene=cyaY;prodcut=iron donor protein CyaY
STM14_RS20875	30.6803	32.3039	17.943	15.8114	-1.42255	5.16159e-08	1.61768e-07	gene_id=STM14_RS20875;gene=None;prodcut=carboxylate/amino acid/amine transporter
STM14_RS20885	7396.06	7483.11	2501.91	2484.43	-2.1001	0	0	gene_id=STM14_RS20885;gene=metE;prodcut=5-methyltetrahydropteroyltriglutamate-- homocysteine S-methyltransferase
STM14_RS20900	3738.92	3683.71	1640.82	1649.08	-1.69667	0	0	gene_id=STM14_RS20900;gene=udp;prodcut=uridine phosphorylase
STM14_RS21080	101.172	93.7761	46.8998	52.4363	-1.4958	1.30695e-31	9.52898e-31	gene_id=STM14_RS21080;gene=glnG;prodcut=nitrogen regulation protein NR(I)
STM14_RS21085	60.4544	66.3858	38.9682	29.9517	-1.40256	8.98695e-15	3.94157e-14	gene_id=STM14_RS21085;gene=glnL;prodcut=nitrogen regulation protein NR(II)
STM14_RS21090	538.754	531.056	149.254	145.421	-2.38302	1.36864e-275	9.852e-274	gene_id=STM14_RS21090;gene=glnA;prodcut=glutamate--ammonia ligase
STM14_RS21095	1638.68	1661.57	909.822	888.884	-1.39859	1.11699e-230	6.03041e-229	gene_id=STM14_RS21095;gene=typA;prodcut=ribosome-dependent GTPase TypA
STM14_RS21265	39.9887	40.6497	33.1624	22.624	-1.0536	0.00435639	0.0084827	gene_id=STM14_RS21265;gene=None;prodcut=AzlD domain-containing protein
STM14_RS21385	453.174	438.678	222.299	232.789	-1.49359	6.02124e-85	9.75227e-84	gene_id=STM14_RS21385;gene=None;prodcut=sulfate ABC transporter substrate-binding protein
STM14_RS21430	46.7964	41.6715	28.9352	32.2785	-1.05421	3.27484e-07	9.58774e-07	gene_id=STM14_RS21430;gene=lsrR;prodcut=transcriptional regulator LsrR
STM14_RS21490	138.614	146.047	52.3979	56.7626	-1.90638	1.56259e-48	1.55402e-47	gene_id=STM14_RS21490;gene=glpX;prodcut=class II fructose-bisphosphatase
STM14_RS21530	218.127	209.808	148.415	125.717	-1.16517	2.65521e-29	1.85824e-28	gene_id=STM14_RS21530;gene=ftsN;prodcut=cell division protein FtsN
STM14_RS21535	93.6042	74.369	47.4348	52.8013	-1.26726	5.30851e-15	2.3579e-14	gene_id=STM14_RS21535;gene=cytR;prodcut=DNA-binding transcriptional regulator CytR
STM14_RS21585	11.9084	8.24964	5.74305	5.50971	-1.3629	0.00103848	0.00217831	gene_id=STM14_RS21585;gene=None;prodcut=hypothetical protein
STM14_RS21655	175.734	183.224	89.204	83.4342	-1.57899	3.13357e-71	4.3458e-70	gene_id=STM14_RS21655;gene=None;prodcut=phosphoethanolamine transferase CptA
STM14_RS21660	581.704	513.299	312.73	297.677	-1.36567	4.08805e-114	9.26966e-113	gene_id=STM14_RS21660;gene=ppc;prodcut=phosphoenolpyruvate carboxylase
STM14_RS21665	466.078	460.829	258.742	284.977	-1.29239	2.6227e-68	3.53987e-67	gene_id=STM14_RS21665;gene=argE;prodcut=acetylornithine deacetylase
STM14_RS21670	689.823	710.584	58.2815	60.0705	-4.08839	0	0	gene_id=STM14_RS21670;gene=argC;prodcut=N-acetyl-gamma-glutamyl-phosphate reductase
STM14_RS21675	1001.76	984.894	203.088	218.257	-2.76066	0	0	gene_id=STM14_RS21675;gene=argB;prodcut=acetylglutamate kinase
STM14_RS21680	567.973	549.766	123.577	113.554	-2.75928	0	0	gene_id=STM14_RS21680;gene=argH;prodcut=argininosuccinate lyase
STM14_RS21705	78.4354	67.9964	47.7274	42.5355	-1.2203	9.74801e-15	4.26711e-14	gene_id=STM14_RS21705;gene=trmA;prodcut=tRNA (uridine(54)-C5)-methyltransferase TrmA
STM14_RS21710	184.723	195.689	86.6426	84.2675	-1.67741	2.17559e-85	3.58775e-84	gene_id=STM14_RS21710;gene=btuB;prodcut=TonB-dependent vitamin B12 receptor BtuB
STM14_RS21755	92.3108	84.5646	50.4926	49.9616	-1.3389	2.26204e-18	1.13729e-17	gene_id=STM14_RS21755;gene=coaA;prodcut=type I pantothenate kinase
STM14_RS21785	370.662	368.292	198.835	183.665	-1.47282	2.24851e-84	3.61596e-83	gene_id=STM14_RS21785;gene=tuf;prodcut=elongation factor Tu
STM14_RS21800	4237.6	4290.75	1859.79	1750.03	-1.76335	9.93741e-276	7.26873e-274	gene_id=STM14_RS21800;gene=rplK;prodcut=50S ribosomal protein L11
STM14_RS21805	6808.76	6965.51	3011.67	2951.28	-1.73087	0	0	gene_id=STM14_RS21805;gene=rplA;prodcut=50S ribosomal protein L1
STM14_RS21810	11096.3	11348	5769.46	5588.28	-1.50572	8.36567e-302	7.58767e-300	gene_id=STM14_RS21810;gene=rplJ;prodcut=50S ribosomal protein L10
STM14_RS21815	12431.4	12575.6	5927.49	6067.44	-1.58263	9.42047e-295	7.91145e-293	gene_id=STM14_RS21815;gene=rplL;prodcut=50S ribosomal protein L7/L12
STM14_RS21850	739.557	755.677	530.818	526.56	-1.02285	1.18201e-71	1.66472e-70	gene_id=STM14_RS21850;gene=thiH;prodcut=2-iminoacetate synthase ThiH
STM14_RS21905	2562.82	2480.11	1612.73	1736.73	-1.113	1.13595e-63	1.45936e-62	gene_id=STM14_RS21905;gene=hupA;prodcut=DNA-binding protein HU-alpha
STM14_RS21910	90.6609	88.6375	59.635	52.3119	-1.20207	4.45181e-12	1.76631e-11	gene_id=STM14_RS21910;gene=None;prodcut=DUF1481 domain-containing protein
STM14_RS21930	352.34	334.98	220.231	193.467	-1.25516	1.02302e-58	1.21134e-57	gene_id=STM14_RS21930;gene=purD;prodcut=phosphoribosylamine--glycine ligase
STM14_RS21935	113.842	113.008	75.3293	69.7558	-1.16762	1.06405e-28	7.36712e-28	gene_id=STM14_RS21935;gene=purH;prodcut=bifunctional phosphoribosylaminoimidazolecarboxamide formyltransferase/IMP cyclohydrolase
STM14_RS22165	1087.95	1057.18	409.412	385.737	-1.95458	1.15825e-296	9.91066e-295	gene_id=STM14_RS22165;gene=lysC;prodcut=lysine-sensitive aspartokinase 3
STM14_RS22210	50.5343	43.4669	11.5735	7.90334	-2.79026	6.64213e-32	4.90587e-31	gene_id=STM14_RS22210;gene=malE;prodcut=maltose/maltodextrin ABC transporter substrate-binding protein MalE
STM14_RS22215	9.09833	7.06042	0.582058	0.413637	-4.53726	1.27366e-08	4.16142e-08	gene_id=STM14_RS22215;gene=malK;prodcut=maltose/maltodextrin ABC transporter ATP-binding protein MalK
STM14_RS22220	43.23	42.3473	25.6765	25.6808	-1.2596	2.02894e-12	8.16435e-12	gene_id=STM14_RS22220;gene=None;prodcut=maltoporin
STM14_RS22240	229.288	229.095	148.45	151.128	-1.13654	2.07462e-65	2.74298e-64	gene_id=STM14_RS22240;gene=plsB;prodcut=glycerol-3-phosphate 1-O-acyltransferase PlsB
STM14_RS22305	469.376	490.063	233.594	217.662	-1.61124	2.10392e-114	4.81882e-113	gene_id=STM14_RS22305;gene=tyrB;prodcut=aromatic amino acid transaminase
STM14_RS22350	9.43601	7.16299	1.35997	2.89937	-2.49081	0.000488549	0.00106672	gene_id=STM14_RS22350;gene=siiA;prodcut=SPI-4 type I secretion system auxiliary protein SiiA
STM14_RS22355	5.19437	8.31638	2.01599	3.30612	-1.87084	0.000209837	0.000481827	gene_id=STM14_RS22355;gene=None;prodcut=MotA/TolQ/ExbB proton channel family protein
STM14_RS22360	5.93418	6.40681	2.44764	2.26122	-1.91278	0.000215534	0.00049341	gene_id=STM14_RS22360;gene=siiC;prodcut=SPI-4 type I secretion system protein SiiC
STM14_RS22365	6.61292	5.97162	2.52802	2.15583	-1.94763	0.000199321	0.000458609	gene_id=STM14_RS22365;gene=siiD;prodcut=SPI-4 type I secretion system protein SiiD
STM14_RS22405	477.019	462.659	217.151	208.345	-1.66581	2.43155e-138	6.84911e-137	gene_id=STM14_RS22405;gene=ghxP;prodcut=guanine/hypoxanthine transporter GhxP
STM14_RS22515	44.074	18.3761	13.4323	23.1821	-1.29115	0.00791129	0.01485	gene_id=STM14_RS22515;gene=None;prodcut=zinc ribbon domain-containing protein YjdM
STM14_RS22540	94.806	94.3654	30.7937	35.0599	-2.04608	7.89628e-57	9.18195e-56	gene_id=STM14_RS22540;gene=eptA;prodcut=phosphoethanolamine transferase EptA
STM14_RS22580	12.3925	15.6572	8.76349	7.52904	-1.30693	7.10446e-06	1.87209e-05	gene_id=STM14_RS22580;gene=fumA;prodcut=class I fumarate hydratase FumA
STM14_RS22585	20.4446	20.6117	9.47674	10.1019	-1.59169	4.0622e-09	1.37787e-08	gene_id=STM14_RS22585;gene=dcuB;prodcut=anaerobic C4-dicarboxylate transporter DcuB
STM14_RS22645	4.46924	6.11976	1.9663	3.66802	-1.43649	0.0286484	0.0489897	gene_id=STM14_RS22645;gene=None;prodcut=AraC family transcriptional regulator
STM14_RS22690	27.9491	28.3304	18.5846	17.789	-1.1526	2.67621e-09	9.139e-09	gene_id=STM14_RS22690;gene=None;prodcut=protein-disulfide reductase DsbD
STM14_RS22750	1497.06	1443.15	609.856	703.889	-1.68475	5.15562e-117	1.20519e-115	gene_id=STM14_RS22750;gene=efp;prodcut=elongation factor P
STM14_RS23035	707.208	721.185	352.382	307.91	-1.63589	4.10668e-67	5.52634e-66	gene_id=STM14_RS23035;gene=rpsF;prodcut=30S ribosomal protein S6
STM14_RS23040	552.938	555.255	241.477	237.774	-1.73232	3.26035e-52	3.46269e-51	gene_id=STM14_RS23040;gene=priB;prodcut=primosomal replication protein N
STM14_RS23045	516.177	482.258	257.914	218.738	-1.58893	7.74693e-30	5.48943e-29	gene_id=STM14_RS23045;gene=rpsR;prodcut=30S ribosomal protein S18
STM14_RS23050	1110.59	1103.98	520.966	541.067	-1.58321	6.82077e-104	1.37476e-102	gene_id=STM14_RS23050;gene=rplI;prodcut=50S ribosomal protein L9
STM14_RS23065	482.893	460.97	158.028	144.441	-2.16421	6.33175e-110	1.3739e-108	gene_id=STM14_RS23065;gene=fklB;prodcut=FKBP-type peptidyl-prolyl cis-trans isomerase
STM14_RS23095	41.4703	35.7661	26.5981	27.8802	-1.02622	9.09529e-11	3.36163e-10	gene_id=STM14_RS23095;gene=None;prodcut=bifunctional 2',3'-cyclic-nucleotide 2'-phosphodiesterase/3'-nucleotidase
STM14_RS23150	2212.2	2129.82	1472.83	1455.96	-1.09083	2.09234e-96	4.02066e-95	gene_id=STM14_RS23150;gene=ppa;prodcut=inorganic diphosphatase
STM14_RS23160	252.299	246.484	173.412	179.694	-1.02119	5.3623e-38	4.50334e-37	gene_id=STM14_RS23160;gene=mpl;prodcut=UDP-N-acetylmuramate:L-alanyl-gamma-D-glutamyl- meso-diaminopimelate ligase
STM14_RS23375	25.3965	33.4381	8.38013	10.4218	-2.17117	3.20918e-07	9.40765e-07	gene_id=STM14_RS23375;gene=pyrI;prodcut=aspartate carbamoyltransferase regulatory subunit
STM14_RS23380	25.0983	28.1988	7.13151	4.90449	-2.66681	3.22336e-15	1.44446e-14	gene_id=STM14_RS23380;gene=pyrB;prodcut=aspartate carbamoyltransferase
STM14_RS23420	511.011	532.887	64.9238	56.6444	-3.62398	0	0	gene_id=STM14_RS23420;gene=argF;prodcut=ornithine carbamoyltransferase
STM14_RS23425	283.28	267.66	191.319	197.893	-1.02421	6.57629e-16	3.01857e-15	gene_id=STM14_RS23425;gene=rraB;prodcut=ribonuclease E inhibitor RraB
STM14_RS23575	133.313	134.55	77.1557	111.687	-1.02503	0.000219051	0.000500705	gene_id=STM14_RS23575;gene=None;prodcut=YebC/PmpR family DNA-binding transcriptional regulator
STM14_RS23710	46.6384	45.9371	22.1514	22.9612	-1.56024	1.21454e-18	6.18175e-18	gene_id=STM14_RS23710;gene=None;prodcut=restriction endonuclease subunit S
STM14_RS23715	85.706	76.1603	47.9615	57.1911	-1.14504	6.74497e-18	3.33571e-17	gene_id=STM14_RS23715;gene=hsdM;prodcut=type I restriction-modification system methyltransferase
STM14_RS23750	69.9778	67.9128	34.4569	31.9251	-1.57728	6.92665e-39	5.92686e-38	gene_id=STM14_RS23750;gene=btsT;prodcut=pyruvate/proton symporter BtsT
STM14_RS23755	64.0084	62.3121	41.0891	40.3454	-1.15623	4.49366e-18	2.22962e-17	gene_id=STM14_RS23755;gene=tsr;prodcut=methyl-accepting chemotaxis protein
STM14_RS23795	160.049	157.451	111.961	113.535	-1.01655	3.73592e-40	3.23328e-39	gene_id=STM14_RS23795;gene=opgB;prodcut=phosphatidylglycerol--membrane-oligosaccharide glycerophosphotransferase
STM14_RS23840	214.125	202.244	102.866	97.4363	-1.57831	2.14452e-42	1.9412e-41	gene_id=STM14_RS23840;gene=fhuF;prodcut=siderophore-iron reductase FhuF
STM14_RS23870	94.7335	104.815	50.4358	57.1092	-1.41542	3.85871e-22	2.19289e-21	gene_id=STM14_RS23870;gene=rsmC;prodcut=16S rRNA (guanine(1207)-N(2))-methyltransferase RsmC
STM14_RS23915	16.2171	18.1367	10.2171	11.4224	-1.19048	0.000629993	0.00135597	gene_id=STM14_RS23915;gene=None;prodcut=YjjW family glycine radical enzyme activase
STM14_RS23920	21.5329	21.1479	10.2778	8.58696	-1.69995	1.65529e-11	6.41056e-11	gene_id=STM14_RS23920;gene=None;prodcut=YjjI family glycine radical enzyme
STM14_RS23980	244.359	246.432	152.667	153.026	-1.20602	2.60528e-38	2.19608e-37	gene_id=STM14_RS23980;gene=serB;prodcut=phosphoserine phosphatase
STM14_RS23985	197.497	189.719	142.042	127.837	-1.04355	1.1567e-31	8.46074e-31	gene_id=STM14_RS23985;gene=radA;prodcut=DNA repair protein RadA
STM14_RS24975	154.245	130.199	74.1591	91.1723	-1.30571	2.72085e-12	1.09195e-11	gene_id=STM14_RS24975;gene=None;prodcut=hypothetical protein
STM14_RS26150	21.2124	20.1648	9.9743	6.4975	-1.84927	0.000384533	0.000854832	gene_id=STM14_RS26150;gene=None;prodcut=hypothetical protein
STM14_RS26640	75.56	56.4067	31.3308	28.0539	-1.67366	0.000100636	0.000238674	gene_id=STM14_RS26640;gene=None;prodcut=hypothetical protein
STM14_RS26945	47.8157	50.5808	17.1303	9.13014	-2.42396	4.23405e-05	0.000104469	gene_id=STM14_RS26945;gene=None;prodcut=hypothetical protein

## Sheet: Down_COGs
Cell wall/membrane/envelope biogenesis (M)
gene_id=STM14_RS05375;gene=lpxK;prodcut=tetraacyldisaccharide 4'-kinase
gene_id=STM14_RS06410;gene=flgJ;prodcut=flagellar assembly peptidoglycan hydrolase FlgJ
gene_id=STM14_RS06590;gene=lolC;prodcut=lipoprotein-releasing ABC transporter permease subunit LolC
gene_id=STM14_RS06600;gene=lolE;prodcut=lipoprotein-releasing ABC transporter permease subunit LolE
gene_id=STM14_RS08380;gene=rspA;prodcut=starvation-sensing protein RspA
gene_id=STM14_RS09560;gene=ompW;prodcut=outer membrane protein OmpW
gene_id=STM14_RS09585;gene=tonB;prodcut=TonB system transport protein TonB
gene_id=STM14_RS10120;gene=prc;prodcut=carboxy terminal-processing peptidase
gene_id=STM14_RS11605;gene=ugd;prodcut=UDP-glucose 6-dehydrogenase
gene_id=STM14_RS11615;gene=None;prodcut=undecaprenyl-phosphate galactose phosphotransferase
gene_id=STM14_RS11625;gene=None;prodcut=mannose-1-phosphate guanylyltransferase/mannose-6-phosphate isomerase
gene_id=STM14_RS11630;gene=rfbN;prodcut=O antigen biosynthesis rhamnosyltransferase RfbN
gene_id=STM14_RS11635;gene=None;prodcut=glycosyltransferase family 1 protein
gene_id=STM14_RS11640;gene=rfbV;prodcut=abequosyltransferase RfbV
gene_id=STM14_RS11655;gene=rfbH;prodcut=lipopolysaccharide biosynthesis protein RfbH
gene_id=STM14_RS11660;gene=rfbG;prodcut=CDP-glucose 4,6-dehydratase
gene_id=STM14_RS11665;gene=rfbF;prodcut=glucose-1-phosphate cytidylyltransferase
gene_id=STM14_RS11675;gene=rfbC;prodcut=dTDP-4-dehydrorhamnose 3,5-epimerase
gene_id=STM14_RS11680;gene=rfbA;prodcut=glucose-1-phosphate thymidylyltransferase RfbA
gene_id=STM14_RS11690;gene=rfbB;prodcut=dTDP-glucose 4,6-dehydratase
gene_id=STM14_RS12050;gene=pbpG;prodcut=D-alanyl-D-alanine endopeptidase
gene_id=STM14_RS12275;gene=mepS;prodcut=bifunctional murein DD-endopeptidase/murein LD-carboxypeptidase
gene_id=STM14_RS12550;gene=None;prodcut=porin OmpC
gene_id=STM14_RS01710;gene=skp;prodcut=molecular chaperone Skp
gene_id=STM14_RS12695;gene=arnB;prodcut=UDP-4-amino-4-deoxy-L-arabinose aminotransferase
gene_id=STM14_RS12700;gene=arnC;prodcut=undecaprenyl-phosphate 4-deoxy-4-formamido-L-arabinose transferase
gene_id=STM14_RS12705;gene=arnA;prodcut=bifunctional UDP-4-amino-4-deoxy-L-arabinose formyltransferase/UDP-glucuronic acid oxidase ArnA
gene_id=STM14_RS12715;gene=arnT;prodcut=lipid IV(A) 4-amino-4-deoxy-L-arabinosyltransferase
gene_id=STM14_RS13130;gene=mepA;prodcut=penicillin-insensitive murein endopeptidase
gene_id=STM14_RS13675;gene=bamC;prodcut=outer membrane protein assembly factor BamC
gene_id=STM14_RS13680;gene=dapA;prodcut=4-hydroxy-tetrahydrodipicolinate synthase
gene_id=STM14_RS01885;gene=mltD;prodcut=murein transglycosylase D
gene_id=STM14_RS15980;gene=mltA;prodcut=murein transglycosylase A
gene_id=STM14_RS02515;gene=ddlA;prodcut=D-alanine--D-alanine ligase
gene_id=STM14_RS17755;gene=nanA;prodcut=N-acetylneuraminate lyase
gene_id=STM14_RS17925;gene=mreC;prodcut=rod shape-determining protein MreC
gene_id=STM14_RS02685;gene=None;prodcut=nucleoside-specific channel-forming protein Tsx
gene_id=STM14_RS18530;gene=mrcA;prodcut=peptidoglycan glycosyltransferase/peptidoglycan DD-transpeptidase MrcA
gene_id=STM14_RS19630;gene=rfaC;prodcut=lipopolysaccharide heptosyltransferase RfaC
gene_id=STM14_RS19635;gene=rfaL;prodcut=O-antigen ligase RfaL
gene_id=STM14_RS19640;gene=None;prodcut=lipopolysaccharide N-acetylglucosaminyltransferase
gene_id=STM14_RS19655;gene=rfaJ;prodcut=lipopolysaccharide 1,2-glucosyltransferase RfaJ
gene_id=STM14_RS19660;gene=waaO;prodcut=lipopolysaccharide 3-alpha-galactosyltransferase
gene_id=STM14_RS19665;gene=waaB;prodcut=lipopolysaccharide 1,6-galactosyltransferase
gene_id=STM14_RS19680;gene=None;prodcut=glycosyltransferase family 4 protein
gene_id=STM14_RS19690;gene=waaA;prodcut=lipid IV(A) 3-deoxy-D-manno-octulosonic acid transferase
gene_id=STM14_RS20390;gene=glmU;prodcut=bifunctional UDP-N-acetylglucosamine diphosphorylase/glucosamine-1-phosphate N-acetyltransferase GlmU
gene_id=STM14_RS02845;gene=None;prodcut=lipoprotein
gene_id=STM14_RS22360;gene=siiC;prodcut=SPI-4 type I secretion system protein SiiC
gene_id=STM14_RS22365;gene=siiD;prodcut=SPI-4 type I secretion system protein SiiD
gene_id=STM14_RS23160;gene=mpl;prodcut=UDP-N-acetylmuramate:L-alanyl-gamma-D-glutamyl- meso-diaminopimelate ligase
gene_id=STM14_RS23795;gene=opgB;prodcut=phosphatidylglycerol--membrane-oligosaccharide glycerophosphotransferase
gene_id=STM14_RS03395;gene=None;prodcut=glycosyltransferase family 2 protein
gene_id=STM14_RS03550;gene=wzz(fepE);prodcut=LPS O-antigen length regulator Wzz(fepE)
Cell motility (N)
gene_id=STM14_RS06365;gene=flgA;prodcut=flagellar basal body P-ring formation chaperone FlgA
gene_id=STM14_RS06370;gene=flgB;prodcut=flagellar basal body rod protein FlgB
gene_id=STM14_RS06375;gene=flgC;prodcut=flagellar basal body rod protein FlgC
gene_id=STM14_RS06380;gene=flgD;prodcut=flagellar hook assembly protein FlgD
gene_id=STM14_RS06385;gene=flgE;prodcut=flagellar hook protein FlgE
gene_id=STM14_RS06390;gene=None;prodcut=flagellar basal body rod protein FlgF
gene_id=STM14_RS06395;gene=flgG;prodcut=flagellar basal-body rod protein FlgG
gene_id=STM14_RS06400;gene=flgH;prodcut=flagellar basal body L-ring protein FlgH
gene_id=STM14_RS06405;gene=None;prodcut=flagellar basal body P-ring protein FlgI
gene_id=STM14_RS06410;gene=flgJ;prodcut=flagellar assembly peptidoglycan hydrolase FlgJ
gene_id=STM14_RS06415;gene=flgK;prodcut=flagellar hook-associated protein FlgK
gene_id=STM14_RS09005;gene=None;prodcut=methyl-accepting chemotaxis protein
gene_id=STM14_RS10475;gene=flhA;prodcut=flagellar biosynthesis protein FlhA
gene_id=STM14_RS10480;gene=flhB;prodcut=flagellar biosynthesis protein FlhB
gene_id=STM14_RS10505;gene=tar;prodcut=methyl-accepting chemotaxis protein II
gene_id=STM14_RS10710;gene=fliD;prodcut=flagellar filament capping protein FliD
gene_id=STM14_RS10715;gene=fliS;prodcut=flagellar export chaperone FliS
gene_id=STM14_RS10750;gene=fliE;prodcut=flagellar hook-basal body complex protein FliE
gene_id=STM14_RS10755;gene=fliF;prodcut=flagellar basal-body MS-ring/collar protein FliF
gene_id=STM14_RS10760;gene=fliG;prodcut=flagellar motor switch protein FliG
gene_id=STM14_RS10765;gene=fliH;prodcut=flagellar assembly protein FliH
gene_id=STM14_RS10770;gene=fliI;prodcut=flagellar protein export ATPase FliI
gene_id=STM14_RS10775;gene=fliJ;prodcut=flagellar export protein FliJ
gene_id=STM14_RS10780;gene=fliK;prodcut=flagellar hook length control protein FliK
gene_id=STM14_RS10785;gene=fliL;prodcut=flagellar basal body-associated protein FliL
gene_id=STM14_RS10790;gene=fliM;prodcut=flagellar motor switch protein FliM
gene_id=STM14_RS10795;gene=fliN;prodcut=flagellar motor switch protein FliN
gene_id=STM14_RS10800;gene=fliO;prodcut=flagellar biosynthetic protein FliO
gene_id=STM14_RS10805;gene=fliP;prodcut=flagellar type III secretion system pore protein FliP
Translation/ribosomal structure biogenesis (J)
gene_id=STM14_RS04735;gene=rhlE;prodcut=ATP-dependent RNA helicase RhlE
gene_id=STM14_RS04895;gene=rimO;prodcut=30S ribosomal protein S12 methylthiotransferase RimO
gene_id=STM14_RS05215;gene=infA;prodcut=translation initiation factor IF-1
gene_id=STM14_RS05265;gene=serS;prodcut=serine--tRNA ligase
gene_id=STM14_RS05355;gene=rpsA;prodcut=30S ribosomal protein S1
gene_id=STM14_RS05450;gene=asnS;prodcut=asparagine--tRNA ligase
gene_id=STM14_RS06435;gene=rluC;prodcut=23S rRNA pseudouridine(955/2504/2580) synthase RluC
gene_id=STM14_RS06460;gene=rpmF;prodcut=50S ribosomal protein L32
gene_id=STM14_RS06680;gene=mnmA;prodcut=tRNA 2-thiouridine(34) synthase MnmA
gene_id=STM14_RS07530;gene=infC;prodcut=translation initiation factor IF-3
gene_id=STM14_RS07535;gene=rpmI;prodcut=50S ribosomal protein L35
gene_id=STM14_RS07540;gene=rplT;prodcut=50S ribosomal protein L20
gene_id=STM14_RS01505;gene=pcnB;prodcut=polynucleotide adenylyltransferase PcnB
gene_id=STM14_RS08100;gene=tyrS;prodcut=tyrosine--tRNA ligase
gene_id=STM14_RS01510;gene=gluQRS;prodcut=tRNA glutamyl-Q(34) synthetase GluQRS
gene_id=STM14_RS09430;gene=yciH;prodcut=stress response translation initiation inhibitor YciH
gene_id=STM14_RS09500;gene=rluB;prodcut=23S rRNA pseudouridine(2605) synthase RluB
gene_id=STM14_RS09765;gene=prmC;prodcut=peptide chain release factor N(5)-glutamine methyltransferase
gene_id=STM14_RS09805;gene=pth;prodcut=aminoacyl-tRNA hydrolase
gene_id=STM14_RS10145;gene=rsmF;prodcut=16S rRNA (cytosine(1407)-C(5))-methyltransferase RsmF
gene_id=STM14_RS10415;gene=aspS;prodcut=aspartate--tRNA ligase
gene_id=STM14_RS10455;gene=argS;prodcut=arginine--tRNA ligase
gene_id=STM14_RS01665;gene=rpsB;prodcut=30S ribosomal protein S2
gene_id=STM14_RS01670;gene=tsf;prodcut=translation elongation factor Ts
gene_id=STM14_RS11665;gene=rfbF;prodcut=glucose-1-phosphate cytidylyltransferase
gene_id=STM14_RS12075;gene=dusC;prodcut=tRNA dihydrouridine(16) synthase DusC
gene_id=STM14_RS12260;gene=yeiP;prodcut=elongation factor P-like protein YeiP
gene_id=STM14_RS12330;gene=rplY;prodcut=50S ribosomal protein L25
gene_id=STM14_RS01795;gene=proS;prodcut=proline--tRNA ligase
gene_id=STM14_RS13140;gene=prmB;prodcut=50S ribosomal protein L3 N(5)-glutamine methyltransferase
gene_id=STM14_RS13300;gene=gltX;prodcut=glutamate--tRNA ligase
gene_id=STM14_RS14610;gene=rplS;prodcut=50S ribosomal protein L19
gene_id=STM14_RS14615;gene=trmD;prodcut=tRNA (guanosine(37)-N1)-methyltransferase TrmD
gene_id=STM14_RS14620;gene=rimM;prodcut=ribosome maturation factor RimM
gene_id=STM14_RS14625;gene=rpsP;prodcut=30S ribosomal protein S16
gene_id=STM14_RS14665;gene=bamE;prodcut=outer membrane protein assembly factor BamE
gene_id=STM14_RS15170;gene=alaS;prodcut=alanine--tRNA ligase
gene_id=STM14_RS00785;gene=rpsT;prodcut=30S ribosomal protein S20
gene_id=STM14_RS16250;gene=lysS;prodcut=lysine--tRNA ligase
gene_id=STM14_RS17120;gene=rpsU;prodcut=30S ribosomal protein S21
gene_id=STM14_RS17175;gene=rlmG;prodcut=23S rRNA (guanine(1835)-N(2))-methyltransferase RlmG
gene_id=STM14_RS17445;gene=deaD;prodcut=ATP-dependent RNA helicase DeaD
gene_id=STM14_RS17455;gene=pnp;prodcut=polyribonucleotide nucleotidyltransferase
gene_id=STM14_RS17460;gene=rpsO;prodcut=30S ribosomal protein S15
gene_id=STM14_RS17540;gene=yhbY;prodcut=ribosome assembly RNA-binding protein YhbY
gene_id=STM14_RS17570;gene=rpmA;prodcut=50S ribosomal protein L27
gene_id=STM14_RS17575;gene=rplU;prodcut=50S ribosomal protein L21
gene_id=STM14_RS17780;gene=rpsI;prodcut=30S ribosomal protein S9
gene_id=STM14_RS17785;gene=rplM;prodcut=50S ribosomal protein L13
gene_id=STM14_RS02640;gene=queA;prodcut=tRNA preQ1(34) S-adenosylmethionine ribosyltransferase-isomerase QueA
gene_id=STM14_RS17985;gene=dusB;prodcut=tRNA dihydrouridine synthase DusB
gene_id=STM14_RS18135;gene=rplQ;prodcut=50S ribosomal protein L17
gene_id=STM14_RS18145;gene=rpsD;prodcut=30S ribosomal protein S4
gene_id=STM14_RS18150;gene=rpsK;prodcut=30S ribosomal protein S11
gene_id=STM14_RS18155;gene=rpsM;prodcut=30S ribosomal protein S13
gene_id=STM14_RS18160;gene=rpmJ;prodcut=50S ribosomal protein L36
gene_id=STM14_RS02645;gene=tgt;prodcut=tRNA guanosine(34) transglycosylase Tgt
gene_id=STM14_RS18170;gene=rplO;prodcut=50S ribosomal protein L15
gene_id=STM14_RS18175;gene=rpmD;prodcut=50S ribosomal protein L30
gene_id=STM14_RS18180;gene=rpsE;prodcut=30S ribosomal protein S5
gene_id=STM14_RS18185;gene=rplR;prodcut=50S ribosomal protein L18
gene_id=STM14_RS18190;gene=rplF;prodcut=50S ribosomal protein L6
gene_id=STM14_RS18195;gene=rpsH;prodcut=30S ribosomal protein S8
gene_id=STM14_RS18200;gene=rpsN;prodcut=30S ribosomal protein S14
gene_id=STM14_RS18205;gene=rplE;prodcut=50S ribosomal protein L5
gene_id=STM14_RS18210;gene=rplX;prodcut=50S ribosomal protein L24
gene_id=STM14_RS18215;gene=rplN;prodcut=50S ribosomal protein L14
gene_id=STM14_RS18220;gene=rpsQ;prodcut=30S ribosomal protein S17
gene_id=STM14_RS18225;gene=rpmC;prodcut=50S ribosomal protein L29
gene_id=STM14_RS18230;gene=rplP;prodcut=50S ribosomal protein L16
gene_id=STM14_RS18235;gene=rpsC;prodcut=30S ribosomal protein S3
gene_id=STM14_RS18240;gene=rplV;prodcut=50S ribosomal protein L22
gene_id=STM14_RS18245;gene=rpsS;prodcut=30S ribosomal protein S19
gene_id=STM14_RS18250;gene=rplB;prodcut=50S ribosomal protein L2
gene_id=STM14_RS18255;gene=rplW;prodcut=50S ribosomal protein L23
gene_id=STM14_RS18260;gene=rplD;prodcut=50S ribosomal protein L4
gene_id=STM14_RS18265;gene=rplC;prodcut=50S ribosomal protein L3
gene_id=STM14_RS18270;gene=rpsJ;prodcut=30S ribosomal protein S10
gene_id=STM14_RS18290;gene=tuf;prodcut=elongation factor Tu
gene_id=STM14_RS18295;gene=fusA;prodcut=elongation factor G
gene_id=STM14_RS18300;gene=rpsG;prodcut=30S ribosomal protein S7
gene_id=STM14_RS18305;gene=rpsL;prodcut=30S ribosomal protein S12
gene_id=STM14_RS19545;gene=trmL;prodcut=tRNA (uridine(34)/cytosine(34)/5- carboxymethylaminomethyluridine(34)-2'-O)- methyltransferase TrmL
gene_id=STM14_RS19705;gene=rpmG;prodcut=50S ribosomal protein L33
gene_id=STM14_RS19710;gene=rpmB;prodcut=50S ribosomal protein L28
gene_id=STM14_RS19740;gene=rph;prodcut=ribonuclease PH
gene_id=STM14_RS20270;gene=rpmH;prodcut=50S ribosomal protein L34
gene_id=STM14_RS20275;gene=rnpA;prodcut=ribonuclease P protein component
gene_id=STM14_RS21705;gene=trmA;prodcut=tRNA (uridine(54)-C5)-methyltransferase TrmA
gene_id=STM14_RS21800;gene=rplK;prodcut=50S ribosomal protein L11
gene_id=STM14_RS21805;gene=rplA;prodcut=50S ribosomal protein L1
gene_id=STM14_RS21810;gene=rplJ;prodcut=50S ribosomal protein L10
gene_id=STM14_RS21815;gene=rplL;prodcut=50S ribosomal protein L7/L12
gene_id=STM14_RS22750;gene=efp;prodcut=elongation factor P
gene_id=STM14_RS23035;gene=rpsF;prodcut=30S ribosomal protein S6
gene_id=STM14_RS23045;gene=rpsR;prodcut=30S ribosomal protein S18
gene_id=STM14_RS23050;gene=rplI;prodcut=50S ribosomal protein L9
gene_id=STM14_RS23870;gene=rsmC;prodcut=16S rRNA (guanine(1207)-N(2))-methyltransferase RsmC
gene_id=STM14_RS03960;gene=miaB;prodcut=tRNA (N6-isopentenyl adenosine(37)-C2)-methylthiotransferase MiaB
Amino acid transport metabolism (E)
gene_id=STM14_RS00580;gene=thrB;prodcut=homoserine kinase
gene_id=STM14_RS01160;gene=ilvI;prodcut=acetolactate synthase 3 large subunit
gene_id=STM14_RS04780;gene=glnP;prodcut=glutamine ABC transporter permease GlnP
gene_id=STM14_RS04785;gene=glnH;prodcut=glutamine ABC transporter substrate-binding protein GlnH
gene_id=STM14_RS05025;gene=potF;prodcut=spermidine/putrescine ABC transporter substrate-binding protein PotF
gene_id=STM14_RS05030;gene=potG;prodcut=putrescine ABC transporter ATP-binding subunit PotG
gene_id=STM14_RS05035;gene=potH;prodcut=putrescine ABC transporter permease PotH
gene_id=STM14_RS05040;gene=potI;prodcut=putrescine ABC transporter permease PotI
gene_id=STM14_RS05070;gene=artJ;prodcut=ABC transporter substrate-binding protein ArtJ
gene_id=STM14_RS05335;gene=serC;prodcut=3-phosphoserine/phosphohydroxythreonine transaminase
gene_id=STM14_RS05340;gene=aroA;prodcut=3-phosphoshikimate 1-carboxyvinyltransferase
gene_id=STM14_RS05440;gene=aspC;prodcut=aspartate transaminase
gene_id=STM14_RS01410;gene=speD;prodcut=adenosylmethionine decarboxylase
gene_id=STM14_RS06110;gene=putP;prodcut=sodium/proline symporter PutP
gene_id=STM14_RS06175;gene=ghrA;prodcut=glyoxylate/hydroxypyruvate reductase GhrA
gene_id=STM14_RS01415;gene=speE;prodcut=polyamine aminopropyltransferase
gene_id=STM14_RS06615;gene=potD;prodcut=spermidine/putrescine ABC transporter substrate-binding protein PotD
gene_id=STM14_RS07200;gene=None;prodcut=chorismate mutase
gene_id=STM14_RS07205;gene=leuE;prodcut=leucine efflux protein LeuE
gene_id=STM14_RS07355;gene=gdhA;prodcut=NADP-specific glutamate dehydrogenase
gene_id=STM14_RS00585;gene=thrC;prodcut=threonine synthase
gene_id=STM14_RS08385;gene=None;prodcut=Zn-dependent oxidoreductase
gene_id=STM14_RS08795;gene=ansP;prodcut=L-asparagine permease
gene_id=STM14_RS09035;gene=None;prodcut=transporter substrate-binding domain-containing protein
gene_id=STM14_RS09040;gene=None;prodcut=amino acid ABC transporter permease
gene_id=STM14_RS09790;gene=prs;prodcut=ribose-phosphate diphosphokinase
gene_id=STM14_RS01650;gene=dapD;prodcut=2,3,4,5-tetrahydropyridine-2,6-dicarboxylate N-succinyltransferase
gene_id=STM14_RS11545;gene=plaP;prodcut=putrescine/proton symporter PlaP
gene_id=STM14_RS12205;gene=lysP;prodcut=lysine-specific permease
gene_id=STM14_RS12865;gene=alaA;prodcut=alanine transaminase AlaA
gene_id=STM14_RS12970;gene=hisP;prodcut=histidine ABC transporter ATP-binding protein HisP
gene_id=STM14_RS12975;gene=hisM;prodcut=histidine ABC transporter permease HisM
gene_id=STM14_RS12980;gene=None;prodcut=histidine ABC transporter permease HisQ
gene_id=STM14_RS12985;gene=hisJ;prodcut=histidine ABC transporter substrate-binding protein HisJ
gene_id=STM14_RS13065;gene=pdxB;prodcut=4-phosphoerythronate dehydrogenase PdxB
gene_id=STM14_RS13135;gene=aroC;prodcut=chorismate synthase
gene_id=STM14_RS13435;gene=cysM;prodcut=cysteine synthase CysM
gene_id=STM14_RS01825;gene=gmhB;prodcut=D-glycero-beta-D-manno-heptose 1,7-bisphosphate 7-phosphatase
gene_id=STM14_RS13680;gene=dapA;prodcut=4-hydroxy-tetrahydrodipicolinate synthase
gene_id=STM14_RS14000;gene=None;prodcut=serine hydroxymethyltransferase
gene_id=STM14_RS14580;gene=pheA;prodcut=bifunctional chorismate mutase/prephenate dehydratase
gene_id=STM14_RS14590;gene=tyrA;prodcut=bifunctional chorismate mutase/prephenate dehydrogenase
gene_id=STM14_RS14595;gene=aroF;prodcut=3-deoxy-7-phosphoheptulonate synthase AroF
gene_id=STM14_RS15715;gene=cysD;prodcut=sulfate adenylyltransferase subunit CysD
gene_id=STM14_RS15770;gene=cysH;prodcut=phosphoadenosine phosphosulfate reductase
gene_id=STM14_RS16000;gene=argA;prodcut=amino-acid N-acetyltransferase
gene_id=STM14_RS16115;gene=lysA;prodcut=diaminopimelate decarboxylase
gene_id=STM14_RS16365;gene=serA;prodcut=phosphoglycerate dehydrogenase
gene_id=STM14_RS16630;gene=None;prodcut=ornithine decarboxylase
gene_id=STM14_RS17495;gene=argG;prodcut=argininosuccinate synthase
gene_id=STM14_RS17710;gene=gltB;prodcut=glutamate synthase large subunit
gene_id=STM14_RS17715;gene=gltD;prodcut=glutamate synthase subunit GltD
gene_id=STM14_RS17755;gene=nanA;prodcut=N-acetylneuraminate lyase
gene_id=STM14_RS18405;gene=None;prodcut=aspartate aminotransferase family protein
gene_id=STM14_RS18430;gene=tsgA;prodcut=MFS transporter TsgA
gene_id=STM14_RS18625;gene=gntT;prodcut=gluconate transporter
gene_id=STM14_RS18755;gene=asd;prodcut=aspartate-semialdehyde dehydrogenase
gene_id=STM14_RS18855;gene=livF;prodcut=high-affinity branched-chain amino acid ABC transporter ATP-binding protein LivF
gene_id=STM14_RS18860;gene=livG;prodcut=high-affinity branched-chain amino acid ABC transporter ATP-binding protein LivG
gene_id=STM14_RS18865;gene=livM;prodcut=branched chain amino acid ABC transporter permease LivM
gene_id=STM14_RS00890;gene=dapB;prodcut=4-hydroxy-tetrahydrodipicolinate reductase
gene_id=STM14_RS18870;gene=livH;prodcut=high-affinity branched-chain amino acid ABC transporter permease LivH
gene_id=STM14_RS18875;gene=livK;prodcut=high-affinity branched-chain amino acid ABC transporter substrate-binding protein LivK
gene_id=STM14_RS19100;gene=None;prodcut=MFS transporter
gene_id=STM14_RS19395;gene=avtA;prodcut=valine--pyruvate transaminase
gene_id=STM14_RS20060;gene=None;prodcut=DMT family transporter
gene_id=STM14_RS20615;gene=ilvC;prodcut=ketol-acid reductoisomerase
gene_id=STM14_RS02840;gene=ampG;prodcut=muropeptide MFS transporter AmpG
gene_id=STM14_RS20875;gene=None;prodcut=carboxylate/amino acid/amine transporter
gene_id=STM14_RS20885;gene=metE;prodcut=5-methyltetrahydropteroyltriglutamate-- homocysteine S-methyltransferase
gene_id=STM14_RS21090;gene=glnA;prodcut=glutamate--ammonia ligase
gene_id=STM14_RS21665;gene=argE;prodcut=acetylornithine deacetylase
gene_id=STM14_RS21670;gene=argC;prodcut=N-acetyl-gamma-glutamyl-phosphate reductase
gene_id=STM14_RS21675;gene=argB;prodcut=acetylglutamate kinase
gene_id=STM14_RS21680;gene=argH;prodcut=argininosuccinate lyase
gene_id=STM14_RS22165;gene=lysC;prodcut=lysine-sensitive aspartokinase 3
gene_id=STM14_RS00900;gene=carA;prodcut=glutamine-hydrolyzing carbamoyl-phosphate synthase small subunit
gene_id=STM14_RS02930;gene=glnK;prodcut=P-II family nitrogen regulator
gene_id=STM14_RS22305;gene=tyrB;prodcut=aromatic amino acid transaminase
gene_id=STM14_RS23420;gene=argF;prodcut=ornithine carbamoyltransferase
gene_id=STM14_RS23980;gene=serB;prodcut=phosphoserine phosphatase
gene_id=STM14_RS26150;gene=None;prodcut=hypothetical protein
gene_id=STM14_RS00905;gene=carB;prodcut=carbamoyl-phosphate synthase large subunit
gene_id=STM14_RS03445;gene=pheP;prodcut=phenylalanine transporter
gene_id=STM14_RS03570;gene=entS;prodcut=enterobactin transporter EntS
gene_id=STM14_RS03925;gene=gltK;prodcut=glutamate/aspartate ABC transporter permease GltK
gene_id=STM14_RS04165;gene=None;prodcut=MFS transporter
Nucleotide transport metabolism (F)
gene_id=STM14_RS05780;gene=pyrD;prodcut=quinone-dependent dihydroorotate dehydrogenase
gene_id=STM14_RS06315;gene=pyrC;prodcut=dihydroorotase
gene_id=STM14_RS01435;gene=hpt;prodcut=hypoxanthine phosphoribosyltransferase
gene_id=STM14_RS06670;gene=purB;prodcut=adenylosuccinate lyase
gene_id=STM14_RS08175;gene=add;prodcut=adenosine deaminase
gene_id=STM14_RS09435;gene=pyrF;prodcut=orotidine-5'-phosphate decarboxylase
gene_id=STM14_RS09790;gene=prs;prodcut=ribose-phosphate diphosphokinase
gene_id=STM14_RS10325;gene=purT;prodcut=formate-dependent phosphoribosylglycinamide formyltransferase
gene_id=STM14_RS01620;gene=mtnN;prodcut=5'-methylthioadenosine/S-adenosylhomocysteine nucleosidase
gene_id=STM14_RS01675;gene=pyrH;prodcut=UMP kinase
gene_id=STM14_RS12120;gene=cdd;prodcut=cytidine deaminase
gene_id=STM14_RS13025;gene=purF;prodcut=amidophosphoribosyltransferase
gene_id=STM14_RS13270;gene=nupC;prodcut=nucleoside permease NupC
gene_id=STM14_RS13670;gene=None;prodcut=phosphoribosylaminoimidazolesuccinocarboxamide synthase
gene_id=STM14_RS13720;gene=uraA;prodcut=uracil permease
gene_id=STM14_RS13730;gene=purM;prodcut=phosphoribosylformylglycinamidine cyclo-ligase
gene_id=STM14_RS13735;gene=purN;prodcut=phosphoribosylglycinamide formyltransferase
gene_id=STM14_RS13775;gene=guaA;prodcut=glutamine-hydrolyzing GMP synthase
gene_id=STM14_RS13780;gene=guaB;prodcut=IMP dehydrogenase
gene_id=STM14_RS13855;gene=ndk;prodcut=nucleoside-diphosphate kinase
gene_id=STM14_RS14050;gene=purL;prodcut=phosphoribosylformylglycinamidine synthase
gene_id=STM14_RS02195;gene=gpt;prodcut=xanthine phosphoribosyltransferase
gene_id=STM14_RS17725;gene=codB;prodcut=cytosine permease
gene_id=STM14_RS17730;gene=None;prodcut=cytosine deaminase
gene_id=STM14_RS19725;gene=dut;prodcut=dUTP diphosphatase
gene_id=STM14_RS19735;gene=pyrE;prodcut=orotate phosphoribosyltransferase
gene_id=STM14_RS19805;gene=xanP;prodcut=xanthine/proton symporter XanP
gene_id=STM14_RS20635;gene=gppA;prodcut=guanosine-5'-triphosphate,3'-diphosphate diphosphatase
gene_id=STM14_RS20900;gene=udp;prodcut=uridine phosphorylase
gene_id=STM14_RS21930;gene=purD;prodcut=phosphoribosylamine--glycine ligase
gene_id=STM14_RS21935;gene=purH;prodcut=bifunctional phosphoribosylaminoimidazolecarboxamide formyltransferase/IMP cyclohydrolase
gene_id=STM14_RS00900;gene=carA;prodcut=glutamine-hydrolyzing carbamoyl-phosphate synthase small subunit
gene_id=STM14_RS23095;gene=None;prodcut=bifunctional 2',3'-cyclic-nucleotide 2'-phosphodiesterase/3'-nucleotidase
gene_id=STM14_RS03030;gene=apt;prodcut=adenine phosphoribosyltransferase
gene_id=STM14_RS23375;gene=pyrI;prodcut=aspartate carbamoyltransferase regulatory subunit
gene_id=STM14_RS23380;gene=pyrB;prodcut=aspartate carbamoyltransferase
gene_id=STM14_RS03055;gene=adk;prodcut=adenylate kinase
gene_id=STM14_RS03275;gene=purK;prodcut=5-(carboxyamino)imidazole ribonucleotide synthase
gene_id=STM14_RS03280;gene=purE;prodcut=5-(carboxyamino)imidazole ribonucleotide mutase
gene_id=STM14_RS00905;gene=carB;prodcut=carbamoyl-phosphate synthase large subunit
gene_id=STM14_RS03915;gene=rihA;prodcut=pyrimidine-specific ribonucleoside hydrolase RihA
