# Supplementary material for: Unveiling the novel regulatory roles of RpoD-family sigma factors in Salmonella Typhimurium heat shock response through systems biology approaches
Source: PLoS Genet. 2024 Oct 29;20(10):e1011464. doi: 10.1371/journal.pgen.1011464 (PMC11548764; doi:10.1371/journal.pgen.1011464)
Supplement: S2 Table — (XLSX) [file pgen.1011464.s002.xlsx]

## Sheet: Binding sites
RpoD-family sigma factors binding sites of Salmonella enterica Serovar Typhimurium 14028s genome and plasmid (NC_016856.1 & NC_016855.1).
6 columns, "Left End", is the left border of each binding sites for control and heat shock conditions.
6 columns, "Right End", is the right border of each binding sites for for control and heat shock conditions.
6 columns, "Peak Intensity", is the S/N of each binding sites.
RpoD_Control (37 ℃)			RpoD_Heat shock (42 ℃)			RpoS_Control (37 ℃)			RpoS_Heat shock (42 ℃)			RpoH_Control (37 ℃)			RpoH_Heat shock (42 ℃)
Left End	Right End	Peak Intensity	Left End	Right End	Peak Intensity	Left End	Right End	Peak Intensity	Left End	Right End	Peak Intensity	Left End	Right End	Peak Intensity	Left End	Right End	Peak Intensity
1307	1356	13.2364	1307	1356	6.74852	1317	1368	8.85069	1317	1368	6.1802	1792	1840	3.40298	1793	1842	3.0125
1649	1698	18.7082	1649	1698	12.7616	1791	1844	29.3977	1791	1844	33.5269	32711	32760	1.76775	32711	32760	1.67017
1802	1851	98.2271	1802	1851	63.4385	3160	3207	1.81421	3160	3207	1.27894	62597	62646	4.12766	37316	37365	2.30262
4042	4091	9.72254	4042	4091	31.7274	4297	4346	1.12968	3937	3986	1.07231	62707	62756	2.85544	62598	62647	7.00443
8092	8141	2.01543	8092	8141	2.55111	9012	9061	2.91739	4044	4093	1.61835	11452	11496	143.258	62708	62757	1.61139
8892	8941	1.31312	8892	8941	1.03424	9136	9187	8.55142	4297	4346	1.07774	11538	11582	90.9243	77505	77554	6.68146
9024	9073	4.70413	9024	9073	3.71127	9338	9391	6.53257	8400	8451	1.48335	53672	53717	11.8619	11452	11496	273.46
9331	9380	15.4699	9331	9380	12.7404	15683	15734	1.56655	9012	9061	2.37896	134539	134585	3.05561	11538	11582	169.656
9888	9937	2.13275	9888	9937	1.82432	17739	17793	7.24035	9136	9187	6.50322	134614	134660	4.01559	53672	53718	28.7134
14220	14269	8.87986	14220	14269	10.0611	17867	17918	4.74756	9338	9391	12.4851	140189	140233	1.96422	134537	134581	1.73112
15225	15274	1.28246	15225	15274	1.93252	18406	18455	2.1485	15683	15734	1.64051	244429	244474	2.24221	134614	134657	2.03271
15799	15848	1.34442	17754	17803	9.34562	19257	19306	2.08852	15785	15834	1.16024	245212	245260	1.62901	140186	140231	4.26367
17754	17803	6.24217	17864	17913	5.2242	22228	22277	1.53451	16522	16571	1.39788	250992	251037	12.2006	244428	244476	3.64528
17864	17913	3.58319	19507	19556	5.95425	25618	25672	23.3682	17739	17793	15.4349	264291	264336	1.98729	245211	245259	2.95143
19507	19556	3.99239	19726	19775	4.11331	26679	26728	1.05874	17867	17918	10.0565	268732	268776	6.86581	264294	264339	5.87682
25633	25682	47.3678	25633	25682	31.5247	31030	31081	1.4263	18406	18455	2.31774	298855	298899	19.0667	268732	268776	8.19291
26881	26930	2.4171	26881	26930	1.83741	37709	37760	3.10634	19257	19306	2.94788	378615	378659	3.78283	298855	298899	46.753
31020	31069	3.28457	27118	27167	1.15575	38179	38228	1.5618	20067	20121	1.58156	503808	503853	48.7164	378615	378659	16.8011
31909	31958	1.16116	31020	31069	3.61211	38269	38318	1.06725	22228	22277	1.73509	506145	506189	281.893	503808	503853	139.921
37308	37357	3.02167	31909	31958	1.38471	39129	39180	4.71985	25618	25672	34.7995	525410	525458	2.45104	506145	506189	430.778
37514	37563	1.07471	37308	37357	15.2255	42711	42760	1.20511	26679	26728	1.2266	534418	534465	7.70036	525410	525458	7.05714
37703	37752	1.22283	37514	37563	1.42896	43568	43617	1.15509	27853	27902	1.37425	544549	544593	159.188	534418	534465	9.2115
38262	38311	5.07232	38262	38311	5.05552	44027	44076	1.5198	28494	28545	1.15321	565559	565604	25.6585	540974	541022	5.19105
39395	39444	2.13507	39395	39444	5.7569	44147	44196	1.36302	31030	31081	1.46961	576595	576640	2.19884	544549	544593	388.093
42713	42762	4.40101	39620	39669	2.47568	45764	45813	1.68812	37294	37348	7.95738	609816	609860	3.48456	565559	565604	48.2445
43398	43447	2.54304	42713	42762	3.77256	45869	45918	1.93711	37544	37595	1.85278	698822	698867	120.358	575487	575535	2.43817
55234	55283	9.80572	55234	55283	9.2523	55220	55271	3.21409	37709	37760	3.09511	734848	734893	192.031	579449	579494	2.57546
61452	61501	2.70841	60572	60621	1.57116	82451	82503	3.52521	38179	38228	1.71189	747804	747851	4.44903	579726	579771	2.9162
61536	61585	6.64232	60838	60887	1.19654	82546	82595	2.17145	38269	38318	1.46637	759638	759683	3.28433	609816	609860	7.60682
82541	82590	3.53935	61452	61501	2.00941	151	200	13.1456	39129	39180	4.72868	910776	910822	3.56527	698822	698867	284.903
82704	82753	1.11029	61536	61585	4.29358	2271	2320	1.49873	39386	39437	2.05837	976795	976839	2.37463	714153	714201	3.34879
84930	84979	1.15688	77381	77430	1.40965	3751	3800	1.20972	39633	39684	1.74093	977695	977743	1.36182	734848	734893	288.702
87093	87142	1.19841	82541	82590	5.06152	7508	7558	1.08382	42711	42760	1.48349	977774	977818	4.57596	747804	747851	8.12911
90072	90121	1.57616	82704	82753	1.09861	7603	7653	1.11351	43568	43617	1.24321	1063773	1063821	1.64921	759638	759683	10.0246
92558	92607	1.80435	83206	83255	1.06456	8027	8076	1.88921	43708	43757	1.38991	1070709	1070753	4.27852	770856	770901	3.03757
135	184	42.0935	84930	84979	1.27711	10043	10094	2.77896	44027	44076	2.11981	1088353	1088399	10.3686	910776	910822	9.38696
5877	5926	1.17873	87093	87142	1.24721	14981	15030	1.71629	44147	44196	1.51788	1129023	1129069	33.7145	976795	976839	2.51439
7449	7498	3.30532	90072	90121	1.9003	15678	15730	2.35758	45764	45813	1.42311	1138144	1138188	3.01103	976976	977022	6.00212
7603	7650	4.10284	92558	92607	1.5927	17005	17051	2.00594	45869	45918	1.94755	1139130	1139174	3.04114	977694	977742	3.8209
9982	10031	1.73389	135	184	26.2799	17062	17109	2.53953	55220	55271	4.18741	1206118	1206164	22.3076	977774	977818	4.65726
13922	13971	1.30762	5877	5926	1.08682	17953	18003	1.90528	59115	59164	1.085	1243915	1243963	2.40847	1063772	1063820	1.79659
17945	17992	1.9585	7449	7498	10.3945	18008	18058	2.27899	82451	82503	6.34505	1268211	1268258	26.9404	1067161	1067207	5.2719
30308	30357	1.12484	7603	7650	7.385	24275	24326	2.05308	82546	82595	4.22335	1301561	1301606	4.22995	1070709	1070753	2.96435
31273	31322	1.47071	9982	10031	1.8135	25390	25440	1.33938	87084	87135	1.32901	1345170	1345218	3.88341	1088353	1088399	10.1765
44646	44694	1.34378	13922	13971	1.23543	27668	27719	1.09921	87745	87794	1.04934	1345411	1345459	73.6785	1129023	1129070	65.0831
46137	46186	7.28825	14972	15021	1.60958	28937	28988	2.32486	151	200	10.7183	1379794	1379838	183.668	1138144	1138188	3.31148
48186	48237	1.37622	17945	17992	2.84216	37052	37101	2.66867	2271	2320	1.2554	1392588	1392632	3.35749	1139130	1139174	5.59321
50155	50204	2.21762	22591	22639	1.47179	37143	37193	1.376	3751	3800	1.31865	1419427	1419475	1.73991	1162433	1162478	3.0212
51021	51070	2.47841	30308	30357	1.36796	38206	38256	1.36593	7425	7475	1.66963	1492816	1492863	1.99119	1206118	1206164	41.8423
52558	52608	97.2733	31273	31322	1.29633	40628	40677	1.40224	7508	7558	2.03315	1507896	1507941	2.1302	1243914	1243962	6.05635
52651	52702	108.024	35860	35909	1.10273	44840	44889	1.09745	7603	7653	1.68443	1514921	1514967	1.70546	1256939	1256987	5.04243
52823	52874	11.2783	38018	38067	1.12898	45878	45928	1.80655	8027	8076	1.58961	1575036	1575080	16.458	1268211	1268258	42.0152
53982	54033	1.45353	38568	38617	1.21508	46036	46088	9.53043	10043	10094	3.72929	1603862	1603906	2.61325	1301561	1301606	3.69963
59516	59563	5.30349	39067	39116	2.16771	46120	46171	2.94489	14981	15030	1.10041	1635846	1635894	1.61118	1345169	1345217	6.33078
61801	61850	1.08238	40152	40200	1.41457	48310	48359	1.23177	15678	15730	8.18694	1637121	1637167	10.6397	1345411	1345458	115.188
73955	74004	26.4298	44646	44694	2.30043	51490	51539	1.21315	17005	17051	2.06543	1712210	1712254	5.7287	1379794	1379838	162.423
75759	75807	36.6639	46137	46186	5.13213	52450	52502	2.12647	17062	17109	2.53798	1730008	1730052	4.449	1392588	1392632	5.56225
75837	75884	7.19742	48186	48237	1.83743	60091	60140	1.31785	17953	18003	3.21583	1745651	1745695	21.1456	1419426	1419474	5.5001
80310	80359	5.30921	50155	50204	4.1822	62872	62923	6.03306	18008	18058	2.69489	1749291	1749335	50.3634	1492816	1492863	16.8804
94478	94527	6.35992	51021	51070	4.30733	73947	73997	12.3046	24018	24067	1.19743	1749835	1749879	5.76915	1507896	1507941	2.46214
94811	94860	1.39437	52558	52608	72.5237	74004	74057	19.3913	24283	24334	3.60877	1791032	1791078	6.43509	1514922	1514968	3.62592
95797	95850	2.82481	52651	52702	75.9732	74791	74842	3.63375	25390	25440	1.83965	1813771	1813818	89.8393	1575036	1575080	9.93457
96057	96106	1.62794	52823	52874	12.3109	74974	75024	1.484	28937	28988	2.11158	1823127	1823173	18.1763	1594493	1594541	2.5754
96859	96905	1.15198	53982	54033	2.34038	75758	75807	1.11797	32318	32367	1.39692	1846860	1846905	3.1622	1600159	1600207	3.21097
101405	101454	12.3514	56515	56561	1.21942	80317	80368	3.14334	37052	37101	1.81139	1857723	1857767	1.87216	1603862	1603906	1.93273
101474	101523	2.75738	59516	59563	6.33121	94274	94325	1.86115	37143	37193	1.11585	1922956	1923001	1.92064	1635845	1635893	3.71104
104322	104367	1.24646	69697	69746	1.23103	94492	94543	3.17432	37714	37763	1.13065	1952365	1952411	16.2812	1637121	1637167	15.8536
104379	104425	1.57869	73955	74004	4.56001	94814	94864	1.17065	38206	38256	2.30826	1956276	1956320	3.06197	1712210	1712254	5.12237
108903	108952	4.8369	75759	75807	14.3496	96042	96093	2.12191	38321	38370	1.1411	2033385	2033430	3.4534	1730008	1730052	8.60609
108995	109044	3.1254	80310	80359	6.64773	96862	96912	1.39292	38567	38617	1.2997	2034586	2034630	3.20543	1745651	1745695	30.1092
113730	113778	5.41197	91018	91065	1.45379	98952	99003	3.02041	38691	38740	1.05893	2038706	2038754	1.57916	1746178	1746224	2.5463
113788	113837	3.03778	94478	94527	5.24062	101404	101456	25.3973	44840	44889	1.45677	2041391	2041435	8.5182	1749291	1749335	137.967
127487	127536	1.82794	94811	94860	1.39955	102946	102998	1.61925	45410	45459	1.12295	2063693	2063740	2.14431	1749835	1749879	8.44022
134625	134674	110.789	95550	95600	1.20693	103765	103814	3.05734	45878	45928	1.70732	2118647	2118693	8.60437	1762597	1762645	3.02053
136492	136541	3.26627	95797	95850	2.76201	104310	104361	3.27111	46036	46088	8.95824	2257161	2257207	2.25649	1765527	1765575	3.14022
138980	139031	1.88744	96057	96106	2.16232	106238	106287	1.77919	46120	46171	4.45369	2328400	2328445	1.60878	1791032	1791078	12.2562
140368	140417	1.87135	96859	96905	1.58646	108980	109032	5.09607	48310	48359	1.17802	2550679	2550725	6.84489	1813771	1813819	175.123
140596	140649	28.278	101405	101454	23.8931	113779	113831	19.9308	51490	51539	1.32408	2583132	2583180	1.91858	1823125	1823171	36.2369
150373	150422	2.58587	101474	101523	2.96613	116803	116852	1.0042	52450	52502	1.98123	2595891	2595934	2.78552	1846860	1846905	3.65
153246	153300	1.58449	103844	103894	1.04118	129668	129717	2.67912	59445	59494	1.00672	2597804	2597848	2.5841	1857723	1857767	6.25622
157576	157630	46.4675	104322	104367	1.31015	134608	134661	11.1399	61638	61687	1.06732	2680603	2680649	1.96697	1897309	1897354	3.27217
158772	158820	2.20011	104379	104425	1.19301	138839	138888	1.43733	62872	62923	5.21518	2734990	2735034	6.85564	1922956	1923001	5.11856
164620	164669	28.2399	108903	108952	3.85398	140605	140657	4.03082	73947	73997	1.51817	2749061	2749109	1.93026	1926933	1926979	4.98258
164697	164748	37.1244	108995	109044	3.20941	142364	142416	10.1059	74004	74057	1.94068	2771034	2771080	5.11088	1934629	1934677	9.20149
170016	170064	2.81957	113730	113778	3.62175	150570	150619	1.12631	74791	74842	2.4079	2772023	2772069	2.28027	1952364	1952410	61.9409
175614	175662	10.6159	113788	113837	2.35782	153188	153237	2.09237	74974	75024	1.21637	2813521	2813565	5.45703	1956276	1956320	6.09809
175951	176002	5.8109	122168	122217	1.25577	153949	154000	5.27038	80317	80368	4.26347	2858611	2858658	41.2274	2014713	2014758	7.19474
181634	181683	4.66437	127487	127536	1.56733	157570	157621	17.8696	94274	94325	2.94975	2861385	2861430	4.2646	2033385	2033430	6.86666
186435	186484	12.4056	134625	134674	57.6776	158658	158708	1.29611	94492	94543	2.59995	2876106	2876153	49.0803	2034586	2034630	2.21759
190085	190136	13.2166	136492	136541	1.37965	162175	162226	6.66843	94814	94864	1.39096	2932984	2933029	2.9174	2038708	2038753	3.91645
190252	190302	1.56303	138980	139031	2.01018	164616	164666	1.50343	96042	96093	3.89525	2933671	2933715	8.68913	2041391	2041435	9.85957
194053	194102	3.70111	140368	140417	1.61179	164999	165050	1.68741	96862	96912	1.62762	2996754	2996801	32.3412	2063694	2063739	5.26812
196592	196644	13.9079	140596	140649	31.5034	170036	170087	2.00058	97254	97303	1.36116	3136832	3136877	3.66862	2118648	2118694	5.16822
197028	197077	5.00119	150373	150422	1.72866	172461	172512	1.10656	98452	98501	1.3156	3182439	3182486	3.76299	2209557	2209605	7.90163
197183	197232	2.60976	153246	153300	2.02294	175572	175621	2.14254	98952	99003	3.20548	3296804	3296851	2.6366	2257161	2257207	10.5038
201428	201477	4.53556	157576	157630	24.4421	176535	176585	4.66213	101404	101456	20.4022	3303185	3303231	5.70291	2320817	2320863	3.10099
202783	202831	5.19866	158772	158820	1.72777	178752	178801	1.42456	102946	102998	2.00901	3366603	3366650	23.1688	2328399	2328444	2.7083
203929	203977	1.02365	164620	164669	44.0413	181780	181830	1.79417	103765	103814	2.65944	3389678	3389725	5.55079	2449698	2449746	4.29814
209612	209665	7.8168	164697	164748	47.8405	186212	186261	1.62369	104310	104361	3.05365	3394320	3394367	20.8566	2550679	2550725	12.2267
210461	210513	4.44594	170016	170064	2.19788	186317	186368	3.61516	106238	106287	1.23984	3410324	3410368	4.83344	2583132	2583178	7.84264
212147	212198	3.81761	175614	175662	9.69247	186440	186490	1.73356	108980	109032	4.66873	3410436	3410481	3.07795	2597804	2597848	5.43637
213986	214039	2.29505	175951	176002	5.12299	190031	190082	10.3481	113779	113831	14.2254	3471805	3471850	3.52453	2680602	2680648	12.5215
216092	216144	14.2415	181634	181683	5.58185	190098	190148	9.97972	116803	116852	1.08695	3472695	3472741	3.19795	2734990	2735034	13.7414
217581	217632	9.36493	186435	186484	9.72492	190250	190300	2.07708	122114	122164	1.07939	3481294	3481339	201.016	2749061	2749109	6.28388
217674	217722	5.19857	190085	190136	5.39858	197180	197230	8.90304	122183	122232	1.34533	3481728	3481776	1.69761	2771034	2771081	18.5513
218983	219031	2.0166	190252	190302	1.58214	201297	201346	6.65785	129668	129717	2.00973	3486982	3487026	3.13444	2772021	2772067	8.71301
221580	221631	2.57402	193901	193951	1.19032	202011	202062	5.33123	134608	134661	6.76474	3507744	3507789	1.78718	2813521	2813565	4.51611
224245	224299	4.91883	194053	194102	5.42605	202387	202436	1.29576	135024	135075	1.63933	3507812	3507860	1.93032	2830043	2830088	3.75382
224355	224409	13.135	196592	196644	12.1236	202769	202818	3.25911	138839	138888	1.03905	3508199	3508244	2.56079	2858612	2858659	95.5851
230431	230482	1.79823	197028	197077	3.89227	209611	209661	1.08111	140605	140657	4.42838	3508347	3508392	2.48495	2861385	2861430	12.29
239202	239253	1.66453	197183	197232	1.44295	210465	210516	1.06136	142364	142416	12.1878	3559106	3559151	2.56946	2861690	2861738	2.47522
240808	240859	9.19437	201428	201477	3.80683	211014	211067	1.26418	150570	150619	1.34894	3561340	3561386	2.06565	2876104	2876151	94.0539
243478	243529	3.30983	202783	202831	4.8578	216093	216143	2.1521	153188	153237	1.32643	3579268	3579314	2.25359	2932980	2933028	5.8175
244389	244440	2.25214	203929	203977	1.47937	216302	216353	2.15896	153949	154000	3.78203	3596636	3596681	126.501	2933671	2933715	14.3207
248404	248453	3.02365	209612	209665	9.19301	217579	217628	1.77548	157570	157621	9.75476	3616791	3616838	45.5009	2955426	2955474	3.40707
248687	248736	2.95619	210461	210513	5.35682	217988	218040	7.40035	158658	158708	1.56465	3620109	3620153	6.31768	2996754	2996801	54.8306
249541	249591	3.39449	212147	212198	4.11559	224346	224393	1.45591	162175	162226	3.79922	3651077	3651125	2.0493	3047256	3047304	3.69323
249849	249897	3.65735	213986	214039	2.33703	224397	224444	1.76265	164616	164666	2.06638	3666698	3666747	69.8629	3122604	3122650	3.85342
250824	250873	6.21222	216092	216144	13.7818	226282	226331	1.05687	164999	165050	2.07789	3683147	3683193	28.5103	3136832	3136877	4.06709
250991	251043	52.2825	217581	217632	7.1685	231284	231333	1.0537	170036	170087	1.08238	3690720	3690765	2.79038	3140301	3140347	3.42983
253800	253849	1.52095	217674	217722	4.63406	231978	232027	1.42963	172461	172512	2.89684	3729186	3729230	4.2472	3182439	3182486	6.24076
254585	254634	1.31373	218983	219031	3.03277	232176	232225	1.24672	175572	175621	1.90018	3749313	3749359	2.11784	3269979	3270027	4.90736
254816	254864	23.3861	221580	221631	6.98877	237077	237127	1.1301	176535	176585	3.23988	3761361	3761406	2.76994	3296805	3296851	5.55202
257722	257773	2.96864	224245	224299	6.08562	237638	237687	1.05136	178752	178801	1.18785	3779714	3779760	43.352	3303185	3303231	12.192
258595	258644	1.03437	224355	224409	3.7587	239230	239281	6.24835	181780	181830	1.92418	3783074	3783120	3.58406	3331740	3331788	5.91822
259791	259840	4.05127	230431	230482	2.00101	240694	240743	1.24352	186212	186261	1.65683	3788042	3788088	2.17844	3366603	3366650	47.436
261292	261341	1.88476	237792	237843	1.15183	240813	240864	2.05986	186317	186368	3.25858	3828690	3828734	2.94213	3389678	3389725	9.88672
262327	262376	2.60175	239202	239253	1.94852	242039	242090	2.14033	190031	190082	12.6461	3830132	3830178	1.34397	3394320	3394367	41.1905
262426	262477	3.71444	240808	240859	10.2508	243502	243551	1.34309	190098	190148	11.3833	3831419	3831467	1.6782	3410324	3410368	5.03854
266604	266652	3.52284	243478	243529	2.44681	243583	243632	1.27916	190250	190300	2.81295	3836009	3836053	3.21113	3410436	3410481	2.85947
266831	266882	1.84753	244389	244440	2.61611	244254	244305	1.78623	197180	197230	5.48133	3843023	3843068	2.7666	3471805	3471850	2.45849
267188	267239	6.43704	248404	248453	2.77915	248391	248444	13.6793	201297	201346	9.00826	3849966	3850010	4.04185	3472693	3472741	5.97228
273436	273487	1.76381	248687	248736	3.44392	249847	249897	9.88221	202011	202062	6.0263	3852798	3852842	1.92473	3481294	3481339	628.497
273520	273571	1.61615	249541	249591	3.73704	250843	250894	1.33262	202387	202436	1.22665	3874226	3874271	3.46806	3481730	3481778	2.85804
281256	281305	2.45881	249849	249897	6.18921	250989	251039	2.48003	202769	202818	2.46032	3932313	3932359	2.17239	3504679	3504724	3.83907
282080	282129	1.08579	250824	250873	1.68977	253792	253841	1.87378	209611	209661	1.68979	3935629	3935676	20.4944	3507744	3507789	1.44012
284921	284969	5.26158	250991	251043	7.95721	254590	254639	4.32209	210465	210516	1.74171	3977052	3977097	21.5715	3507818	3507866	2.0108
286151	286200	2.61706	253800	253849	1.33761	254814	254863	1.45426	211014	211067	1.68055	3977146	3977190	31.5752	3561340	3561386	6.00892
287082	287131	1.81175	254816	254864	16.0847	254939	254988	1.35272	216093	216143	1.15374	3977225	3977269	11.7032	3568863	3568911	2.59697
287808	287857	2.09222	257722	257773	2.94199	257017	257067	1.62113	216302	216353	1.53663	3985455	3985500	8.08463	3579267	3579315	4.50835
288795	288844	8.98492	258595	258644	1.09086	257788	257840	6.05082	217988	218040	7.6681	3985637	3985680	3.13546	3592366	3592414	3.26296
289559	289610	61.3334	259791	259840	2.71098	260695	260744	1.08605	226224	226273	1.19342	3992290	3992334	2.54284	3596636	3596681	246
289690	289742	79.801	261099	261148	1.0351	260792	260841	1.22519	226282	226331	1.28756	4024090	4024137	139.988	3616791	3616839	71.3394
295546	295596	3.20378	261292	261341	1.83035	261047	261096	1.29898	231284	231333	1.45368	4047892	4047935	6.81475	3620109	3620153	15.8594
298847	298896	4.20048	262327	262376	3.11813	262036	262087	2.96513	231978	232027	2.96855	4055641	4055688	28.7928	3651076	3651124	3.39528
301990	302042	20.8661	262426	262477	3.7039	263463	263512	1.20441	232176	232225	1.33393	4064830	4064874	6.40566	3656597	3656643	4.87427
304043	304092	2.06111	266604	266652	5.00723	264508	264557	1.38281	232339	232388	1.52585	4094411	4094456	2.7893	3666699	3666748	129.725
323399	323449	1.27272	266831	266882	2.48842	265864	265913	1.31404	237077	237127	1.03278	4098374	4098420	2.89517	3683147	3683193	58.8125
324710	324759	2.80738	267188	267239	10.9929	267000	267049	2.2903	239230	239281	6.45139	4113553	4113597	2.96209	3690720	3690765	4.66967
329315	329365	4.2605	273436	273487	1.45762	267203	267254	1.391	240813	240864	2.84671	4113637	4113681	4.7918	3695942	3695988	4.29021
336862	336911	5.62452	273520	273571	1.59566	270924	270973	1.36258	242039	242090	2.00546	4122485	4122529	3.55654	3729186	3729230	4.45837
338063	338112	4.92706	276685	276734	1.10302	273389	273438	1.06374	243502	243551	1.12625	4139045	4139089	2.75246	3749312	3749357	4.60555
338186	338234	3.81535	281256	281305	2.78364	275691	275740	1.04064	243583	243632	1.20375	4146647	4146693	12.8575	3761362	3761408	2.49685
338309	338357	1.52243	282080	282129	2.12166	276709	276760	3.97754	244254	244305	2.19518	4174577	4174623	6.44956	3779715	3779761	121.848
340466	340515	1.02341	284921	284969	7.75188	281195	281246	2.54121	248391	248444	14.8222	4188516	4188560	3.89724	3783073	3783121	4.95462
342956	343005	2.51714	286151	286200	1.83753	285784	285833	1.33195	249847	249897	15.4103	4198825	4198873	2.13957	3788041	3788088	2.83225
343498	343548	2.03626	287082	287131	2.02322	286155	286206	3.97356	253792	253841	1.32297	4202008	4202053	3.01751	3828690	3828734	4.86542
344514	344563	1.3123	287808	287857	2.04239	287084	287133	1.15472	254590	254639	4.02765	4222647	4222691	4.9947	3830131	3830177	2.61934
345907	345955	1.54616	288795	288844	17.5124	288529	288579	3.04262	257017	257067	1.22624	4225175	4225221	3.66058	3831419	3831465	3.55373
349084	349136	3.4091	289559	289610	28.5584	288784	288833	1.14654	257788	257840	7.5639	4301616	4301664	1.64445	3836009	3836053	4.2059
350414	350463	2.46159	289690	289742	70.7642	289193	289244	2.65884	261047	261096	1.09786	4302732	4302777	3.45664	3843023	3843068	4.31961
350725	350774	1.52992	295546	295596	1.43517	295607	295659	3.25151	262036	262087	2.37044	4314635	4314682	193.436	3849966	3850010	2.1451
350854	350904	1.00319	298847	298896	5.15789	298853	298902	1.72077	263463	263512	1.14265	4319177	4319222	47.2529	3852798	3852842	3.25485
351361	351410	1.15286	301990	302042	16.9502	302258	302307	1.4841	264508	264557	1.14157	4453391	4453436	2.6988	3874226	3874271	3.04276
351881	351930	1.50675	304043	304092	2.17067	302827	302876	1.12515	265864	265913	1.35226	4511569	4511613	5.7543	3932313	3932358	6.43486
355910	355959	2.81373	314389	314438	1.44979	303264	303313	3.47529	267000	267049	2.04218	4538840	4538888	2.86018	3935628	3935675	33.3913
358294	358343	4.16579	318607	318656	1.09973	303317	303366	3.32436	267203	267254	1.19641	4553686	4553730	4.22006	3977052	3977097	23.6941
358453	358504	1.27587	323399	323449	1.22429	304062	304111	1.90129	276709	276760	3.08991	4585471	4585520	1370.8	3977146	3977190	16.7881
359588	359637	5.46825	323829	323878	1.13727	304510	304559	2.37494	281195	281246	2.86925	4587515	4587564	363.308	3977225	3977269	5.90344
359807	359858	1.73054	324710	324759	3.36389	323392	323443	4.29484	282075	282123	1.60011	4588820	4588868	1.9342	3985455	3985500	7.09306
363285	363336	17.6098	329315	329365	4.04522	327386	327435	2.13199	286155	286206	1.79343	4597742	4597790	4.22738	3985635	3985681	1.99377
363870	363917	1.19436	336862	336911	5.78747	329731	329780	2.17954	287084	287133	1.32774	4598636	4598684	1.60024	3992290	3992334	9.50347
365179	365228	7.37833	338063	338112	5.73919	336861	336912	7.88279	288529	288579	1.63547	4616504	4616551	76.6004	4024090	4024137	184.957
366941	366991	16.2246	338186	338234	5.72215	338064	338116	7.54841	288697	288746	1.16304	4658736	4658783	29.41	4047892	4047935	4.1226
388786	388835	1.49429	338309	338357	1.80052	340470	340519	2.19618	288784	288833	1.79312	4733117	4733164	12.9669	4055641	4055688	54.1974
389423	389472	2.52286	340466	340515	1.76905	343126	343175	1.11767	289193	289244	1.68256	4734994	4735038	2.42113	4064830	4064874	7.19853
389832	389879	1.47884	342956	343005	5.13557	343505	343554	1.00783	295607	295659	3.98505	4738080	4738126	2.11064	4094410	4094455	4.93672
392528	392577	3.41278	343498	343548	3.75539	349573	349624	4.16817	298853	298902	2.41008	4760000	4760046	2.25901	4098374	4098420	7.19289
393102	393151	1.07214	344514	344563	3.30994	350855	350906	7.1402	302258	302307	1.37625	4798122	4798170	1.91992	4113553	4113597	1.34631
403067	403116	1.60333	345907	345955	1.73005	353161	353210	1.19424	302827	302876	1.6186	4856283	4856328	22.4463	4113637	4113681	2.46001
403927	403981	1.58608	349084	349136	6.32403	354669	354718	1.96182	303264	303313	2.40291	4856690	4856738	1.75532	4122485	4122529	3.27407
412150	412198	1.99652	350148	350197	1.07829	357579	357628	1.65491	303317	303366	2.16242				4139045	4139089	5.97606
416126	416175	1.07262	350414	350463	2.60294	358131	358180	1.70401	304062	304111	1.77378				4141164	4141212	3.34418
425350	425399	2.52357	350725	350774	2.32196	358310	358359	1.22193	304510	304559	2.93991				4146648	4146694	10.5004
426624	426673	1.53071	351361	351410	2.62935	358752	358802	6.09192	323392	323443	3.85495				4164169	4164215	5.01242
428297	428348	1.02305	351881	351930	2.61042	359807	359858	3.74937	329731	329780	1.18364				4174577	4174623	7.68334
429055	429104	1.05794	355910	355959	2.57208	363186	363235	1.26101	330476	330525	1.01395				4188514	4188558	7.16201
429448	429497	1.57563	358294	358343	2.54019	363289	363338	1.84042	336861	336912	10.5619				4198825	4198873	5.907
430708	430756	2.87626	358453	358504	1.76438	363878	363929	4.17764	338064	338116	9.52443				4202010	4202056	4.78053
430857	430910	46.8765	359588	359637	7.14669	365098	365147	1.59868	340470	340519	3.69581				4222647	4222691	2.71714
433947	433999	1.62698	359807	359858	2.83954	366743	366792	1.66069	343126	343175	1.70953				4225176	4225222	2.616
435330	435379	4.49563	363285	363336	13.5106	366854	366903	1.45563	343342	343392	1.17106				4301615	4301663	2.54792
437558	437606	4.68076	363870	363917	1.31267	366943	366994	3.43418	343505	343554	1.17585				4302732	4302777	5.00833
437634	437683	2.96921	365179	365228	7.82521	369438	369489	6.9698	349573	349624	7.03239				4314635	4314682	408.632
437759	437808	1.88135	366941	366991	26.8591	369713	369764	3.24279	350855	350906	2.35359				4319177	4319222	89.2599
438185	438234	2.3119	380913	380962	1.06854	371816	371865	1.27044	354669	354718	1.76404				4511569	4511613	5.75117
439656	439705	1.43452	382737	382786	1.25474	371892	371941	1.43815	357579	357628	1.41242				4538841	4538889	3.34424
440767	440817	2.34516	387331	387382	2.03402	375254	375305	2.58227	358131	358180	1.23879				4544243	4544291	2.90639
440858	440909	6.43384	388786	388835	1.29423	377757	377806	1.71284	358752	358802	6.94947				4553686	4553730	6.2897
441403	441453	18.4202	389423	389472	2.38458	381259	381308	1.69995	359807	359858	7.69842				4585471	4585520	2291.32
441476	441524	8.95967	389832	389879	2.30681	382508	382557	1.51987	363186	363235	1.01401				4587515	4587564	691.238
443261	443310	1.29238	390348	390397	1.97399	387750	387799	2.58119	363878	363929	4.2068				4588821	4588869	8.91345
444598	444649	4.05792	392412	392460	1.83672	388804	388855	2.30154	365098	365147	1.58378				4597742	4597790	10.1318
451473	451522	1.0077	392528	392577	4.56791	392510	392562	8.48985	366285	366334	1.04502				4598634	4598682	5.22641
453758	453808	4.52614	393102	393151	2.04445	404353	404402	1.07072	366743	366792	1.28454				4616504	4616551	264.931
455098	455147	1.08929	403067	403116	1.69003	404804	404853	1.18198	366943	366994	2.61183				4658736	4658783	73.644
459383	459432	5.08929	403927	403981	1.60876	409117	409169	13.3806	369438	369489	3.44059				4733116	4733163	41.2937
459634	459683	2.05325	412150	412198	1.38474	409441	409490	1.10702	369713	369764	4.28808				4734994	4735038	7.62343
460201	460250	3.93754	425350	425399	2.02547	410732	410782	2.13998	371816	371865	1.88595				4738081	4738127	3.88802
460337	460386	1.1	426624	426673	2.99996	416292	416343	8.75167	371892	371941	1.98631				4760001	4760047	4.4148
461279	461328	2.11944	428297	428348	1.18566	427892	427941	4.84714	375254	375305	2.10729				4798122	4798170	5.27826
462137	462186	1.45524	428829	428879	1.10591	428306	428355	1.66927	377757	377806	1.55993				4856283	4856328	35.3277
462556	462607	5.57234	429055	429104	1.82056	429443	429494	2.33176	378791	378840	1.25914				4856691	4856739	3.72609
465807	465858	1.06212	429448	429497	3.00167	430692	430741	1.85474	379866	379915	1.29475
467010	467059	1.09429	430708	430756	2.45831	430859	430908	1.17161	381259	381308	1.4026
467193	467242	2.43548	430857	430910	50.6212	431408	431457	1.24857	382508	382557	1.14418
467966	468013	6.35813	433947	433999	1.27206	435405	435454	6.08209	387750	387799	4.12575
469147	469196	1.84079	435331	435380	5.42476	435465	435514	2.36016	388804	388855	2.95234
470043	470092	1.935	435512	435559	1.85169	437624	437673	4.42217	392510	392562	16.9313
470355	470403	2.09661	437558	437606	3.92606	438179	438228	4.43728	402462	402511	1.485
471672	471720	16.3612	437634	437683	2.67559	438336	438385	3.17414	404353	404402	1.60703
471870	471920	1.80034	437759	437808	1.27945	440838	440887	1.51769	404804	404853	1.53139
477381	477430	19.8521	438185	438234	2.78148	441405	441456	7.23568	409117	409169	21.2969
478365	478414	1.67913	439656	439705	1.84908	441478	441527	6.07691	409441	409490	2.65195
478451	478502	6.26893	440767	440817	2.655	442080	442131	4.2565	410732	410782	4.18898
478530	478579	2.30222	440855	440906	8.91463	442255	442304	5.34906	416292	416343	9.03798
490407	490456	1.49325	441401	441451	8.46802	442463	442514	7.16352	426642	426691	1.34185
491372	491421	1.14286	441476	441524	5.64329	444634	444683	1.06342	427892	427941	4.20761
493323	493372	1.35079	443261	443310	1.34296	456814	456863	1.00971	428306	428355	1.07793
493454	493503	1.1827	444595	444646	5.11756	459456	459505	1.24128	428894	428943	1.28206
498855	498903	8.67663	451473	451522	1.18481	460191	460240	2.04865	429443	429494	2.91958
499014	499063	2.03587	453758	453808	8.74996	461976	462025	1.23559	430692	430741	1.97492
501409	501460	6.73039	455098	455147	1.0661	467944	467998	18.4432	431408	431457	1.34933
501638	501689	2.94887	459383	459432	6.53169	471871	471920	1.51167	435405	435454	4.75811
502044	502095	12.9151	459634	459683	5.41	475254	475305	1.25189	435465	435514	2.7761
502195	502246	10.7514	460201	460250	2.93001	477375	477424	2.89402	437624	437673	5.96049
503788	503837	5.56151	461279	461328	1.10844	478461	478510	3.57511	438179	438228	4.1116
504677	504726	1.33754	462137	462186	1.36674	478872	478921	2.18342	438336	438385	2.97028
506169	506220	4.15316	462556	462607	10.0819	487641	487690	1.24411	440838	440887	1.78078
508669	508718	10.2663	463025	463074	1.06978	488389	488438	1.42555	441405	441456	5.45541
508723	508773	5.03929	465807	465858	1.01399	488459	488509	1.32712	441478	441527	4.75894
509177	509228	9.04403	466315	466364	1.07566	490405	490454	1.1338	442080	442131	4.6104
513058	513109	3.57463	467010	467059	1.23035	490585	490634	1.51263	442255	442304	2.56689
516922	516971	1.04151	467193	467242	2.64309	490895	490944	1.32345	442463	442514	3.76927
524961	525010	7.49333	467966	468013	6.82804	498843	498895	3.2466	444634	444683	1.17551
525071	525122	25.3547	470041	470090	2.20288	498937	498988	5.23399	446891	446940	1.15279
527983	528032	9.09937	470355	470403	2.89174	500902	500951	4.22539	453770	453819	1.04452
528037	528082	5.74344	471672	471720	13.2532	501645	501696	11.3471	460191	460240	1.77524
528538	528587	1.30389	471870	471920	2.0777	502081	502130	1.82598	467944	467998	20.3076
528632	528681	1.10833	477381	477430	20.7982	502196	502246	1.42532	471871	471920	1.61277
528757	528806	1.835	478365	478414	1.65892	503792	503843	6.69872	475254	475305	1.48747
529125	529174	7.64794	478451	478502	4.39864	504673	504724	5.82204	477375	477424	1.89253
529347	529396	3.00635	478530	478579	2.00688	506181	506232	7.57924	478461	478510	2.05263
529499	529548	5.73532	488462	488508	1.00158	508665	508714	2.75333	478872	478921	1.78308
529799	529848	2.48627	490407	490456	1.65881	510099	510148	1.61978	480040	480089	1.07902
533175	533226	6.68727	491372	491421	1.55503	511784	511833	2.14121	487641	487690	1.01799
534376	534425	3.2946	493323	493372	1.54602	516924	516976	3.9799	488389	488438	1.46596
534642	534690	1.24789	493950	493999	1.00777	523839	523888	1.2032	488459	488509	1.35667
534755	534805	1.36617	498855	498903	4.70564	523965	524016	3.60289	490405	490454	1.15558
534890	534941	1.01709	501409	501460	8.99872	524939	524988	1.62932	490585	490634	1.97557
535158	535209	2.64499	501638	501689	2.00155	525092	525141	2.30042	490895	490944	2.72833
535701	535751	2.35512	502044	502095	7.96462	525368	525418	1.29967	491415	491464	1.3546
536872	536922	1.15912	502195	502246	9.15017	526796	526847	1.32867	498843	498895	1.33213
539036	539085	1.69373	503788	503837	3.92971	527991	528041	4.49757	498937	498988	1.78745
540377	540426	1.65286	504677	504726	1.47212	528091	528141	2.19876	500902	500951	3.5655
540812	540864	40.526	506169	506220	4.73553	528392	528443	6.27597	501645	501696	9.89139
541541	541592	7.01954	508669	508718	8.20512	528537	528586	2.979	502081	502130	1.89405
546662	546714	5.45298	508723	508773	4.36526	528688	528737	2.81462	503792	503843	6.54762
547096	547146	1.1441	509177	509228	13.158	529202	529251	1.80964	504673	504724	6.53949
549636	549687	3.9549	513058	513109	6.32066	529408	529459	3.85712	506181	506232	7.54439
552723	552774	4.02648	524961	525010	8.92004	529494	529545	7.33434	508665	508714	1.72404
554182	554233	1.71078	525071	525122	16.1497	529579	529629	2.87571	510099	510148	1.9055
554286	554337	2.59722	527983	528032	9.78276	529673	529724	2.84924	511784	511833	2.51779
556675	556728	43.3876	528037	528082	7.82339	529803	529853	1.76393	516924	516976	4.30755
557564	557613	3.2046	528538	528587	1.74116	534339	534387	1.74858	523839	523888	1.54096
558478	558529	1.26595	528632	528681	1.34228	534399	534446	1.87145	523965	524016	4.93204
561165	561214	5.09778	528757	528806	1.58897	534641	534695	10.9861	524939	524988	1.1881
563155	563204	1.07214	529125	529174	8.62387	534735	534786	5.52191	525368	525418	1.15598
566441	566490	1.61349	529347	529396	4.3995	536870	536919	1.15049	526796	526847	1.41428
566696	566745	1.48262	529499	529548	7.29889	540278	540327	3.424	527991	528041	6.74174
567170	567221	2.05777	529799	529848	3.20756	540361	540411	1.96302	528091	528141	4.43469
570986	571037	2.70269	533175	533226	4.24574	541543	541594	6.59586	528392	528443	6.56719
571705	571757	15.7264	534376	534425	4.34811	547095	547144	2.25164	528537	528586	3.59813
581631	581681	1.0996	534642	534690	1.01884	547586	547636	4.70801	528688	528737	4.35723
588875	588926	2.40705	534755	534805	1.18627	550081	550130	1.43029	529202	529251	3.48812
590629	590680	1.32089	534890	534941	1.372	551533	551583	4.17354	529408	529459	6.85271
598336	598387	10.0835	535158	535209	3.18917	552720	552771	14.3021	529494	529545	14.1864
599679	599730	12.6426	535701	535751	5.00419	554222	554269	1.05158	529579	529629	6.41546
599775	599826	11.6493	536872	536922	1.61587	554277	554326	1.18009	529673	529724	6.82622
604279	604328	1.90532	539036	539085	1.88578	556680	556729	8.34696	529803	529853	3.06015
605972	606023	1.61867	540377	540426	2.0627	561159	561210	1.29458	534339	534387	2.50598
614195	614244	38.195	540812	540864	33.2324	562991	563040	1.07171	534399	534446	2.93953
616420	616469	1.98929	541541	541592	6.42622	563046	563097	1.09722	534641	534695	11.3271
619197	619248	2.07448	546662	546714	4.01546	566435	566484	1.61555	534735	534786	6.22401
624624	624673	1.36071	547096	547146	1.17076	566695	566746	5.5372	536870	536919	1.28087
627575	627624	1.98976	549636	549687	2.80598	570182	570233	5.11388	540278	540327	2.17315
639424	639473	1.50222	552723	552774	2.72625	571707	571759	2.18006	540361	540411	1.45312
639518	639567	1.10206	554182	554233	2.45593	588960	589009	1.50232	541543	541594	5.66103
640309	640358	2.00429	554286	554337	2.13616	599674	599723	6.1629	547095	547144	2.78621
644575	644624	2.90444	556675	556728	46.8955	599772	599823	2.59327	547586	547636	4.31281
650221	650269	6.29397	557564	557613	5.3394	604497	604548	1.60755	551533	551583	4.13723
654298	654347	1.73627	558478	558529	1.88425	605391	605440	2.02417	552720	552771	8.91976
656746	656795	2.13286	558589	558638	1.12977	610369	610418	1.27998	554222	554269	1.73899
661912	661961	1.97008	561165	561214	3.73142	619186	619235	1.33302	554277	554326	1.59158
665534	665582	6.10228	563155	563204	1.3174	619504	619553	1.11967	556680	556729	11.2492
668389	668438	1.23238	566441	566490	2.53659	622415	622466	1.22505	558465	558514	1.62873
669090	669139	2.24024	566696	566745	2.62634	624590	624641	1.35897	562991	563040	1.25108
669644	669693	2.86968	567170	567221	2.45556	627698	627750	2.33575	563046	563097	1.40693
669712	669760	1.87342	570986	571037	2.89498	628650	628699	1.00207	566435	566484	1.90103
670741	670790	1.81746	571705	571757	21.1771	632170	632221	1.79169	566695	566746	5.37365
670801	670850	2.29175	580449	580498	1.20211	641476	641527	1.75921	570182	570233	5.56006
678304	678353	2.64571	581631	581681	1.77244	643005	643056	1.05201	571707	571759	3.28201
680306	680356	6.20868	588875	588926	4.45457	643777	643828	1.32369	588960	589009	1.46006
681286	681337	5.71696	590629	590680	3.11857	650562	650611	1.23117	599674	599723	6.39916
681408	681458	5.97168	598336	598387	8.79441	654240	654291	1.05747	599772	599823	3.04508
692614	692665	5.50328	599679	599730	9.82296	656721	656772	1.49653	604497	604548	2.63742
692908	692957	1.17627	599775	599826	11.8984	661915	661964	1.8183	605391	605440	2.37702
693348	693400	40.6366	603049	603100	1.1015	661969	662018	1.22552	610369	610418	1.29961
694983	695032	1.64103	604279	604328	1.618	663332	663381	1.69844	619186	619235	2.05306
696396	696445	2.71	605972	606023	3.58091	667072	667121	1.15071	622415	622466	1.93103
697026	697075	2.54135	614195	614244	31.4339	668556	668605	1.02365	624590	624641	1.43586
697660	697707	14.0204	616420	616469	2.34375	668615	668664	1.05759	626037	626086	1.08076
698437	698486	2.28778	617631	617680	1.32418	669631	669680	1.60919	627698	627750	4.83307
698698	698747	1.79659	619197	619248	2.47287	669819	669868	1.19562	628650	628699	1.23891
698819	698868	4.7427	624624	624673	1.17574	670790	670839	4.10624	632170	632221	2.27579
700120	700171	5.70955	627575	627624	2.8433	678277	678328	5.21974	641476	641527	1.88746
701508	701557	3.58532	627706	627755	1.17611	679497	679546	6.76279	643005	643056	1.74387
701563	701610	2.3588	631658	631707	1.19514	680379	680431	4.42739	643777	643828	1.19265
705377	705426	1.52857	639424	639473	2.95198	681258	681307	1.07309	650562	650611	1.82938
705471	705520	3.44937	639518	639567	1.84661	682901	682950	1.21105	665457	665511	6.68622
712234	712288	23.5761	640309	640358	2.89719	688984	689033	1.44859	668556	668605	1.42599
716714	716764	1.09049	650221	650269	2.64418	689527	689576	1.09679	668615	668664	1.82962
716794	716845	1.04762	661912	661961	1.3606	692406	692455	1.14201	669631	669680	2.67348
717903	717952	2.7996	663672	663721	1.13336	692908	692959	2.67305	669819	669868	1.28352
730383	730430	1.82994	665533	665584	29.4658	693355	693407	17.5493	670441	670490	1.12057
730441	730488	1.40427	668389	668438	2.60736	693421	693471	11.7838	670790	670839	3.2963
733243	733292	2.88627	668621	668670	1.19354	694097	694148	1.5081	678277	678328	6.87901
734986	735035	1.72437	669090	669139	4.22925	696701	696750	4.74563	679497	679546	4.78927
736419	736471	19.0691	669641	669690	2.47091	697463	697515	7.48761	680379	680431	6.03393
742137	742188	4.81197	669712	669760	1.66942	698418	698467	2.15632	681258	681307	1.4057
744044	744093	1.40222	670741	670790	1.98498	698537	698586	1.3325	682901	682950	1.98818
744999	745048	1.04532	670801	670850	3.82126	698813	698862	1.17993	688984	689033	1.10656
745124	745173	1.10817	671091	671140	1.02032	700123	700172	1.03575	689527	689576	1.1941
745627	745676	1.7296	678304	678353	2.40687	701510	701559	3.5917	692406	692455	1.11706
747867	747918	19.6537	680308	680358	5.01394	701562	701611	1.76547	692908	692959	2.72679
749928	749978	1.90507	681286	681337	5.97027	701788	701837	1.73752	693355	693407	10.1417
754701	754752	2.4011	681408	681458	6.9277	706311	706362	1.29571	693421	693471	7.90452
756770	756819	1.1696	692614	692665	6.45209	710311	710360	2.58883	694097	694148	2.11929
757383	757434	4.50946	692908	692957	1.2632	712233	712285	6.10098	696701	696750	3.9792
757492	757543	4.25641	693348	693400	22.1725	715191	715240	1.42117	697463	697515	8.81056
758185	758236	6.45673	694983	695032	1.20018	716711	716762	1.29452	698418	698467	1.72739
758625	758676	9.3602	696396	696445	1.96762	716977	717026	5.54066	698537	698586	1.28432
759528	759579	10.2715	697026	697075	4.2858	717030	717081	6.98182	698813	698862	1.09202
760128	760177	1.01786	697660	697707	12.0713	717876	717926	2.37042	700123	700172	2.65694
774857	774906	5.365	698437	698486	2.33417	724544	724593	3.0995	701510	701559	4.86262
778334	778385	2.44391	698698	698747	2.71608	724656	724705	1.70488	701562	701611	3.48723
778479	778528	2.19706	698819	698868	4.6543	730409	730460	1.48244	701788	701837	1.76996
781683	781730	1.11045	700120	700171	9.59562	731251	731300	1.14027	706311	706362	1.7755
781753	781801	2	701508	701557	3.37728	733191	733240	1.4574	710311	710360	2.73981
781809	781856	1.70726	701563	701610	4.1371	734792	734841	3.92814	712233	712285	6.30109
782090	782140	5.78735	705377	705426	1.74706	736436	736485	1.85692	715191	715240	1.55215
782702	782753	1.9839	705471	705520	2.38938	736524	736573	1.44742	715368	715418	1.31026
794283	794332	1.1096	706320	706367	1.26362	742142	742191	3.81029	715435	715484	1.44427
794943	794992	2.03603	712234	712288	28.0093	745001	745048	1.4231	716711	716762	1.73268
797634	797683	1.03317	714940	714989	1.09691	747909	747958	1.28344	716977	717026	5.82172
797999	798048	3.99246	716714	716764	1.49642	750798	750847	1.17947	717030	717081	6.90606
798067	798116	4.97238	717903	717952	2.93941	757377	757428	5.471	717876	717926	2.56061
798249	798299	11.8572	722006	722055	1.50043	757739	757788	1.1881	724544	724593	4.59809
809719	809770	3.90453	730383	730430	3.13193	758179	758228	3.48646	724656	724705	3.39847
813382	813433	5.68368	730441	730488	4.13847	759559	759608	2.10758	730409	730460	4.75608
816409	816460	2.885	731541	731592	1.75089	759639	759690	2.48644	734792	734841	4.19447
820490	820542	1.1305	733243	733292	2.14099	759973	760024	9.3818	736436	736485	1.31383
824052	824104	13.7126	734802	734851	1.15357	760680	760729	1.13842	736524	736573	1.55396
825621	825670	1.79825	734986	735035	2.33847	762220	762269	1.15494	742142	742191	2.50624
827061	827110	1.49825	736419	736471	15.2812	774860	774909	4.41789	745001	745048	1.61534
830062	830113	1.00893	742137	742188	6.19099	775226	775276	2.92057	745134	745183	1.1566
837499	837550	2.5728	743653	743702	1.32017	778049	778098	1.55365	745436	745486	1.12268
841938	841987	1.0169	744044	744093	1.37836	778326	778376	1.62292	745719	745769	1.03584
843880	843931	2.77648	744999	745048	1.77423	778491	778540	1.25484	747909	747958	1.13868
844722	844771	2.09992	745124	745173	1.48434	781678	781727	1.80555	750798	750847	1.15137
845565	845614	4.44905	747867	747918	24.1926	781740	781789	2.31672	757377	757428	5.4452
845660	845709	7.40079	751340	751391	1.013	782046	782093	2.72894	758179	758228	3.6778
845920	845969	1.00889	754701	754752	2.48245	782098	782147	2.01222	759559	759608	1.90263
851953	852004	3.89316	756770	756819	1.83812	796297	796346	1.93691	759639	759690	2.74138
852041	852090	1.705	757383	757434	4.9442	797942	797992	1.49667	759973	760024	8.81243
855108	855157	1.23921	757492	757543	4.14485	798050	798101	1.71662	774791	774840	2.05
860443	860497	1.5816	758185	758236	4.87824	798180	798229	2.29904	774860	774909	4.83296
864633	864684	1.47672	758625	758676	7.33926	798249	798300	5.76606	775226	775276	2.82112
864725	864774	2.04024	759528	759579	11.3594	816301	816350	1.47046	778049	778098	1.80582
868506	868557	4.28121	760128	760177	1.88429	820500	820549	1.82432	781678	781727	3.48157
870743	870794	1.03648	774857	774906	3.5439	823277	823328	2.09337	781740	781789	3.34342
870828	870879	3.55632	778479	778528	1.29106	823725	823774	1.55208	782046	782093	2.98899
873681	873730	1.08278	781591	781638	1.2491	823894	823945	4.2499	782098	782147	2.85593
880240	880291	2.86981	781683	781730	1.17521	824047	824098	11.5348	796297	796346	2.32156
886523	886574	4.10073	781753	781801	2.51216	824118	824167	3.63989	797942	797992	2.29988
900243	900291	2.16124	781809	781856	1.60692	825256	825306	1.04203	798050	798101	3.45667
900334	900383	2.98976	782090	782140	5.29521	837239	837288	1.15177	798180	798229	2.86064
900410	900459	4.69714	782706	782757	2.37288	837496	837547	3.60781	798249	798300	3.28376
900542	900591	1.97944	794283	794332	1.72794	841911	841960	1.89109	816301	816350	1.83345
901220	901269	1.11944	794943	794992	2.24467	845564	845613	2.38079	820500	820549	2.1404
902831	902880	4.18127	797634	797683	1.53684	845664	845715	3.64041	823277	823328	2.08109
903156	903207	14.6548	797999	798048	6.02545	849470	849521	1.88583	823725	823774	1.73648
903256	903308	5.52388	798067	798116	8.58814	858970	859020	2.37035	823894	823945	9.49614
905895	905944	4.57063	798165	798214	5.16433	859059	859108	2.02423	824047	824098	18.0435
906030	906082	19.9241	798249	798299	5.91326	864624	864673	7.62163	824118	824167	5.06216
906333	906382	1.22349	809719	809770	1.98823	864723	864772	3.18736	825256	825306	1.29151
907685	907736	3.22962	813382	813433	5.5712	865493	865542	1.35539	826255	826306	1.98437
908381	908430	1.12333	816409	816460	3.25735	867490	867539	3.87616	829152	829203	1.2861
909597	909646	3.20254	820490	820542	1.33251	867603	867654	1.54187	837496	837547	3.5438
911469	911518	1.58063	824052	824104	19.6305	868497	868546	3.02686	841911	841960	3.77474
911645	911694	3.41627	825621	825670	2.69239	868839	868888	4.34898	842016	842065	1.5488
918002	918051	1.76365	830062	830113	1.36861	869201	869250	1.2235	845564	845613	2.53652
918109	918158	2.25627	837499	837550	2.75379	869363	869413	4.86159	845664	845715	4.26637
918166	918215	2.03278	841938	841987	1.34739	870840	870891	5.08098	849470	849521	1.62356
925920	925969	4.05738	842020	842069	1.30882	873712	873763	2.40796	852141	852192	1.08678
926002	926051	3.17627	843880	843931	4.40153	874370	874419	4.10672	858970	859020	1.65599
926598	926647	1.50937	844722	844771	2.15175	875232	875281	1.0313	859059	859108	1.75946
927428	927477	1.39587	845565	845614	7.25194	877197	877246	2.83439	860399	860452	2.15311
927775	927824	1.19	845660	845709	6.95099	880152	880204	3.84133	860461	860512	2.01145
929439	929488	1.03881	851953	852004	2.67753	880260	880309	2.66138	864624	864673	6.12154
930000	930049	2.25794	852041	852090	1.62986	886431	886482	14.2939	864723	864772	2.08463
930472	930521	4.08794	852136	852185	1.16252	886536	886587	3.37217	865493	865542	1.04391
933212	933261	2.46786	852284	852333	1.40474	892311	892363	6.79964	867019	867070	1.51034
933900	933949	1.6873	855108	855157	1.95038	895674	895725	3.78466	867490	867539	7.2054
933983	934032	4.24238	860443	860497	8.23351	896989	897038	1.75739	867603	867654	2.59416
934298	934347	1.55762	864633	864684	1.38429	899037	899091	5.9361	868497	868546	5.3759
934528	934577	1.27984	864725	864774	2.38785	900370	900424	12.0845	868839	868888	4.54613
936321	936370	3.81151	868506	868557	8.01136	900554	900605	3.93643	869201	869250	1.53489
936544	936595	1.22009	870828	870879	2.66123	902127	902178	19.5306	869363	869413	5.58765
938567	938618	4.19956	873681	873730	1.13034	903152	903205	19.3286	870840	870891	4.07862
939357	939408	10.8424	877858	877909	1.13627	905887	905936	3.17017	873712	873763	2.45936
940854	940903	1.56714	880240	880291	1.37494	905958	906008	4.29424	874370	874419	3.38631
942854	942903	1.16444	886523	886574	2.61996	906032	906082	4.96497	875232	875281	1.97458
943519	943568	1.72056	899203	899252	1.53613	907765	907814	2.7747	876339	876388	1.23319
945071	945120	1.12278	900243	900291	2.24805	911476	911527	3.71282	877197	877246	2.25378
945539	945590	8.64103	900334	900383	5.7423	918120	918169	7.18398	880152	880204	4.91374
946401	946450	2.97238	900410	900459	14.5631	921396	921447	4.06004	880263	880312	1.25905
948585	948634	1.51913	900542	900591	1.88561	926085	926136	7.58068	886431	886482	7.72908
949279	949331	18.0098	901220	901269	1.11867	929427	929477	1.67287	886536	886587	1.85094
953579	953628	1.53976	902831	902880	2.31044	929988	930037	1.08699	892311	892363	7.04784
957147	957196	1.13651	903156	903207	12.5517	930448	930497	2.13033	895674	895725	9.88319
959735	959786	2.44322	903256	903308	5.18922	933892	933941	1.74593	896989	897038	2.38342
962839	962888	8.61008	905895	905944	3.68094	933994	934047	6.74768	899037	899091	17.9949
963423	963472	2.01984	906030	906082	27.8179	934530	934579	1.65187	900370	900424	26.8393
963581	963630	1.86119	906333	906382	1.52348	936442	936493	6.17417	900554	900605	7.16124
965441	965490	1.39802	907685	907736	3.2827	938028	938077	1.02798	902127	902178	9.52424
965900	965951	3.88317	908381	908430	1.73683	945512	945561	4.01465	903152	903205	22.8402
971802	971853	1.18971	909597	909646	2.96209	946234	946283	1.48537	905887	905936	1.83665
973994	974045	3.18704	911469	911518	2.51523	946533	946582	2.5792	905958	906008	4.03198
976424	976473	2.32841	911645	911694	5.04571	947687	947736	1.44119	906032	906082	5.00026
976799	976853	118.164	918002	918051	2.44507	949276	949327	8.88242	907765	907814	2.61398
979414	979465	29.1814	918109	918158	2.65677	953583	953632	3.35969	911476	911527	5.28595
980112	980161	2.68119	918166	918215	2.46562	955149	955198	3.60759	918120	918169	7.16819
980402	980452	9.68207	925920	925969	3.01295	956118	956167	1.76377	921396	921447	3.81205
980829	980878	1.6369	926008	926057	5.35346	963583	963632	7.33241	926085	926136	9.32208
988903	988954	14.7184	926086	926135	1.24556	970133	970182	2.30295	929427	929477	3.34916
989137	989188	4.86737	926598	926647	1.51565	971135	971184	2.24081	930448	930497	2.45018
993453	993504	2.71108	927428	927477	1.33964	976271	976320	1.17563	932007	932054	1.03022
994529	994580	4.3244	927775	927824	2.29252	976425	976474	1.8313	933892	933941	2.99462
994783	994834	6.06364	929439	929488	1.38406	976783	976832	1.90602	933994	934047	11.0936
995600	995649	2.62754	930000	930049	1.81427	979601	979651	11.93	934530	934579	2.12899
1001909	1001960	3.80777	930472	930521	4.26033	980113	980163	3.03464	934709	934758	1.79882
1007918	1007967	2.03968	931945	931994	1.03262	980394	980445	9.34744	936442	936493	6.48037
1009169	1009220	3.37126	932873	932922	1.9259	980723	980772	1.98598	938028	938077	1.31505
1011972	1012021	2.39492	933212	933261	3.91647	980775	980823	2.73622	945512	945561	5.11954
1012550	1012599	1.28619	933900	933949	1.98671	985586	985635	1.85165	946533	946582	1.37709
1012686	1012735	1.26381	933983	934032	3.68268	986630	986683	2.12023	947687	947736	1.52539
1013291	1013340	2.11786	934298	934347	2.29486	989121	989174	20.905	949276	949327	4.41412
1016660	1016709	2.68048	934528	934577	1.15279	989909	989960	3.89327	953583	953632	4.22627
1016980	1017029	3.08246	936321	936370	3.43573	995027	995078	12.8476	955149	955198	3.39803
1018827	1018875	3.40233	936544	936595	1.15982	995606	995657	2.6147	956118	956167	1.90401
1019753	1019804	8.72375	938029	938078	1.22758	995700	995749	1.56112	962848	962897	6.78507
1023291	1023340	1.62405	938567	938618	4.09077	996489	996538	1.41136	962901	962948	6.03568
1023850	1023902	60.7895	939357	939408	5.77386	1008400	1008449	1.51384	963583	963632	9.79805
1023991	1024043	23.7642	940854	940903	2.09362	1009215	1009264	1.36855	970133	970182	2.75384
1025885	1025936	7.94223	942854	942903	1.26254	1009303	1009352	1.5247	971135	971184	1.57012
1028731	1028783	6.66644	943519	943568	2.75068	1011135	1011184	1.13027	976425	976474	2.71116
1032797	1032846	1.21579	945071	945120	1.28369	1011974	1012025	9.08831	976783	976832	1.67466
1035709	1035760	7.32715	945539	945590	7.15364	1012538	1012587	1.38062	979601	979651	8.59502
1036108	1036157	2.46151	946401	946450	3.31989	1013286	1013337	1.57932	980113	980163	2.8158
1043242	1043291	1.33778	948585	948634	1.55856	1016256	1016307	6.36396	980394	980445	5.87014
1045242	1045291	1.48532	949279	949331	3.90099	1016657	1016709	8.85665	980723	980772	2.77316
1045324	1045373	2.52341	952810	952859	1.69492	1018916	1018967	3.74539	980775	980823	3.59272
1047959	1048008	6.59063	953579	953628	1.88563	1019807	1019856	1.84248	985586	985635	2.56774
1049211	1049260	2.24032	954126	954175	1.19163	1022342	1022391	1.04876	986630	986683	4.444
1049315	1049366	7.80548	957147	957196	1.09117	1022695	1022744	1.29736	989121	989174	13.958
1051269	1051320	6.23321	962839	962888	3.85427	1023205	1023252	5.28371	989909	989960	5.08423
1051980	1052031	2.69719	963423	963472	2.89904	1023255	1023302	3.85506	995027	995078	12.8133
1056429	1056480	6.68826	963581	963630	2.04969	1023836	1023885	2.69984	995606	995657	2.63927
1056871	1056920	2.91302	965441	965490	1.65493	1025889	1025941	17.1679	995700	995749	1.23008
1057554	1057603	2.95008	965900	965951	5.26789	1032800	1032849	1.50455	996489	996538	1.3383
1057877	1057926	2.0796	971802	971853	1.26612	1043261	1043312	7.53864	1000273	1000322	1.3315
1063792	1063841	2.54881	973994	974045	3.87526	1047922	1047969	9.57445	1008400	1008449	1.67855
1064573	1064624	3.86134	976424	976473	2.41514	1047972	1048019	8.4017	1009215	1009264	2.69437
1064860	1064909	1.13016	976799	976853	162.161	1048753	1048802	1.87759	1009303	1009352	2.20733
1066920	1066969	1.59603	979414	979465	29.2275	1064555	1064604	2.91477	1010390	1010439	1.21551
1067030	1067079	3.58325	980112	980161	2.33045	1067138	1067187	1.98891	1011974	1012025	11.8204
1067327	1067376	2.59595	980402	980452	5.96793	1067264	1067315	7.7914	1012538	1012587	1.37205
1068079	1068128	1.09786	980829	980878	2.16653	1068061	1068110	2.93939	1013286	1013337	3.30075
1068245	1068294	2.22492	988903	988954	12.9911	1068256	1068307	2.72111	1016256	1016307	5.71123
1070708	1070761	194.501	989137	989188	2.79862	1070709	1070762	17.2776	1016657	1016709	12.2029
1071957	1072006	1.25548	993453	993504	2.04769	1093314	1093363	1.34907	1018916	1018967	3.60491
1088972	1089023	1.56311	994529	994580	3.93861	1097085	1097134	1.30453	1019807	1019856	2.40246
1093318	1093367	1.52079	994783	994834	2.72968	1099098	1099147	1.00094	1022342	1022391	1.29365
1098906	1098957	1.16209	995600	995649	2.97004	1101583	1101630	1.42552	1022695	1022744	1.23122
1101078	1101127	1.73349	1001763	1001812	1.596	1101634	1101681	1.50984	1023205	1023252	5.77987
1101621	1101670	5.385	1001909	1001960	3.16591	1103428	1103477	1.78044	1023255	1023302	3.8451
1105254	1105305	9.03877	1007918	1007967	1.37292	1103800	1103851	4.00029	1023836	1023885	3.15794
1106363	1106414	7.50603	1009169	1009220	7.32353	1105777	1105829	5.667	1025889	1025941	17.6107
1108132	1108181	6.11817	1011972	1012021	2.49637	1106413	1106463	5.48664	1032800	1032849	2.69304
1115900	1115949	3.12873	1012550	1012599	1.21253	1108131	1108178	2.6556	1034031	1034080	1.10972
1116775	1116826	8.97367	1012686	1012735	1.98272	1108197	1108246	2.0215	1043261	1043312	11.5942
1118607	1118658	8.78632	1013291	1013340	3.70478	1112033	1112082	2.48642	1047474	1047523	1.54855
1118753	1118802	2.39516	1015125	1015176	1.45556	1118603	1118654	5.17542	1047922	1047969	5.62624
1120465	1120516	16.2569	1016660	1016709	2.15932	1118757	1118806	1.9228	1047972	1048019	6.50012
1120667	1120718	2.96139	1016980	1017029	2.17815	1120458	1120509	60.7713	1048753	1048802	1.97727
1121532	1121583	1.69345	1018827	1018875	2.09077	1124737	1124786	1.47531	1064555	1064604	2.68909
1130352	1130401	2.45095	1019753	1019804	7.82131	1128099	1128149	2.03833	1067138	1067187	2.19833
1130892	1130941	1.98	1023212	1023259	1.08158	1128227	1128276	1.8677	1067264	1067315	6.98657
1132526	1132575	2.18698	1023291	1023340	1.20778	1129143	1129192	2.91017	1068061	1068110	3.49242
1133271	1133322	12.1613	1023850	1023902	60.741	1133241	1133292	2.42748	1068256	1068307	3.50178
1133641	1133692	52.5406	1023991	1024043	21.9858	1133654	1133703	5.33177	1070243	1070292	1.18795
1134279	1134330	7.93658	1025885	1025936	9.75482	1133744	1133794	3.88184	1070709	1070762	29.312
1139037	1139085	1.2385	1028731	1028783	7.54501	1133816	1133866	3.06066	1087969	1088016	1.27977
1139133	1139182	1.24778	1032797	1032846	2.24361	1134273	1134322	3.66687	1093314	1093363	1.17149
1140296	1140344	1.38929	1035709	1035760	11.1549	1134798	1134847	3.60292	1097085	1097134	1.32624
1140440	1140489	1.00492	1036108	1036157	2.70279	1135856	1135905	1.20966	1099098	1099147	1.85615
1142648	1142697	1.43754	1043242	1043291	1.9553	1139637	1139686	1.4085	1100918	1100967	1.08674
1142734	1142781	2.61963	1045324	1045373	2.19682	1140295	1140346	2.42042	1101583	1101630	2.38041
1154280	1154331	5.20933	1047959	1048008	6.38835	1141187	1141236	1.0148	1101634	1101681	2.48601
1154975	1155024	1.01357	1049211	1049260	1.75252	1142733	1142782	2.41044	1102309	1102359	1.56259
1155744	1155795	4.25061	1049315	1049366	4.03648	1142813	1142862	1.07977	1102445	1102494	1.00931
1156955	1157003	1.21655	1051269	1051320	5.288	1149645	1149694	1.90143	1103428	1103477	1.63576
1158323	1158371	1.54365	1051980	1052031	1.59976	1156404	1156453	1.25565	1103800	1103851	4.47608
1158462	1158513	2.36134	1055242	1055291	1.131	1158280	1158329	1.90425	1105777	1105829	3.83913
1164300	1164349	1.76357	1056429	1056480	8.17845	1158473	1158522	2.50768	1106413	1106463	8.29467
1165888	1165937	1.97714	1056871	1056920	2.45568	1164155	1164209	6.76649	1108131	1108178	1.10824
1170217	1170266	1.46444	1057554	1057603	2.06992	1164237	1164284	2.69498	1112033	1112082	2.69113
1172150	1172201	3.77984	1057877	1057926	1.6533	1164301	1164348	1.62286	1118603	1118654	2.70808
1172390	1172441	7.66316	1060844	1060893	1.2409	1164442	1164495	4.5947	1118757	1118806	1.68109
1174524	1174573	3.47905	1063792	1063841	2.16407	1172390	1172441	7.28247	1120458	1120509	42.8955
1174766	1174815	1.5577	1064573	1064624	3.78174	1173471	1173520	4.39213	1124588	1124637	1.058
1175490	1175539	1.13183	1064860	1064909	1.1527	1174240	1174288	1.01692	1124737	1124786	1.54341
1175730	1175779	7.51071	1066920	1066969	1.61991	1175702	1175753	3.59878	1128099	1128149	2.80298
1181760	1181809	1.58778	1067030	1067079	3.18102	1177273	1177322	1.28875	1128227	1128276	1.81048
1184276	1184325	1.35698	1067327	1067376	3.15614	1180266	1180315	1.43454	1129143	1129192	3.77694
1185645	1185696	15.7111	1068079	1068128	1.57599	1182383	1182432	2.85499	1133241	1133292	4.87835
1188652	1188701	1.48659	1068245	1068294	3.09867	1184224	1184273	2.12252	1133654	1133703	1.80309
1190206	1190255	4.65183	1070708	1070761	177.864	1188616	1188667	4.0912	1133744	1133794	2.47221
1190303	1190352	2.93984	1071957	1072006	1.20381	1190202	1190251	7.19429	1133816	1133866	4.7575
1191640	1191689	1.25079	1075180	1075229	1.09315	1191644	1191693	1.50365	1134273	1134322	2.2301
1194216	1194265	1.7073	1088972	1089023	2.7746	1191865	1191914	1.33821	1134798	1134847	4.65455
1194342	1194391	1.84103	1093318	1093367	1.69593	1192005	1192054	2.51487	1135856	1135905	2.12076
1194503	1194554	11.1762	1098906	1098957	1.24575	1193919	1193968	1.27928	1136990	1137039	1.38739
1194727	1194776	1.32897	1101078	1101127	1.35494	1194357	1194406	3.01514	1139138	1139187	1.43275
1201697	1201746	5.47262	1101621	1101670	3.49534	1194502	1194555	15.5213	1139637	1139686	1.79811
1201858	1201909	5.78648	1105254	1105305	5.68149	1194724	1194775	4.47443	1140295	1140346	3.33672
1206112	1206161	3.07937	1106363	1106414	8.51889	1199289	1199342	17.0952	1141187	1141236	1.27406
1206592	1206641	1.05048	1108132	1108181	7.249	1200634	1200683	1.21539	1142733	1142782	2.24666
1207732	1207783	4.31502	1115900	1115949	4.60608	1201770	1201821	2.43002	1149645	1149694	1.5305
1208389	1208438	3.53381	1116775	1116826	5.0684	1206094	1206145	5.20158	1156404	1156453	1.6577
1208496	1208545	1.00587	1118607	1118658	10.3205	1207725	1207774	4.18749	1158280	1158329	1.75532
1209163	1209212	1.02405	1118753	1118802	2.155	1208006	1208055	1.26794	1158473	1158522	1.84496
1210433	1210482	1.51127	1120465	1120516	14.1882	1208370	1208419	5.06983	1164155	1164209	9.05558
1210613	1210662	1.41413	1120667	1120718	3.60095	1209146	1209197	4.56082	1164237	1164284	3.19255
1212908	1212956	1.80742	1130352	1130401	1.05986	1210624	1210671	1.11279	1164301	1164348	3.06213
1216256	1216305	1.24714	1130892	1130941	2.47186	1210679	1210728	1.80535	1164442	1164495	5.77575
1216365	1216414	1.92159	1132526	1132575	1.98379	1212947	1212996	1.27401	1172390	1172441	14.6504
1230056	1230107	5.10936	1133271	1133322	16.0953	1215556	1215605	1.1826	1173471	1173520	4.73792
1230272	1230323	2.92903	1133641	1133692	26.3118	1230047	1230097	1.12425	1174402	1174451	1.28244
1233274	1233325	12.2034	1134279	1134330	9.78036	1233276	1233328	15.7391	1175702	1175753	5.81341
1233413	1233464	14.523	1139037	1139085	1.94068	1237645	1237694	1.92588	1177273	1177322	1.22802
1235432	1235481	1.00635	1139133	1139182	1.74628	1237752	1237803	3.64504	1180266	1180315	2.08669
1236484	1236532	1.21963	1139804	1139853	1.31462	1238174	1238223	5.41326	1180406	1180455	1.1567
1237636	1237685	1.57698	1140296	1140344	2.18256	1238229	1238280	11.7601	1182383	1182432	2.98614
1238159	1238208	19.9218	1142648	1142697	1.8225	1240837	1240886	1.01348	1184224	1184273	2.08882
1238219	1238267	24.4802	1142734	1142781	2.47168	1243902	1243953	4.96858	1188616	1188667	12.6021
1240471	1240520	6.7054	1154280	1154331	10.3327	1244424	1244473	4.07591	1190202	1190251	8.43837
1241534	1241581	1.71329	1154975	1155024	1.22892	1248493	1248544	5.72894	1191644	1191693	2.13826
1244415	1244468	15.0089	1155744	1155795	4.91538	1250592	1250641	3.13219	1191865	1191914	1.52614
1248490	1248541	4.24863	1156955	1157003	1.1098	1251605	1251656	2.24438	1192005	1192054	1.99705
1252502	1252553	1.68109	1158323	1158371	2.28231	1255334	1255385	4.00404	1192787	1192836	1.23522
1255349	1255400	4.17086	1158462	1158513	2.81236	1255523	1255577	1.63135	1193919	1193968	1.68507
1255513	1255564	2.70093	1164300	1164349	1.71383	1256930	1256984	5.78324	1194357	1194406	3.73439
1256941	1256992	2.12172	1165888	1165937	1.89814	1257857	1257906	1.25334	1194502	1194555	18.3142
1260609	1260660	1.06013	1172150	1172201	3.36563	1260594	1260644	1.92301	1194724	1194775	3.37617
1260792	1260843	7.55159	1172390	1172441	15.4761	1260808	1260857	2.87417	1199289	1199342	22.1353
1263073	1263122	2.195	1174524	1174573	2.62042	1261224	1261273	1.69936	1200634	1200683	2.8499
1267806	1267857	2.4897	1174766	1174815	1.5406	1263062	1263113	1.91561	1201770	1201821	2.06718
1271374	1271426	7.39683	1175490	1175539	1.2716	1268408	1268457	3.02957	1206094	1206145	5.41892
1274250	1274299	1.12889	1175730	1175779	11.0307	1270986	1271035	1.96636	1207725	1207774	1.85121
1278237	1278288	26.9286	1176204	1176251	1.30885	1271413	1271462	1.96227	1208006	1208055	1.49327
1281577	1281628	8.22161	1176271	1176320	1.62594	1271470	1271519	1.3778	1208370	1208419	6.1818
1283079	1283128	10.941	1181760	1181809	1.22483	1272824	1272877	7.47902	1209146	1209197	6.09093
1284752	1284801	2.01754	1184276	1184325	1.26378	1276009	1276058	1.2448	1210624	1210671	1.05701
1285394	1285443	2.48889	1185645	1185696	2.58613	1278218	1278269	5.12781	1210679	1210728	1.73223
1285476	1285525	1.18881	1188652	1188701	3.73469	1280398	1280447	1.21715	1212947	1212996	1.55407
1292873	1292922	5.15698	1188794	1188843	1.83549	1283011	1283061	10.5887	1215556	1215605	1.56414
1293421	1293473	24.0092	1190206	1190255	5.2588	1283075	1283124	7.46977	1230047	1230097	1.83429
1294169	1294218	1.6923	1190303	1190352	4.27197	1285502	1285551	4.25225	1233276	1233328	12.3591
1297883	1297932	2.7423	1191640	1191689	1.55302	1285674	1285723	2.35888	1237645	1237694	1.67576
1297997	1298046	1.62595	1191999	1192048	1.00988	1291916	1291965	1.44341	1237752	1237803	3.62358
1300711	1300762	7.15842	1194216	1194265	1.91577	1292299	1292348	1.36868	1238174	1238223	5.25057
1301035	1301086	1.36821	1194342	1194391	1.72126	1292871	1292922	4.21742	1238229	1238280	10.2797
1301572	1301625	164.405	1194503	1194554	13.7481	1292960	1293009	1.27871	1240837	1240886	1.16739
1302445	1302494	1.12849	1194727	1194776	1.06547	1293406	1293455	2.05892	1241531	1241580	1.04165
1304016	1304067	3.76313	1201697	1201746	5.95989	1294150	1294199	2.933	1243902	1243953	5.18837
1304710	1304761	2.78915	1201858	1201909	4.51756	1296431	1296480	1.68204	1244424	1244473	2.00896
1330819	1330868	3.12786	1206112	1206161	2.54487	1297829	1297880	7.08459	1248493	1248544	9.05248
1331767	1331818	1.49512	1207732	1207783	2.78072	1298172	1298223	5.04989	1250592	1250641	2.76728
1335320	1335371	1.87691	1208389	1208438	3.43412	1301560	1301613	19.1498	1251605	1251656	2.75866
1340552	1340600	6.36994	1209163	1209212	1.56171	1301739	1301788	3.74407	1255334	1255385	6.08558
1341023	1341070	2.48801	1210433	1210482	1.56819	1302344	1302395	2.55294	1255523	1255577	9.98864
1341658	1341706	2.01385	1210613	1210662	1.31853	1303998	1304049	8.31354	1256930	1256984	15.1454
1342788	1342837	1.53349	1212908	1212956	1.79033	1304736	1304785	1.20914	1257857	1257906	1.29307
1343435	1343484	1.44135	1230056	1230107	5.90764	1320508	1320557	7.56935	1260594	1260644	1.99438
1343767	1343816	1.36429	1230272	1230323	2.21944	1321038	1321089	10.456	1260808	1260857	1.803
1344444	1344493	2.13683	1233274	1233325	11.6426	1328771	1328820	1.20156	1261224	1261273	1.32673
1344561	1344610	1.64365	1233413	1233464	9.26855	1331779	1331830	4.35922	1263062	1263113	1.0503
1352476	1352527	1.6118	1236484	1236532	1.00494	1331891	1331942	3.19761	1268408	1268457	3.98189
1355096	1355147	2.11248	1237636	1237685	1.24979	1332839	1332888	1.0029	1270986	1271035	1.49423
1358122	1358173	7.91293	1238159	1238208	14.7689	1335127	1335178	4.87981	1271413	1271462	1.44187
1359789	1359841	8.95845	1238219	1238267	16.6342	1335328	1335377	2.69221	1271470	1271519	1.3239
1360512	1360561	2.54873	1240471	1240520	4.51873	1335754	1335803	1.64419	1272824	1272877	5.42723
1362912	1362960	5.76377	1241534	1241581	2.40997	1335929	1335979	1.124	1274390	1274439	1.22987
1363599	1363647	2.1563	1244415	1244468	3.15323	1339662	1339713	1.66072	1276009	1276058	1.09753
1364069	1364118	3.1773	1248490	1248541	4.41805	1341659	1341710	1.86507	1278218	1278269	6.01385
1369760	1369811	7.26389	1252502	1252553	1.46184	1343287	1343338	2.62249	1280398	1280447	1.6935
1369982	1370031	1.37429	1255349	1255400	5.28933	1344446	1344495	3.29783	1283011	1283061	8.81768
1371718	1371767	2.87333	1255513	1255564	13.1435	1344503	1344554	3.80534	1283075	1283124	8.30253
1373467	1373514	3.27993	1256941	1256992	6.44575	1344693	1344742	1.47733	1285502	1285551	4.66066
1374097	1374146	1.97937	1260609	1260660	1.29744	1346004	1346053	1.33935	1285674	1285723	2.6376
1379673	1379722	6.55619	1260792	1260843	9.84984	1347963	1348014	1.74334	1291916	1291965	1.65507
1379806	1379857	7.9391	1263073	1263122	2.45662	1348495	1348546	1.365	1292299	1292348	1.57287
1379879	1379928	3.20587	1265299	1265350	1.13838	1355094	1355147	21.6961	1292871	1292922	6.12219
1379952	1380001	2.03071	1267806	1267857	2.03131	1356412	1356461	2.58577	1292960	1293009	1.85598
1389995	1390046	4.46078	1271374	1271426	6.79807	1357413	1357465	11.718	1293406	1293455	3.2605
1391726	1391775	2.56032	1274250	1274299	1.3274	1358140	1358189	1.30889	1294150	1294199	3.26127
1398305	1398354	4.74238	1278237	1278288	32.6935	1358382	1358431	1.32096	1296431	1296480	1.62729
1400931	1400979	1.13257	1280397	1280446	1.39421	1359541	1359593	25.035	1297829	1297880	9.73822
1406321	1406370	2.55714	1281577	1281628	8.48482	1363066	1363119	14.2713	1298172	1298223	7.87158
1409499	1409548	1.84349	1283079	1283128	7.60739	1366131	1366184	1.59489	1301036	1301085	1.23922
1411469	1411521	17.0385	1284752	1284801	1.84382	1367538	1367587	1.13881	1301560	1301613	36.4315
1416181	1416232	7.42346	1285394	1285443	4.04475	1368429	1368478	1.41017	1301739	1301788	3.89825
1416953	1417002	1.39286	1285476	1285525	1.04591	1369988	1370037	1.026	1302344	1302395	4.15243
1418233	1418282	1.32238	1292873	1292922	5.89395	1370278	1370327	1.45313	1303998	1304049	8.56227
1418406	1418454	1.776	1293421	1293473	26.9399	1370333	1370382	1.39462	1304736	1304785	1.1405
1418547	1418595	1.89585	1294169	1294218	1.85958	1372721	1372770	1.66554	1305276	1305325	1.23512
1419448	1419497	2.66849	1297883	1297932	3.90809	1373864	1373917	26.5827	1320508	1320557	6.88703
1421391	1421442	21.9306	1297997	1298046	1.84153	1374095	1374144	1.6626	1321038	1321089	9.11081
1422005	1422054	3.55659	1300711	1300762	6.59535	1379878	1379929	17.0589	1328771	1328820	1.30857
1423906	1423959	48.6115	1301035	1301086	3.01438	1387437	1387486	1.80374	1331779	1331830	5.19393
1425427	1425478	7.40255	1301572	1301625	180.645	1389977	1390026	1.1542	1331891	1331942	5.45211
1428858	1428908	4.26471	1302445	1302494	2.1819	1390181	1390230	1.09721	1335127	1335178	4.4655
1431036	1431083	1.62037	1304016	1304067	3.11473	1391521	1391570	1.05042	1335328	1335377	4.5121
1431959	1432008	3.56151	1304710	1304761	2.9383	1393781	1393830	1.2621	1335754	1335803	2.40353
1433522	1433573	2.99901	1330819	1330868	3.01288	1398317	1398366	1.06059	1335929	1335979	1.71156
1435208	1435257	2.0027	1331767	1331818	2.25128	1398439	1398488	1.10311	1339662	1339713	1.67007
1436505	1436554	1.24524	1335320	1335371	3.72242	1401110	1401163	17.504	1341659	1341710	3.08037
1437407	1437456	1.32992	1336844	1336893	1.08811	1409357	1409408	3.24259	1343287	1343338	3.58489
1437678	1437729	6.0351	1338485	1338534	1.55726	1409501	1409550	3.58915	1344446	1344495	4.70778
1444389	1444440	15.2921	1338978	1339027	1.40532	1410839	1410888	3.52477	1344503	1344554	6.26192
1446764	1446815	2.14347	1339675	1339724	1.24286	1411466	1411518	14.0195	1344693	1344742	2.08081
1450354	1450403	1.60889	1340552	1340600	5.24063	1412878	1412927	1.89288	1345832	1345881	1.19194
1454883	1454932	1.42706	1341023	1341070	1.35245	1413109	1413159	2.18338	1346004	1346053	1.66696
1456351	1456402	3.94788	1341658	1341706	1.90457	1413260	1413309	3.23629	1347963	1348014	2.81121
1459995	1460043	1.20554	1342201	1342250	1.00812	1414568	1414617	1.35456	1348495	1348546	2.03513
1468982	1469033	4.19612	1342788	1342837	2.40964	1415975	1416024	5.7468	1355094	1355147	21.7788
1469596	1469648	37.5962	1343282	1343331	1.17539	1416615	1416664	1.08529	1356412	1356461	3.4993
1470658	1470707	2.5896	1343435	1343484	1.56247	1416955	1417005	1.89586	1357413	1357465	11.9022
1471030	1471079	1.17135	1343767	1343816	1.16641	1417084	1417133	1.24444	1358140	1358189	1.23967
1471518	1471567	6.52762	1344444	1344493	2.6966	1418108	1418157	2.31111	1358382	1358431	1.08863
1473067	1473114	1.53381	1344561	1344610	2.00323	1418561	1418612	5.95618	1359541	1359593	24.5501
1481229	1481276	1.85309	1347080	1347129	1.35735	1419145	1419194	3.58115	1363066	1363119	20.4045
1483751	1483802	13.0742	1347466	1347515	1.04317	1421386	1421437	5.40522	1364606	1364655	1.33619
1485088	1485139	2.03152	1352476	1352527	1.54385	1423387	1423438	5.69417	1366131	1366184	11.2175
1485955	1486004	1.8104	1355096	1355147	2.59185	1423912	1423963	11.0087	1367538	1367587	1.06787
1488710	1488759	2.05389	1358122	1358173	6.55399	1424308	1424359	2.08195	1368429	1368478	1.68258
1489397	1489446	3.52595	1360512	1360561	2.25718	1425448	1425497	2.59475	1369285	1369334	1.57307
1490226	1490276	2.40896	1362912	1362960	1.8131	1428499	1428550	6.36161	1369988	1370037	1.59192
1493693	1493742	1.64643	1363599	1363647	1.11834	1428865	1428916	10.3568	1370278	1370327	1.63079
1494639	1494688	2.48048	1364069	1364118	2.32531	1430561	1430610	2.92659	1370333	1370382	1.85924
1497540	1497589	1.59238	1366122	1366171	4.8779	1431964	1432013	2.32239	1372721	1372770	1.08351
1502414	1502463	1.01706	1369760	1369811	10.5539	1432554	1432603	2.40974	1373864	1373917	22.9746
1507974	1508023	1.15302	1369982	1370031	1.54585	1432634	1432683	2.05813	1374095	1374144	1.60315
1513521	1513570	3.23103	1370329	1370378	1.09678	1432690	1432739	2.24765	1379878	1379929	16.0002
1513688	1513737	1.27444	1371718	1371767	2.84208	1433525	1433574	2.70014	1387437	1387486	2.50627
1515549	1515601	2.6481	1373467	1373514	3.41522	1437380	1437429	1.27251	1389977	1390026	1.66179
1518868	1518917	3.62579	1374097	1374146	1.54107	1437686	1437736	1.31345	1390181	1390230	1.44657
1519046	1519097	14.2892	1379673	1379722	6.65242	1447428	1447479	6.30039	1391521	1391570	1.4082
1519158	1519209	4.17132	1379806	1379857	3.74068	1454867	1454920	1.90817	1393781	1393830	1.15066
1519997	1520048	2.34654	1379879	1379928	2.25688	1456247	1456296	1.76158	1398317	1398366	1.71376
1520949	1521000	4.75481	1379952	1380001	1.40907	1456370	1456419	1.2253	1398439	1398488	1.65838
1521188	1521240	12.8479	1384768	1384817	1.00798	1460003	1460052	1.42532	1401110	1401163	18.9817
1522332	1522379	2.64633	1385542	1385591	1.06855	1461715	1461764	1.19733	1404361	1404410	1.98857
1522837	1522886	1.45079	1389995	1390046	4.08826	1462167	1462216	1.63681	1404907	1404957	2.4055
1524637	1524686	1.05532	1391726	1391775	1.60121	1467801	1467850	2.76909	1409357	1409408	3.55286
1529307	1529356	1.93302	1398305	1398354	5.67839	1468983	1469032	6.62074	1409501	1409550	5.56738
1529645	1529692	2.07598	1399975	1400024	1.07944	1469155	1469205	3.92587	1410839	1410888	1.89373
1529699	1529748	3.69643	1401105	1401153	1.05583	1469541	1469588	28.5151	1411466	1411518	9.33239
1529792	1529843	6.30105	1401223	1401272	1.26572	1469592	1469642	33.0811	1412878	1412927	1.3864
1530878	1530929	8.92239	1404893	1404942	1.51221	1471076	1471125	2.20217	1413109	1413159	1.86091
1533376	1533427	14.031	1406321	1406370	2.49312	1471376	1471425	5.66896	1413260	1413309	1.91754
1536039	1536090	9.96719	1409499	1409548	2.03815	1483753	1483802	1.44112	1414568	1414617	1.39052
1536337	1536386	1.17698	1411469	1411521	11.1202	1485081	1485133	16.3895	1415975	1416024	4.84844
1544898	1544949	23.4232	1416181	1416232	5.68571	1485236	1485285	2.25315	1416615	1416664	1.27649
1545176	1545225	7.73611	1416953	1417002	1.12445	1487763	1487812	1.94369	1416955	1417005	2.32154
1545438	1545489	16.1568	1418233	1418282	2.63841	1489846	1489897	1.87048	1417084	1417133	1.46209
1545842	1545893	23.4584	1418406	1418454	2.18698	1490222	1490271	2.60123	1418108	1418157	4.17057
1546166	1546217	6.70574	1418547	1418595	1.83713	1491502	1491551	1.7153	1418561	1418612	6.74933
1548480	1548531	4.46421	1419448	1419497	2.83217	1496870	1496921	1.68921	1419145	1419194	2.71737
1550715	1550764	1.39643	1421391	1421442	9.41177	1499057	1499106	1.79952	1421386	1421437	7.7512
1551966	1552015	1.05325	1422005	1422054	3.1714	1501879	1501930	1.77188	1423387	1423438	4.82966
1552089	1552138	2.45738	1423906	1423959	60.7683	1502410	1502459	1.00339	1423912	1423963	9.51539
1557750	1557801	3.11439	1425427	1425478	10.0573	1503077	1503126	1.28481	1424308	1424359	2.2503
1561992	1562044	21.063	1428397	1428446	1.07997	1507323	1507372	1.55777	1425448	1425497	3.85585
1565175	1565224	1.75397	1428858	1428908	3.1541	1507667	1507721	2.06133	1428499	1428550	8.04479
1565284	1565333	2.10508	1431036	1431083	2.96043	1513358	1513409	2.00851	1428865	1428916	9.14212
1565546	1565595	4.37929	1431959	1432008	2.61419	1514506	1514555	1.62995	1429448	1429497	1.03505
1569927	1569978	13.7804	1433055	1433104	1.17642	1515350	1515401	12.6751	1430561	1430610	4.09788
1570173	1570222	1.76397	1433522	1433573	2.32517	1515514	1515563	3.67742	1431964	1432013	1.97136
1573951	1574000	2.90365	1436505	1436554	1.46821	1520939	1520990	9.07724	1432554	1432603	4.17022
1575017	1575068	3.37676	1437407	1437456	1.27733	1522793	1522844	3.67055	1432634	1432683	3.41896
1576044	1576093	1.44754	1437678	1437729	2.9369	1524624	1524673	2.39768	1432690	1432739	3.13571
1576228	1576279	1.29701	1440480	1440529	1.2964	1524725	1524776	7.31742	1433053	1433102	1.42674
1578365	1578414	1.47897	1444389	1444440	22.4967	1525028	1525077	1.16658	1433525	1433574	2.76396
1589907	1589958	1.74489	1446764	1446815	2.72224	1526010	1526059	1.99938	1437380	1437429	1.76503
1591646	1591693	2.35888	1450354	1450403	1.66821	1529651	1529700	3.14	1441386	1441435	1.02664
1599520	1599571	2.28075	1452851	1452900	1.04606	1530814	1530863	4.73234	1447428	1447479	6.25931
1603305	1603354	1.36127	1454883	1454932	5.22683	1533379	1533428	2.06753	1454867	1454920	7.24435
1603853	1603906	109.668	1456351	1456402	3.37176	1545741	1545792	3.10746	1456247	1456296	2.31575
1604161	1604210	3.45373	1459995	1460043	1.50029	1545833	1545882	2.09357	1456370	1456419	1.47648
1605636	1605685	1.74992	1463478	1463527	1.36993	1546053	1546102	1.001	1459485	1459534	1.02088
1607917	1607966	1.04603	1465726	1465775	1.10505	1548472	1548523	2.01159	1460003	1460052	2.36599
1608160	1608209	2.58405	1468982	1469033	4.43658	1550703	1550754	9.19185	1461715	1461764	1.19961
1608329	1608377	4.11006	1469596	1469648	23.956	1561946	1561996	2.84207	1461823	1461872	1.20194
1610076	1610127	5.56258	1470658	1470707	3.37835	1565299	1565348	1.89184	1462167	1462216	2.85502
1613532	1613583	3.2265	1471030	1471079	1.68715	1571745	1571797	4.10288	1467801	1467850	2.8386
1614118	1614168	2.93519	1471518	1471567	5.45111	1573715	1573765	2.43734	1468983	1469032	7.12323
1620654	1620703	1.09952	1472979	1473026	1.02032	1573945	1573996	3.36176	1469155	1469205	3.20174
1629487	1629538	1.20818	1473067	1473114	2.17154	1574990	1575039	1.33661	1469541	1469588	32.9236
1631254	1631305	1.62508	1481229	1481276	1.6124	1578345	1578394	1.54803	1469592	1469642	35.4214
1631979	1632028	1.31048	1483751	1483802	14.6062	1578454	1578503	1.66855	1471076	1471125	2.39531
1635016	1635065	1.40976	1485088	1485139	2.93095	1580278	1580329	1.38133	1471376	1471425	5.35166
1635918	1635966	1.29908	1485955	1486004	2.3351	1589811	1589860	3.17833	1472911	1472960	1.16169
1636404	1636453	1.67349	1486901	1486950	1.74258	1589914	1589963	2.18497	1483753	1483802	1.32319
1637060	1637109	1.39246	1487282	1487331	1.16306	1591633	1591684	1.85569	1485081	1485133	26.3837
1638565	1638614	3.49421	1488710	1488759	2.95647	1599515	1599566	2.42962	1485236	1485285	2.90567
1641859	1641908	2.60881	1489397	1489446	5.197	1601990	1602041	1.14257	1486001	1486051	1.03366
1654022	1654070	1.12213	1489721	1489770	1.23493	1603279	1603328	1.57238	1486518	1486567	1.1868
1654177	1654226	1.21484	1490226	1490276	3.47181	1603860	1603911	6.21532	1486609	1486658	1.59707
1655694	1655743	2.06746	1493094	1493143	1.44864	1604149	1604201	25.1213	1487763	1487812	2.21694
1663682	1663732	6.83505	1493693	1493742	2.25527	1608129	1608178	1.31097	1488189	1488238	1.71171
1665069	1665120	24.4963	1494639	1494688	1.81728	1613536	1613585	1.36846	1488914	1488963	1.1332
1668350	1668401	2.15736	1496874	1496923	1.37145	1621874	1621923	1.08374	1489846	1489897	3.83817
1670655	1670703	1.62933	1497540	1497589	2.30924	1637044	1637093	1.48214	1490222	1490271	4.98925
1676803	1676852	1.07222	1497960	1498009	1.50304	1652477	1652528	1.41994	1490871	1490920	1.23167
1679429	1679477	1.7432	1501035	1501084	1.76245	1653371	1653420	1.06791	1491502	1491551	2.15736
1680483	1680532	1.4327	1501263	1501312	1.09953	1654631	1654685	8.18643	1496337	1496386	1.0126
1683671	1683722	4.15346	1502414	1502463	1.57738	1655062	1655114	4.48121	1496870	1496921	3.82006
1684948	1684996	1.26587	1506233	1506281	2.56153	1655379	1655428	16.9231	1499057	1499106	1.54908
1686879	1686928	1.345	1507761	1507810	1.01148	1655699	1655748	2.8744	1501879	1501930	4.59675
1688282	1688331	1.25413	1507974	1508023	1.1542	1656504	1656553	1.12588	1502410	1502459	2.08275
1689708	1689757	1.95992	1513358	1513407	1.79178	1657639	1657690	1.93727	1503077	1503126	2.03745
1694472	1694521	2.43071	1513521	1513570	3.0951	1663682	1663733	1.39509	1503369	1503419	1.36181
1696326	1696377	10.8301	1513688	1513737	2.10473	1664696	1664750	18.1476	1507323	1507372	1.53878
1696736	1696788	8.04665	1515549	1515601	4.08184	1665075	1665126	2.52926	1507667	1507721	3.14732
1700655	1700704	1.91095	1518868	1518917	2.64065	1665151	1665203	1.52238	1512729	1512778	1.08814
1701299	1701347	1.34718	1519046	1519097	12.5563	1669091	1669142	3.32862	1513358	1513409	5.20885
1701753	1701802	3.56119	1519158	1519209	3.57285	1679577	1679626	1.07437	1514506	1514555	1.36943
1704399	1704448	1.14897	1519997	1520048	2.47312	1683843	1683892	2.58079	1515350	1515401	12.1008
1705589	1705636	2.07358	1520949	1521000	5.874	1684939	1684988	2.15907	1515514	1515563	4.98099
1706172	1706221	2.4069	1521188	1521240	12.1759	1686961	1687013	3.31932	1519988	1520037	1.01696
1708188	1708237	1.25905	1522332	1522379	3.06004	1688101	1688155	8.58834	1520939	1520990	13.6117
1715382	1715431	1.39508	1522837	1522886	2.04078	1689515	1689566	1.05186	1522793	1522844	4.9974
1721512	1721559	1.54382	1524637	1524686	1.33083	1696576	1696628	18.6533	1524624	1524673	2.44983
1724795	1724846	1.60264	1529307	1529356	1.75919	1700674	1700725	1.00955	1524725	1524776	7.5486
1729068	1729117	1.28071	1529645	1529692	1.58793	1701290	1701341	5.98681	1525028	1525077	1.07679
1729393	1729444	2.09112	1529699	1529748	2.56789	1701750	1701801	2.61418	1526010	1526059	2.01888
1729670	1729721	3.89904	1529792	1529843	5.29519	1708173	1708224	6.04899	1529651	1529700	2.56893
1732625	1732676	2.43941	1530878	1530929	9.66276	1710009	1710058	1.41593	1529792	1529841	1.04824
1733504	1733553	2.16992	1533376	1533427	17.9238	1712079	1712128	1.00007	1530814	1530863	5.60022
1736806	1736857	1.13538	1536039	1536090	17.0028	1732620	1732667	4.55037	1536301	1536350	1.03976
1737136	1737185	4.34722	1536337	1536386	1.69395	1732673	1732720	2.79084	1545741	1545792	3.0659
1738099	1738148	1.86817	1544898	1544949	31.4126	1737135	1737184	3.29685	1545833	1545882	1.32799
1738822	1738875	20.8323	1545176	1545225	6.58758	1738102	1738151	2.11666	1546053	1546102	1.4505
1739641	1739690	1.0723	1545438	1545489	19.0484	1739847	1739896	1.1887	1548472	1548523	1.79841
1740327	1740378	3.51748	1545842	1545893	23.4104	1745209	1745258	1.45772	1550703	1550754	10.1086
1745254	1745303	1.07635	1546166	1546217	7.19541	1746180	1746229	2.65096	1556289	1556338	1.01275
1749987	1750035	1.8812	1548480	1548531	8.20858	1746456	1746507	1.68195	1561946	1561996	2.10344
1751651	1751699	1.61808	1550715	1550764	1.29906	1749858	1749907	1.76722	1565299	1565348	1.90285
1751836	1751885	2.39952	1552089	1552138	2.42608	1749973	1750024	1.73506	1569952	1570001	1.03748
1755735	1755784	1.8546	1557750	1557801	2.26375	1751019	1751070	1.35272	1571745	1571797	5.16149
1756064	1756113	1.61	1561992	1562044	28.7301	1751824	1751875	7.3878	1573715	1573765	2.11665
1756932	1756979	2.56539	1565175	1565224	1.10957	1752025	1752076	2.19144	1573945	1573996	3.55057
1757051	1757102	2.23069	1565284	1565333	1.53305	1759780	1759827	2.49582	1578454	1578503	2.0751
1761952	1762001	1.44524	1565546	1565595	1.40764	1759834	1759881	3.79797	1580278	1580329	1.99078
1763573	1763624	1.5899	1569927	1569978	13.3597	1761094	1761143	2.30551	1581989	1582042	1.98448
1764306	1764355	9.59373	1570173	1570222	1.82913	1761958	1762010	4.71901	1589811	1589860	4.01841
1765207	1765256	2.17754	1573951	1574000	1.38928	1762397	1762448	1.8971	1589914	1589963	2.69438
1766509	1766560	24.5258	1575017	1575068	2.67149	1763556	1763607	16.7449	1591633	1591684	1.77875
1768470	1768519	1.14857	1576044	1576093	2.16404	1764108	1764155	1.23076	1599515	1599566	2.4922
1769537	1769588	3.7542	1578365	1578414	1.36109	1764319	1764370	5.4484	1601990	1602041	3.50101
1771489	1771540	2.8647	1589907	1589958	1.32728	1765214	1765260	2.9892	1602889	1602938	1.84072
1775395	1775444	1.52817	1591646	1591693	2.06894	1765264	1765311	2.34772	1603279	1603328	2.88355
1775620	1775671	13.7302	1599520	1599571	2.15728	1767573	1767622	1.51907	1603860	1603911	7.61433
1775975	1776024	2.86722	1603305	1603354	2.1529	1769532	1769582	1.48044	1604149	1604201	27.6241
1776150	1776199	2.63008	1603853	1603906	134.071	1770807	1770856	1.04427	1608129	1608178	1.6008
1783727	1783776	3.71802	1604161	1604210	3.82407	1770964	1771013	1.01121	1613536	1613585	1.1661
1784078	1784127	1.0173	1605636	1605685	1.6756	1773759	1773810	1.13111	1615984	1616035	1.49297
1784724	1784773	1.20087	1607917	1607966	1.29589	1775391	1775442	6.75132	1624865	1624914	1.53811
1785504	1785555	4.32013	1608160	1608209	4.33794	1775632	1775683	4.87968	1625920	1625969	1.05674
1793959	1794007	1.20311	1608329	1608377	3.34857	1776237	1776288	6.22596	1631618	1631667	1.23129
1794315	1794366	2.03839	1610076	1610127	10.7625	1780820	1780869	1.34245	1634795	1634844	1.25218
1800410	1800461	9.35333	1613532	1613583	2.54092	1783726	1783777	2.82495	1635804	1635853	1.81186
1802560	1802609	1.91079	1614118	1614168	5.43368	1784468	1784517	1.00218	1637044	1637093	2.56748
1802716	1802763	4.92601	1620654	1620703	1.40061	1785540	1785591	6.69882	1638127	1638176	1.16537
1803080	1803129	1.09254	1629487	1629538	3.79366	1788396	1788447	1.29127	1645744	1645793	1.04663
1803738	1803789	5.51107	1631254	1631305	3.83406	1791395	1791446	1.50015	1652477	1652528	1.83853
1804781	1804830	1.35381	1631979	1632028	1.79151	1791935	1791984	1.38225	1653371	1653420	1.49003
1804982	1805031	5.93802	1634785	1634834	1.15198	1792747	1792796	1.22124	1653483	1653532	1.06737
1809295	1809344	1.31825	1635016	1635065	2.21625	1794314	1794363	3.28276	1653576	1653625	1.63583
1810023	1810072	1.32786	1635918	1635966	1.3339	1800116	1800165	1.78394	1654631	1654685	16.6463
1812040	1812089	1.70151	1636404	1636453	1.50707	1800527	1800576	3.26376	1655062	1655114	11.0722
1813716	1813767	6.79365	1637060	1637109	1.97689	1802564	1802613	2.33713	1655379	1655428	13.5792
1814727	1814776	1.4796	1637453	1637500	2.70277	1802730	1802779	1.03135	1655699	1655748	2.22002
1818841	1818892	10.8028	1637922	1637971	1.07299	1803287	1803336	1.66701	1657639	1657690	2.23508
1820145	1820194	1.33333	1638565	1638614	5.38907	1803750	1803799	1.55322	1664696	1664750	14.2858
1823289	1823341	8.58857	1641859	1641908	2.47649	1807144	1807193	1.72127	1669091	1669142	4.44809
1823436	1823485	1.405	1642048	1642097	1.36944	1810585	1810634	1.72203	1679499	1679548	1.02035
1824804	1824853	1.3146	1653570	1653619	1.92303	1814188	1814237	3.17791	1679577	1679626	1.32646
1824981	1825029	1.35569	1654022	1654070	1.80597	1814578	1814628	3.2795	1683843	1683892	1.76961
1827419	1827470	31.9398	1654177	1654226	1.06532	1818129	1818178	2.01583	1684939	1684988	2.24838
1828398	1828447	1.08571	1654878	1654927	1.42564	1818342	1818391	1.53151	1686234	1686283	2.08023
1828826	1828875	1.80278	1655084	1655133	1.56178	1818839	1818888	3.75043	1686961	1687013	5.44173
1828963	1829012	1.77143	1655694	1655743	1.56702	1819947	1819990	1.39961	1688101	1688155	15.5301
1829057	1829106	5.69476	1663682	1663732	8.21957	1823292	1823343	19.1687	1689515	1689566	1.18199
1839443	1839492	2.34357	1665069	1665120	1.6682	1828377	1828426	1.83938	1696576	1696628	17.6586
1839932	1839981	1.41183	1668350	1668401	3.65096	1829021	1829068	1.45899	1700674	1700725	1.14495
1840421	1840470	1.68897	1670655	1670703	2.25365	1829076	1829125	1.43707	1701290	1701341	7.81486
1841437	1841487	1.27677	1676803	1676852	1.6166	1839304	1839353	1.69891	1701750	1701801	3.01618
1842682	1842733	5.54403	1679429	1679477	1.45669	1839448	1839497	2.16444	1708173	1708224	6.89175
1843415	1843466	3.56731	1683671	1683722	2.01299	1840400	1840449	1.51073	1710009	1710058	1.80857
1845013	1845062	1.24984	1684948	1684996	2.12027	1851936	1851986	4.76954	1712079	1712128	1.19193
1851942	1851991	1.73135	1686879	1686928	3.09363	1852587	1852637	1.13806	1718514	1718563	1.50495
1852171	1852220	1.02079	1688110	1688159	1.26464	1853706	1853753	4.1428	1729419	1729468	1.04152
1852415	1852464	1.05905	1688282	1688331	1.44727	1853754	1853801	5.15409	1729979	1730028	1.04136
1852572	1852621	1.68365	1694472	1694521	5.36833	1856577	1856626	1.4626	1732620	1732667	5.70698
1853605	1853657	3.91667	1695013	1695061	1.7474	1857951	1858001	11.4552	1732673	1732720	3.3229
1857326	1857375	2.19881	1696326	1696377	6.86782	1859435	1859484	1.30574	1737135	1737184	1.44073
1857914	1857965	8.36371	1696736	1696788	6.5534	1860626	1860675	1.31914	1738102	1738151	5.84658
1860698	1860747	1.69079	1700655	1700704	2.22071	1861736	1861787	6.82183	1738742	1738791	1.43103
1861580	1861629	2.68635	1700770	1700819	1.30441	1865602	1865649	1.5341	1745209	1745258	1.87138
1861677	1861726	1.63897	1701299	1701347	1.37529	1865655	1865705	1.7889	1746180	1746229	2.22776
1861933	1861982	2.08921	1701753	1701802	1.70867	1865735	1865783	1.19027	1746456	1746507	1.85345
1862111	1862160	1.25095	1703341	1703390	1.03667	1865930	1865979	2.51976	1749858	1749907	2.99657
1865651	1865699	1.21121	1704399	1704448	1.78457	1878231	1878280	1.97135	1749973	1750024	2.37164
1865939	1865988	4.17063	1705589	1705636	1.38493	1878800	1878851	1.36621	1751019	1751070	1.6621
1878818	1878867	1.15865	1706172	1706221	3.13045	1879670	1879723	15.461	1751824	1751875	3.41679
1882911	1882960	1.06317	1708188	1708237	1.03616	1879876	1879927	1.50674	1752025	1752076	4.71172
1886406	1886457	8.32334	1715382	1715431	1.55184	1880268	1880317	1.06101	1759780	1759827	2.56026
1886556	1886607	3.41201	1721304	1721353	1.34778	1886493	1886544	4.2654	1759834	1759881	3.93823
1887869	1887920	8.65766	1721512	1721559	1.14269	1886562	1886613	6.82609	1761094	1761143	2.20253
1888012	1888064	17.8588	1724795	1724846	5.16016	1887872	1887923	4.46144	1761958	1762010	2.90138
1891757	1891806	1.30992	1729068	1729117	1.29158	1889111	1889160	2.78043	1762397	1762448	2.86178
1892420	1892469	2.83635	1729393	1729444	2.76945	1891552	1891601	1.10378	1762553	1762602	1.25185
1892802	1892851	1.53627	1729670	1729721	7.10824	1892429	1892478	1.42209	1763556	1763607	15.2074
1904021	1904074	7.02476	1732625	1732676	3.2548	1904011	1904062	2.44802	1764108	1764155	1.57276
1907911	1907960	1.72429	1732974	1733023	1.13539	1904073	1904123	2.49227	1764319	1764370	5.21845
1909421	1909469	2.36816	1733504	1733553	1.57859	1905703	1905753	2.01112	1765214	1765260	3.57566
1910452	1910501	1.32865	1733633	1733682	1.10942	1907772	1907823	2.81602	1765264	1765311	3.18617
1917304	1917353	2.71841	1734633	1734682	1.0816	1909333	1909382	3.16073	1767573	1767622	1.68408
1917443	1917492	3.62048	1736806	1736857	1.9096	1910463	1910512	2.40427	1769532	1769582	2.99301
1919155	1919204	3.48317	1737136	1737185	3.13475	1910528	1910577	1.71448	1770807	1770856	1.67596
1921554	1921602	3.36322	1738099	1738148	2.90068	1914941	1914992	24.1756	1770964	1771013	1.25049
1922688	1922740	9.12114	1738822	1738875	15.5305	1916919	1916970	9.7576	1773759	1773810	2.45637
1929866	1929917	4.96436	1739641	1739690	1.14821	1917201	1917248	1.55284	1775391	1775442	9.07567
1931911	1931960	1.10278	1740327	1740378	5.02022	1917254	1917301	2.68512	1775632	1775683	6.51212
1932500	1932549	1.28889	1745254	1745303	1.35949	1917448	1917497	1.38989	1776237	1776288	6.46903
1932567	1932616	1.01762	1749987	1750035	2.47569	1920459	1920510	3.36019	1780820	1780869	1.60477
1935244	1935293	1.27516	1751651	1751699	1.55618	1920886	1920938	3.33076	1782718	1782767	1.0331
1939606	1939655	2.21524	1751836	1751885	1.32974	1922650	1922699	1.73753	1783567	1783618	1.08615
1939709	1939760	3.14744	1755735	1755784	1.34334	1922837	1922886	1.32752	1783726	1783777	4.24097
1939810	1939861	5.89339	1756932	1756979	2.10469	1932006	1932055	2.65573	1785540	1785591	8.15618
1942231	1942280	1.03278	1757051	1757102	1.29587	1932506	1932557	2.57456	1788396	1788447	1.34346
1943327	1943378	3.16384	1759786	1759835	1.45293	1934599	1934650	1.40986	1791395	1791446	2.49362
1944922	1944973	4.59028	1759997	1760046	1.22657	1936228	1936277	4.4751	1791935	1791984	1.12767
1946452	1946501	1.19905	1761952	1762001	1.36448	1936801	1936850	1.84864	1792747	1792796	1.63714
1947316	1947368	34.264	1763384	1763433	1.10388	1939723	1939773	1.02451	1794314	1794363	4.59426
1947491	1947542	9.90522	1763573	1763624	1.83438	1939819	1939868	1.9252	1794592	1794641	1.17933
1948454	1948505	11.9921	1764306	1764355	7.26113	1939937	1939986	1.90535	1800116	1800165	1.39071
1948556	1948605	2.55373	1765207	1765256	2.01695	1947316	1947367	3.3852	1800527	1800576	1.74724
1949888	1949937	2.17651	1766509	1766560	11.981	1947486	1947540	20.8146	1802239	1802288	1.25609
1952367	1952416	1.98325	1768470	1768519	1.88265	1947600	1947649	3.04504	1802564	1802613	1.98765
1955316	1955363	3.61673	1769537	1769588	9.19279	1947729	1947778	1.62016	1802730	1802779	1.22606
1955897	1955946	2.13381	1771489	1771540	4.36651	1948607	1948658	7.98539	1803287	1803336	1.32582
1955982	1956031	1.15341	1775395	1775444	2.00234	1949897	1949947	1.00528	1807144	1807193	3.82433
1958686	1958735	1.01794	1775620	1775671	14.5273	1950004	1950053	1.17171	1810585	1810634	2.98534
1959925	1959976	4.36958	1775975	1776024	4.10885	1955880	1955931	4.53533	1811747	1811796	1.56096
1963790	1963841	1.52411	1776150	1776199	2.43383	1955996	1956047	3.34092	1814188	1814237	2.85315
1965472	1965523	5.92353	1777925	1777974	1.97572	1956633	1956684	3.09064	1814578	1814628	2.57586
1965606	1965655	1.84087	1779670	1779719	1.13609	1957230	1957277	2.03312	1818129	1818178	4.16411
1966098	1966149	1.9665	1783727	1783776	4.86756	1961473	1961522	16.5378	1818342	1818391	1.39925
1966342	1966393	1.2065	1784078	1784127	1.00882	1961858	1961907	5.43862	1818839	1818888	3.96438
1966731	1966780	1.60198	1785504	1785555	4.84813	1962743	1962792	5.13835	1820110	1820159	1.15848
1966833	1966884	3.3167	1791087	1791136	1.21188	1965611	1965658	1.03048	1823292	1823343	18.9017
1969189	1969238	1.00151	1793959	1794007	1.40218	1965840	1965887	1.85596	1828377	1828426	2.19319
1969645	1969694	7.89087	1794315	1794366	3.7037	1966073	1966124	3.83362	1829021	1829068	1.97694
1971582	1971633	1.88561	1800410	1800461	7.157	1966729	1966778	1.17903	1829076	1829125	1.5423
1972712	1972759	1.86434	1802560	1802609	1.47487	1967271	1967320	3.70321	1836186	1836235	3.52404
1973421	1973468	1.92989	1802716	1802763	6.11186	1967559	1967608	1.41054	1836240	1836289	2.42247
1979360	1979411	11.7025	1803080	1803129	1.61716	1970650	1970699	1.11656	1836391	1836440	1.59861
1981317	1981364	1.78902	1803738	1803789	4.2992	1971563	1971612	1.1367	1839304	1839353	2.31227
1981420	1981469	1.30246	1804453	1804502	1.00624	1972704	1972753	1.12342	1839448	1839497	2.44916
1982436	1982485	2.73103	1804781	1804830	1.78808	1979515	1979568	27.2133	1840400	1840449	1.49776
1986133	1986183	1.28688	1804982	1805031	4.32335	1981297	1981346	1.39469	1851936	1851986	5.42826
1987027	1987076	1.34238	1809295	1809344	1.61682	1981744	1981798	6.73619	1852587	1852637	1.66035
1990919	1990968	1.08103	1809457	1809506	1.02011	1985373	1985422	6.4052	1853706	1853753	3.47832
1996377	1996426	1.15175	1809543	1809592	1.09115	1986569	1986620	5.43515	1853754	1853801	4.87251
1998223	1998272	2.17937	1810023	1810072	1.13771	1993817	1993866	1.4753	1856577	1856626	1.14848
1998763	1998812	1.78508	1812040	1812089	1.05222	1995574	1995623	1.57459	1857951	1858001	21.4562
2002090	2002139	1.30405	1813716	1813767	5.96139	1996365	1996414	1.69731	1859435	1859484	1.79905
2008357	2008408	16.2066	1814727	1814776	1.63082	2002280	2002334	3.49458	1859536	1859585	1.18559
2010000	2010051	3.52221	1818841	1818892	6.20865	2002656	2002709	1.18771	1860626	1860675	1.22023
2010430	2010480	7.61648	1820145	1820194	1.8035	2003117	2003168	6.19302	1861736	1861787	5.75061
2013767	2013816	1.32357	1823289	1823341	5.42976	2008600	2008649	1.55233	1864550	1864599	1.14468
2013918	2013969	3.86386	1823436	1823485	1.24336	2009073	2009122	8.22772	1865602	1865649	2.47217
2016138	2016187	1.29873	1823549	1823598	1.08843	2010020	2010071	6.3325	1865655	1865705	2.93987
2022104	2022153	1.8773	1824804	1824853	1.60859	2033823	2033872	2.98101	1865735	1865783	1.83673
2022836	2022885	1.21079	1824981	1825029	1.65849	2033890	2033939	2.58032	1865930	1865979	3.31901
2023790	2023839	2.36	1827419	1827470	24.7237	2034138	2034187	2.7696	1878231	1878280	2.62437
2033645	2033696	8.86531	1828398	1828447	1.04899	2036889	2036940	10.0702	1878800	1878851	1.5213
2033794	2033843	4.13802	1828826	1828875	4.19271	2037033	2037084	6.84011	1879670	1879723	23.5983
2034214	2034263	5.11722	1828963	1829012	1.67571	2037090	2037139	3.64446	1879876	1879927	2.72379
2037032	2037083	11.2866	1829057	1829106	4.77394	2038550	2038601	4.70833	1880268	1880317	1.20384
2038477	2038526	1.55127	1836395	1836445	1.14118	2043977	2044026	1.21004	1886493	1886544	3.7138
2040739	2040788	2.13119	1839443	1839492	2.40532	2049786	2049836	4.5155	1886562	1886613	7.47198
2043822	2043871	1.3296	1839932	1839981	1.19535	2050307	2050356	3.31627	1887872	1887923	2.73842
2043984	2044033	1.87619	1840421	1840470	1.75392	2050692	2050741	1.07373	1889111	1889160	1.83981
2044089	2044138	2.89754	1841437	1841487	1.11722	2055444	2055493	5.79345	1892429	1892478	1.41583
2044493	2044544	8.0596	1842682	1842733	3.35895	2055497	2055546	3.34656	1894400	1894449	1.76135
2047772	2047821	2.9996	1843415	1843466	3.41276	2059561	2059612	13.0008	1904194	1904245	1.01402
2049401	2049450	1.35841	1846546	1846595	1.0264	2065010	2065061	2.87891	1905703	1905753	1.67389
2050317	2050366	4.86365	1851942	1851991	2.50294	2079666	2079715	8.7951	1907772	1907823	3.39315
2050694	2050743	4.93627	1852415	1852464	1.83996	2079780	2079831	4.09378	1909333	1909382	2.48308
2052091	2052140	1.15056	1852572	1852621	1.82325	2079935	2079982	2.93152	1910463	1910512	3.36156
2055439	2055488	2.82143	1853605	1853657	3.44929	2079989	2080033	2.59157	1910528	1910577	2.51868
2055495	2055544	1.85516	1857326	1857375	2.24711	2080101	2080150	1.45625	1914941	1914992	19.7288
2055633	2055682	3.68603	1857914	1857965	9.52958	2083189	2083240	17.2002	1916919	1916970	6.42528
2059560	2059609	2.95746	1860698	1860747	1.6053	2084197	2084246	1.93509	1917201	1917248	1.39253
2060740	2060789	2.39563	1861580	1861629	2.42458	2087199	2087248	1.67214	1917254	1917301	1.56208
2061579	2061628	2.22389	1861677	1861726	1.75173	2087849	2087897	1.41567	1917448	1917497	1.46685
2061874	2061923	1.20802	1861933	1861982	2.66028	2091086	2091135	2.42592	1920459	1920510	5.10822
2065019	2065070	2.96055	1862111	1862160	1.16791	2093453	2093502	3.0967	1920886	1920938	4.32494
2066765	2066814	1.09841	1862605	1862654	1.60861	2093545	2093592	1.86256	1922650	1922699	2.20663
2067722	2067771	3.44214	1865099	1865148	1.84168	2093614	2093661	1.45931	1922837	1922886	1.52577
2067843	2067894	2.05212	1865651	1865699	1.2214	2093697	2093746	1.63358	1932006	1932055	2.74952
2068941	2068990	1.35048	1865939	1865988	8.39854	2094084	2094133	1.4035	1932506	1932557	2.89718
2080107	2080158	16.9747	1878669	1878718	1.06577	2105504	2105553	1.56849	1934599	1934650	1.71059
2087167	2087216	1.18952	1878818	1878867	1.16328	2115303	2115352	2.21235	1936228	1936277	3.4875
2090955	2091006	6.44628	1879878	1879927	1.18187	2118435	2118486	8.60915	1939723	1939773	1.3918
2091289	2091340	1.39286	1881043	1881092	1.39155	2118647	2118698	532.119	1939819	1939868	1.06694
2093609	2093658	2.98333	1882911	1882960	1.70909	2124776	2124825	25.5658	1939937	1939986	1.58388
2093713	2093763	2.67336	1886406	1886457	6.6952	2125174	2125223	2.00158	1947316	1947367	3.47798
2093809	2093858	1.77476	1886556	1886607	4.28285	2144824	2144873	2.634	1947486	1947540	8.36727
2094279	2094328	1.38357	1887869	1887920	6.13633	2145161	2145210	1.80107	1947600	1947649	2.1768
2118637	2118690	379.176	1888012	1888064	15.7145	2145219	2145268	2.0776	1947729	1947778	2.2103
2124796	2124847	19.8922	1892420	1892469	2.12745	2145293	2145342	2.00103	1948607	1948658	7.62377
2125158	2125209	6.36645	1892802	1892851	1.90449	2147294	2147341	3.18249	1949897	1949947	1.4533
2126070	2126119	2.66754	1904021	1904074	1.00669	2147344	2147391	2.12396	1950004	1950053	2.12564
2133097	2133147	1.09088	1907911	1907960	1.15922	2148776	2148825	2.0383	1955880	1955931	4.56959
2133784	2133835	14.724	1909421	1909469	2.47545	2155468	2155515	1.03419	1955996	1956047	3.71044
2144320	2144369	1.83167	1910452	1910501	1.21749	2165666	2165715	1.01317	1956633	1956684	3.0891
2144875	2144926	6.7822	1914685	1914734	1.4103	2184009	2184058	1.44748	1957230	1957277	1.60643
2145175	2145224	1.27135	1917304	1917353	2.54449	2185659	2185706	1.98709	1961473	1961522	15.3944
2145293	2145342	1.56294	1917443	1917492	4.70972	2185721	2185771	2.73059	1961858	1961907	4.91621
2185509	2185558	2.55135	1919155	1919204	3.11867	2185803	2185852	1.46505	1962743	1962792	5.22009
2185700	2185749	6.45175	1920893	1920942	1.33303	2186849	2186898	2.89016	1963383	1963430	1.82267
2186847	2186896	1.90913	1921554	1921602	3.08877	2188156	2188205	1.00342	1965611	1965658	1.19518
2187423	2187472	1.02754	1922688	1922740	8.59413	2195635	2195686	8.93786	1965840	1965887	1.30846
2192591	2192640	1.2119	1923279	1923328	1.27149	2199066	2199115	1.56163	1966073	1966124	5.17422
2193120	2193169	2.07016	1929011	1929060	1.0906	2200135	2200184	1.83235	1966729	1966778	1.12075
2195654	2195705	11.4038	1929866	1929917	5.00779	2200821	2200871	3.34451	1967271	1967320	2.61218
2198913	2198964	31.5792	1931911	1931960	1.1423	2200943	2200993	3.23838	1967559	1967608	2.18385
2200924	2200975	36.8108	1932500	1932549	1.88822	2203292	2203341	1.21743	1969137	1969186	1.35346
2209375	2209426	4.78365	1932567	1932616	1.3294	2209343	2209396	31.2647	1970650	1970699	1.22741
2210766	2210815	5.69143	1935244	1935293	1.50079	2209811	2209860	1.09908	1970883	1970932	1.78078
2212349	2212398	2.32833	1939606	1939655	3.19995	2210394	2210447	1.37614	1971563	1971612	1.50759
2216393	2216442	1.06611	1939709	1939760	2.80481	2211994	2212043	1.092	1972447	1972496	1.99601
2217934	2217983	1.84929	1939810	1939861	1.41363	2213556	2213605	2.95097	1972704	1972753	1.61602
2220787	2220838	3.61897	1942231	1942280	1.17227	2216556	2216605	1.17418	1976462	1976511	1.2241
2222191	2222240	1.44008	1943327	1943378	3.69477	2216917	2216966	1.00539	1979515	1979568	25.2497
2223912	2223961	1.57857	1944922	1944973	5.12494	2217162	2217212	1.14436	1981297	1981346	1.97895
2224496	2224545	1.31222	1946452	1946501	1.59089	2217380	2217433	2.81228	1981744	1981798	16.1409
2225924	2225973	2.12317	1947316	1947368	17.5534	2220800	2220849	1.86732	1985373	1985422	8.90371
2226259	2226308	1.88841	1947491	1947542	3.6927	2223805	2223854	1.1104	1986569	1986620	5.81748
2226777	2226828	1.98245	1947869	1947918	1.10751	2225524	2225573	2.37417	1993817	1993866	1.70778
2228214	2228265	2.26595	1948454	1948505	12.1474	2225915	2225965	1.08304	1995574	1995623	1.65423
2230269	2230322	16.4994	1948556	1948605	2.74242	2226263	2226312	1.67266	1996365	1996414	1.42401
2230959	2231008	1.52492	1949888	1949937	2.5232	2229059	2229108	3.00927	1998755	1998804	1.08089
2231400	2231449	3.45405	1952367	1952416	3.43658	2231388	2231440	16.2782	2002280	2002334	15.6875
2254822	2254871	1.0173	1955316	1955363	3.16894	2236975	2237026	4.11887	2002656	2002709	2.06953
2256280	2256329	1.09921	1955897	1955946	2.33649	2254839	2254888	1.59323	2003117	2003168	9.33985
2259051	2259102	2.21474	1955982	1956031	1.29737	2259300	2259349	1.89589	2008600	2008649	2.14442
2259782	2259833	3.23313	1958686	1958735	1.15891	2259968	2260017	10.7475	2009073	2009122	6.6151
2260009	2260060	4.94818	1959925	1959976	2.43165	2260019	2260068	8.73073	2010020	2010071	5.08867
2263907	2263956	1.13437	1963790	1963841	1.67053	2263899	2263948	3.37635	2019486	2019535	1.16776
2265445	2265496	14.7558	1965472	1965523	6.49487	2265451	2265501	3.06979	2033823	2033872	3.01177
2272957	2273006	1.48286	1965606	1965655	1.62382	2276044	2276091	1.48754	2033890	2033939	2.37738
2276045	2276094	1.27754	1966098	1966149	2.36442	2282650	2282699	1.58679	2036889	2036940	10.7463
2281135	2281186	4.72382	1966342	1966393	1.34079	2282779	2282830	1.18821	2037033	2037084	8.18327
2282663	2282714	6.31044	1966731	1966780	1.51335	2283406	2283459	2.24956	2037090	2037139	5.00268
2282772	2282823	1.6759	1966833	1966884	6.94009	2285536	2285587	5.25788	2038550	2038601	8.73147
2285132	2285183	1.32906	1967926	1967975	1.11717	2287609	2287660	4.82251	2040596	2040640	1.22302
2293522	2293571	3.25024	1969189	1969238	1.29223	2293511	2293560	2.54956	2040737	2040786	1.14108
2293942	2293991	1.14786	1969645	1969694	3.25574	2293930	2293979	4.93557	2043977	2044026	1.93955
2299767	2299816	1.97683	1970875	1970924	1.05288	2295708	2295757	2.08501	2044398	2044447	1.17784
2301144	2301195	6.47604	1971582	1971633	3.49462	2296563	2296614	1.51018	2044689	2044738	1.27756
2301234	2301285	6.27984	1972566	1972615	1.21581	2296733	2296782	2.01094	2049786	2049836	4.02736
2303040	2303089	3.50302	1972712	1972759	1.52383	2296805	2296854	3.40302	2050307	2050356	4.19567
2304403	2304454	4.26625	1973421	1973468	3.16144	2299741	2299790	1.50759	2050692	2050741	2.00303
2304951	2305001	1.26338	1979360	1979411	9.15735	2301135	2301186	2.7736	2055444	2055493	4.22766
2305247	2305296	2.52905	1981317	1981364	2.02558	2301517	2301566	1.36774	2055497	2055546	5.05092
2307702	2307751	1.59095	1981420	1981469	1.14664	2304509	2304558	2.13754	2059561	2059612	14.2369
2308675	2308724	3.14087	1981723	1981773	1.54263	2304561	2304610	1.3487	2065010	2065061	2.08694
2315048	2315099	9.54075	1982436	1982485	4.53579	2305169	2305218	1.42828	2079666	2079715	10.2493
2318058	2318107	1.18897	1985289	1985339	1.11347	2305235	2305284	1.05697	2079780	2079831	4.84543
2323226	2323275	1.19778	1985378	1985427	1.23586	2307876	2307928	31.275	2079935	2079982	4.02364
2330675	2330726	11.3664	1986133	1986183	2.47716	2308700	2308751	3.19166	2079989	2080033	3.48502
2331732	2331781	2.70397	1992579	1992627	1.00004	2312540	2312591	9.09856	2080101	2080150	2.10274
2339558	2339607	2.53976	1996377	1996426	1.02058	2315052	2315101	1.12865	2083189	2083240	14.1179
2342706	2342755	3.30841	1998223	1998272	1.84975	2315244	2315295	5.69211	2084197	2084246	2.85511
2342845	2342894	3.97548	1998763	1998812	1.70413	2318079	2318130	4.29153	2087199	2087248	2.71492
2342933	2342982	3.55397	2002090	2002139	1.58246	2318265	2318314	1.32838	2087849	2087897	1.54144
2343460	2343511	3.92353	2002293	2002342	1.50403	2318907	2318956	1.73068	2091086	2091135	2.44187
2350225	2350273	1.36832	2002446	2002495	1.20959	2320299	2320348	1.54806	2093453	2093502	3.01726
2350664	2350713	1.02016	2008357	2008408	24.5079	2322108	2322157	4.56826	2093545	2093592	1.95068
2351918	2351967	10.9642	2010000	2010051	3.03724	2331754	2331803	1.39732	2093614	2093661	1.70888
2358981	2359030	3.43706	2010430	2010480	6.78835	2341914	2341963	1.5106	2093697	2093746	2.11717
2361699	2361748	1.0281	2013767	2013816	1.05176	2342687	2342738	3.51718	2094084	2094133	2.0928
2362128	2362177	1.71611	2013918	2013969	2.82002	2347521	2347572	2.77655	2105504	2105553	1.49005
2362213	2362262	2.5327	2016138	2016187	1.82815	2352062	2352111	1.95164	2115303	2115352	1.96992
2363031	2363080	1.17619	2022104	2022153	2.1318	2352957	2353006	1.28881	2118435	2118486	9.52149
2364050	2364099	3.01992	2023790	2023839	6.12259	2353847	2353898	2.28913	2118647	2118698	346.046
2364926	2364975	12.0035	2030695	2030744	1.50018	2358982	2359029	2.45413	2124776	2124825	11.2042
2365015	2365067	75.6058	2033645	2033696	3.55879	2363029	2363076	1.8354	2125174	2125223	1.60369
2365119	2365168	23.1698	2033794	2033843	3.28234	2363084	2363131	1.50017	2144824	2144873	2.52685
2366047	2366098	2.42872	2034214	2034263	2.93023	2366049	2366100	2.56224	2145161	2145210	1.9313
2373650	2373699	1.70381	2037032	2037083	7.94017	2373642	2373691	1.29724	2145219	2145268	2.04429
2373781	2373830	4.17492	2038477	2038526	2.09682	2375960	2376011	16.0896	2145293	2145342	2.69232
2375987	2376038	4.09944	2040739	2040788	2.92535	2377890	2377939	1.30454	2147294	2147341	2.99668
2379567	2379616	1.03857	2041379	2041428	1.31318	2379671	2379720	1.31545	2147344	2147391	2.59453
2380037	2380086	1.37873	2041746	2041795	1.30866	2380042	2380091	1.67219	2148776	2148825	2.13918
2380166	2380217	3.59447	2043984	2044033	1.98603	2383623	2383672	1.47319	2165666	2165715	1.21883
2380244	2380293	3.17984	2044089	2044138	4.17749	2385494	2385543	2.99791	2184009	2184058	1.25901
2383622	2383671	6.14214	2044493	2044544	14.9372	2385607	2385656	3.10045	2185659	2185706	2.71933
2385047	2385096	1.21746	2047772	2047821	3.11409	2393655	2393704	1.28835	2185721	2185771	3.4104
2385508	2385559	5.47527	2047989	2048038	1.22545	2398230	2398279	1.42697	2185803	2185852	1.72554
2385596	2385645	2.09817	2049401	2049450	2.18437	2409633	2409684	4.77087	2186849	2186898	4.23496
2385975	2386024	1.70881	2050317	2050366	5.10693	2415710	2415762	2.07656	2192587	2192636	1.47018
2389246	2389295	4.71746	2050694	2050743	5.0541	2418191	2418242	1.20728	2195635	2195686	13.6759
2389325	2389374	1.62635	2052091	2052140	1.9641	2418693	2418744	2.63121	2199066	2199115	1.45994
2394133	2394182	1.29421	2055439	2055488	2.15283	2418824	2418873	1.51872	2200135	2200184	2.04258
2409639	2409690	3.67727	2055495	2055544	2.54218	2421503	2421552	1.44053	2200821	2200871	4.20959
2413949	2414000	4.75824	2055633	2055682	6.81294	2427906	2427958	11.2732	2200943	2200993	2.36534
2418187	2418238	5.42346	2059560	2059609	2.85897	2428519	2428570	5.11914	2203292	2203341	1.09272
2418694	2418742	4.25389	2059838	2059887	1.12456	2431295	2431344	2.0744	2209343	2209396	19.8054
2418802	2418851	1.88929	2061579	2061628	3.24524	2431827	2431879	12.614	2209811	2209860	1.3338
2421327	2421376	1.37833	2061874	2061923	1.8415	2432814	2432863	3.78455	2210394	2210447	4.57519
2425155	2425204	1.42365	2065019	2065070	3.64934	2432869	2432916	3.2669	2211994	2212043	1.0824
2427912	2427963	10.0849	2068941	2068990	1.30827	2444693	2444742	1.42527	2212486	2212535	1.21598
2430429	2430478	1.04841	2079302	2079351	1.16841	2446628	2446677	1.16847	2213556	2213605	4.21398
2431816	2431865	3.17048	2080107	2080158	21.3385	2447019	2447068	1.05137	2216556	2216605	1.04497
2432801	2432850	2.47825	2081900	2081951	1.77784	2453185	2453234	1.85538	2216917	2216966	1.42883
2437856	2437905	2.20262	2084202	2084251	1.19453	2453522	2453571	1.36284	2217162	2217212	1.02406
2442483	2442532	1.28659	2088444	2088493	1.01124	2454560	2454609	1.13897	2217380	2217433	4.77389
2445959	2446008	1.28444	2090955	2091006	3.08385	2463222	2463271	1.37365	2220800	2220849	2.26508
2453894	2453943	1.12429	2091289	2091340	1.4897	2470614	2470665	12.6699	2223805	2223854	2.36282
2454111	2454160	1.79405	2093609	2093658	2.32514	2475623	2475672	1.37546	2225524	2225573	3.54884
2455303	2455352	7.24325	2093713	2093763	1.87716	2491320	2491369	4.9976	2225915	2225965	1.42363
2455427	2455476	9.14913	2093809	2093858	2.09844	2491484	2491533	1.26289	2226263	2226312	2.00341
2463123	2463174	8.92415	2094279	2094328	1.8797	2492695	2492747	13.7262	2227254	2227303	1.31488
2470222	2470273	4.65064	2118637	2118690	191.875	2492791	2492840	2.53869	2229059	2229108	4.07338
2470665	2470716	3.6424	2124796	2124847	22.1767	2492973	2493022	1.21849	2231388	2231440	13.2039
2471577	2471628	2.23756	2125158	2125209	7.00497	2493066	2493115	1.02807	2236975	2237026	4.52054
2491155	2491206	10.9125	2126070	2126119	2.36186	2493175	2493224	1.41167	2254839	2254888	2.03355
2491320	2491372	12.7372	2133097	2133147	1.80364	2494101	2494150	1.81041	2259300	2259349	1.6068
2491483	2491536	13.5378	2133784	2133835	13.3933	2498628	2498677	1.68474	2259968	2260017	10.9525
2492975	2493024	2.62302	2140116	2140165	1.34167	2499262	2499313	3.76193	2260019	2260068	9.64516
2493063	2493112	1.74667	2144320	2144369	1.78113	2499360	2499411	3.28248	2263899	2263948	1.99307
2493477	2493526	5.69381	2144875	2144926	7.28887	2499661	2499711	4.06043	2265451	2265501	2.69902
2498636	2498685	1.30198	2145175	2145224	1.05035	2508537	2508586	1.18142	2276044	2276091	1.36568
2499248	2499297	4.75738	2145293	2145342	2.44318	2510583	2510632	1.34903	2277015	2277067	2.59074
2499665	2499714	1.70952	2184016	2184065	1.11007	2511812	2511863	1.70525	2280204	2280253	1.13434
2510527	2510578	6.1759	2185509	2185558	1.96204	2511919	2511970	6.88461	2282650	2282699	1.22947
2511129	2511178	1.97913	2185700	2185749	8.63704	2513594	2513643	1.5245	2282779	2282830	1.82182
2511826	2511875	1.03714	2186847	2186896	2.45942	2514824	2514875	3.66696	2283406	2283459	4.3548
2512585	2512636	9.66407	2192591	2192640	2.07527	2518881	2518932	4.34746	2285063	2285112	1.3646
2516849	2516898	2.62214	2193120	2193169	1.82404	2520345	2520394	1.36183	2285119	2285168	1.36832
2516943	2516992	2.18437	2195654	2195705	7.60456	2521297	2521348	3.11676	2285536	2285587	5.06584
2518882	2518931	2.56238	2198913	2198964	19.7508	2524572	2524621	1.63908	2287609	2287660	4.57063
2519256	2519305	4.50262	2200924	2200975	18.3496	2527756	2527808	4.05076	2293511	2293560	2.01462
2526702	2526751	1.03921	2209375	2209426	4.33383	2530378	2530429	3.18073	2293930	2293979	4.87
2527942	2527993	6.0493	2209921	2209970	1.06773	2531838	2531887	2.78806	2294776	2294824	1.53078
2528328	2528377	1.30595	2210400	2210449	3.01783	2532413	2532462	3.72224	2294855	2294905	1.17148
2529076	2529127	4.03152	2212349	2212398	2.44628	2537393	2537442	1.17191	2295708	2295757	2.10788
2531201	2531252	7.6553	2216393	2216442	1.87809	2539164	2539215	1.32763	2296563	2296614	2.18777
2531667	2531716	1.24794	2217934	2217983	1.86867	2540101	2540150	1.23287	2296733	2296782	2.46636
2531846	2531897	1.95475	2220787	2220838	2.27008	2541390	2541439	1.60141	2296805	2296854	3.98609
2534056	2534105	1.27548	2222191	2222240	1.31595	2541677	2541728	2.35406	2297501	2297550	1.04189
2535054	2535105	7.09035	2223912	2223961	1.37311	2544497	2544548	4.25098	2299741	2299790	2.06368
2537417	2537466	15.111	2224496	2224545	1.86599	2549527	2549578	2.0022	2301135	2301186	3.84157
2537942	2537992	3.1543	2225924	2225973	3.61169	2553857	2553906	1.27657	2301517	2301566	1.14727
2538001	2538051	2.26408	2226259	2226308	1.96116	2554148	2554199	6.58518	2304509	2304558	2.12814
2539479	2539528	1.31349	2226777	2226828	2.06205	2556160	2556209	2.38672	2304561	2304610	2.06774
2540113	2540164	7.28121	2228214	2228265	2.76965	2556336	2556388	4.12376	2305169	2305218	1.8479
2541395	2541444	4.29683	2230269	2230322	18.6502	2557346	2557397	2.89531	2305235	2305284	1.0684
2541504	2541553	1.20079	2230959	2231008	1.36092	2558709	2558762	8.12051	2307876	2307928	21.991
2548154	2548203	2.9254	2231400	2231449	2.95713	2562570	2562619	2.73782	2308700	2308751	3.35322
2548354	2548403	1.21476	2236980	2237029	1.71029	2565601	2565650	1.84745	2312540	2312591	8.04552
2549531	2549582	20.8499	2254822	2254871	1.01758	2567379	2567428	1.9788	2315052	2315101	1.02942
2553870	2553918	3.24514	2256280	2256329	1.26565	2568819	2568871	15.9447	2315244	2315295	4.86622
2556117	2556166	1.42198	2259051	2259102	2.11316	2570428	2570479	3.1559	2318079	2318130	5.00385
2565856	2565905	7.56095	2259782	2259833	2.74947	2570521	2570572	4.24085	2318265	2318314	1.48339
2567265	2567314	4.07984	2260009	2260060	3.60083	2576574	2576621	14.466	2318777	2318826	1.30438
2568824	2568873	10.7912	2265445	2265496	14.1003	2576624	2576675	16.2458	2318907	2318956	1.43077
2570488	2570537	1.44071	2272957	2273006	3.2379	2580859	2580910	2.13635	2320299	2320348	1.58125
2574835	2574884	1.48873	2274779	2274828	1.23998	2587913	2587962	1.07229	2322108	2322157	6.36489
2576504	2576553	1.51532	2275982	2276031	1.1112	2588281	2588330	2.803	2329403	2329452	1.1011
2576639	2576688	2.06659	2276045	2276094	1.41107	2589229	2589280	1.41227	2331754	2331803	1.23399
2576810	2576859	6.84056	2281135	2281186	4.82517	2593637	2593689	14.8103	2341914	2341963	1.14548
2577245	2577293	2.24304	2282663	2282714	1.17885	2593910	2593959	2.91067	2342687	2342738	3.62713
2580313	2580362	2.60921	2282772	2282823	1.47949	2594677	2594726	2.45091	2347521	2347572	2.76885
2583161	2583212	8.06952	2283773	2283822	1.3056	2595886	2595935	2.40518	2351982	2352031	1.71891
2593640	2593691	20.6319	2285132	2285183	1.8627	2596107	2596158	5.5491	2352062	2352111	1.51281
2594733	2594785	12.5944	2293522	2293571	2.64696	2597196	2597247	3.47171	2352957	2353006	1.05788
2595160	2595209	1.38873	2299767	2299816	3.56652	2597972	2598021	6.04217	2353847	2353898	2.51094
2595853	2595904	64.4846	2301144	2301195	6.77619	2600013	2600060	1.20949	2360611	2360660	3.34494
2597841	2597890	2.05984	2301234	2301285	6.16471	2602613	2602662	1.57072	2360929	2360978	1.47622
2597967	2598016	1.17992	2303040	2303089	3.95565	2602723	2602772	1.41477	2361602	2361651	1.1
2600002	2600051	1.27778	2303539	2303588	1.02128	2608904	2608954	1.07445	2363029	2363076	2.34069
2602106	2602155	1.81087	2304403	2304454	4.83126	2611669	2611719	5.11964	2363084	2363131	1.99188
2602609	2602658	3.61024	2304727	2304777	1.90846	2612573	2612622	1.10492	2366049	2366100	3.97113
2602720	2602769	1.40452	2304951	2305001	1.21773	2613783	2613832	1.05761	2373642	2373691	3.69995
2604139	2604188	2.06063	2305247	2305296	3.04129	2613905	2613954	1.16456	2375960	2376011	17.5782
2606520	2606569	1.48317	2308675	2308724	2.80872	2622392	2622441	1.84181	2379671	2379720	1.10923
2607991	2608042	9.53587	2315048	2315099	10.8736	2633993	2634045	7.98535	2380042	2380091	1.99694
2610098	2610148	1.03556	2318058	2318107	1.28023	2637447	2637496	1.03885	2381691	2381740	1.19456
2611673	2611724	8.62851	2320357	2320406	1.45082	2638579	2638628	1.02274	2383623	2383672	1.70119
2637351	2637402	2.59226	2323226	2323275	1.27369	2639204	2639253	1.11297	2384072	2384121	1.22643
2639217	2639266	1.30754	2328382	2328431	1.0655	2650087	2650136	1.96491	2385015	2385064	1.85148
2649178	2649226	7.28531	2330675	2330726	3.79094	2650185	2650234	1.65402	2385494	2385543	3.4199
2652646	2652695	1.0396	2331732	2331781	3.39427	2653504	2653553	1.66778	2385607	2385656	3.25164
2654469	2654518	7.93746	2339558	2339607	2.10053	2656456	2656505	1.22661	2393655	2393704	1.04751
2654566	2654615	2.44516	2342706	2342755	2.72788	2659429	2659478	2.32019	2398230	2398279	1.60344
2656044	2656093	1.46429	2342845	2342894	3.36679	2664239	2664286	2.26249	2409633	2409684	4.42797
2656473	2656524	19.1495	2342933	2342982	3.61578	2664300	2664351	3.88618	2415710	2415762	2.63862
2656575	2656625	4.25288	2343460	2343511	9.44535	2666389	2666436	3.81919	2418191	2418242	1.80231
2657134	2657183	1.12762	2345259	2345308	1.60496	2666438	2666485	7.89504	2418693	2418744	3.63558
2659327	2659376	2.38532	2349207	2349257	1.04894	2671566	2671615	1.21068	2418824	2418873	1.23958
2659405	2659456	3.26603	2350664	2350713	1.39535	2671631	2671680	1.27443	2421503	2421552	1.49584
2662113	2662162	7.1731	2351918	2351967	2.06424	2671749	2671798	1.14498	2427906	2427958	7.48204
2664235	2664287	35.6225	2353110	2353159	1.03662	2672022	2672071	1.3225	2428519	2428570	5.90792
2664557	2664606	4.18706	2358981	2359030	1.39709	2672656	2672707	3.77976	2431295	2431344	4.02798
2665602	2665651	2.01325	2360462	2360511	1.20482	2673842	2673891	1.60532	2431827	2431879	11.1172
2666384	2666433	1.82881	2361295	2361344	1.24467	2677580	2677631	9.08456	2432452	2432501	1.22034
2672021	2672070	1.59571	2361699	2361748	1.07028	2679107	2679158	2.2681	2432814	2432863	4.05795
2672276	2672325	1.85722	2362128	2362177	1.10641	2685663	2685712	1.59204	2432869	2432916	3.43474
2672650	2672702	34.2978	2362213	2362262	2.26012	2685732	2685781	1.21805	2444693	2444742	1.5435
2673585	2673636	3.36172	2363031	2363080	1.36623	2693647	2693696	2.46741	2446628	2446677	2.21995
2676087	2676138	1.55441	2364050	2364099	1.67179	2694922	2694971	1.94313	2447019	2447068	2.26277
2677484	2677535	39.6526	2364926	2364975	5.42379	2695272	2695321	1.64888	2453185	2453234	1.84519
2677564	2677615	40.1021	2365015	2365067	36.5199	2701769	2701818	1.48482	2453522	2453571	1.07932
2685649	2685698	1.39095	2365119	2365168	5.64154	2703140	2703189	1.32369	2463222	2463271	1.41087
2707738	2707787	2.01111	2366047	2366098	3.07425	2704947	2704996	1.00672	2470614	2470665	12.8973
2710028	2710077	5.3454	2373650	2373699	2.73374	2710019	2710070	5.88189	2475623	2475672	1.75965
2710087	2710136	5.50667	2373781	2373830	4.03258	2711485	2711536	3.56004	2477025	2477074	1.14135
2711479	2711530	13.8758	2375987	2376038	5.0746	2711685	2711736	2.91132	2491320	2491369	1.73546
2712071	2712122	2.43842	2378507	2378556	1.1631	2712156	2712207	2.23602	2492695	2492747	11.2013
2714449	2714498	1.6904	2379567	2379616	1.55999	2724253	2724302	2.94121	2492791	2492840	2.67317
2724264	2724315	3.14431	2380037	2380086	1.38185	2724429	2724478	1.76673	2492973	2493022	1.09238
2725703	2725752	1.08111	2380166	2380217	3.5466	2725697	2725748	1.68791	2493066	2493115	1.78456
2726369	2726420	15.3915	2380244	2380293	3.13709	2729177	2729226	1.21475	2493175	2493224	1.96899
2735018	2735069	4.56662	2383622	2383671	5.92115	2735027	2735076	2.0197	2494101	2494150	2.11128
2735859	2735909	4.83505	2385047	2385096	3.0302	2735908	2735957	21.9439	2498628	2498677	1.54007
2735927	2735978	20.0116	2385508	2385559	6.885	2735975	2736024	17.2974	2499262	2499313	2.43864
2745051	2745100	2.11325	2385596	2385645	1.8206	2737866	2737915	1.18286	2499360	2499411	3.79586
2746521	2746573	13.5163	2385975	2386024	1.99918	2742599	2742648	3.15465	2499661	2499711	4.1544
2748136	2748185	3.52635	2389246	2389295	4.77851	2745055	2745104	1.18944	2508537	2508586	1.48081
2755557	2755608	5.97482	2389325	2389374	2.23389	2746519	2746570	3.59302	2510583	2510632	1.37985
2758168	2758217	1.15921	2394133	2394182	1.53105	2748138	2748189	6.66006	2511812	2511863	2.48914
2759369	2759420	23.2155	2409416	2409465	1.25823	2749067	2749118	3.8558	2511919	2511970	5.82754
2763713	2763764	4.23054	2409639	2409690	5.14331	2758079	2758128	1.75272	2513594	2513643	1.49865
2763854	2763905	2.69193	2411167	2411216	1.86087	2759366	2759415	2.30397	2514824	2514875	3.25144
2766069	2766118	1.26437	2413949	2414000	2.34317	2766783	2766832	2.82983	2518881	2518932	2.36699
2770650	2770699	2.04349	2418187	2418238	7.24582	2771588	2771637	1.2136	2520345	2520394	1.42566
2773115	2773164	1.14714	2418694	2418742	4.71635	2773495	2773542	1.36239	2521297	2521348	3.88186
2773187	2773236	5.06762	2418802	2418851	1.59489	2773550	2773599	1.9356	2524572	2524621	2.23812
2775655	2775704	1.83056	2421327	2421376	1.39058	2775654	2775705	7.01745	2527756	2527808	3.02574
2777190	2777241	9.85073	2425155	2425204	1.44769	2776969	2777018	2.01801	2530378	2530429	2.67903
2778796	2778845	1.03611	2427912	2427963	13.1431	2777182	2777231	1.39921	2531838	2531887	1.70244
2780184	2780233	4.15198	2431816	2431865	3.54384	2778786	2778835	3.11448	2532413	2532462	2.19436
2780242	2780291	5.04048	2432801	2432850	1.81885	2780187	2780233	3.25392	2537393	2537442	1.00529
2780538	2780589	10.3748	2437856	2437905	3.07909	2780240	2780287	2.93885	2539164	2539215	1.1536
2782050	2782099	2.24532	2442483	2442532	1.07231	2780516	2780565	3.1375	2540017	2540066	1.12374
2782370	2782419	2.15944	2445959	2446008	1.41563	2782393	2782442	1.47953	2540101	2540150	1.56399
2783090	2783139	1.55817	2453894	2453943	1.03978	2783076	2783125	1.02405	2541390	2541439	1.74605
2783505	2783554	1.04373	2454111	2454160	1.46226	2784505	2784554	2.08818	2541677	2541728	2.85841
2784093	2784142	2.83357	2455303	2455352	1.27436	2786385	2786434	1.45065	2544497	2544548	4.82568
2784510	2784561	2.60638	2463123	2463174	10.5392	2794047	2794096	13.3647	2549527	2549578	3.08644
2813520	2813569	302.36	2463979	2464029	1.47684	2794576	2794625	11.2443	2553857	2553906	1.63998
2814371	2814420	13.7237	2470222	2470273	5.41663	2813061	2813110	1.49223	2554148	2554199	8.30475
2821329	2821378	8.33175	2470665	2470716	3.64549	2813311	2813362	19.9896	2555419	2555469	1.10747
2822563	2822612	3.14119	2471233	2471282	1.22753	2813518	2813571	37.6519	2556160	2556209	2.01007
2823127	2823176	1.50056	2471577	2471628	2.80391	2814364	2814415	13.1548	2556336	2556388	4.58122
2830954	2831005	18.0503	2473230	2473279	1.34916	2817453	2817502	1.57204	2557346	2557397	2.98316
2832839	2832888	2.05548	2491155	2491206	8.05994	2820573	2820622	4.2489	2557741	2557790	1.59371
2834020	2834069	5.71468	2491320	2491372	2.6379	2821340	2821391	5.79057	2558709	2558762	25.3945
2834206	2834255	1.94595	2491483	2491536	8.63944	2834017	2834066	2.11693	2562570	2562619	1.75225
2836216	2836265	1.08825	2492975	2493024	1.70552	2836697	2836748	2.14423	2565601	2565650	2.3767
2836620	2836669	1.61675	2493063	2493112	1.7149	2840407	2840458	2.49228	2567379	2567428	2.13649
2836693	2836740	2.53034	2493477	2493526	2.52683	2842387	2842436	3.39889	2568819	2568871	23.1232
2840405	2840454	1.36913	2498636	2498685	1.08552	2843541	2843590	1.12671	2570428	2570479	2.9498
2842286	2842334	1.69185	2499248	2499297	2.8913	2843680	2843729	2.2629	2570521	2570572	6.37928
2842420	2842469	2.31357	2499665	2499714	1.89711	2846028	2846079	6.17794	2574834	2574883	1.15852
2842678	2842727	1.83381	2510527	2510578	4.46048	2849342	2849391	1.8494	2576574	2576621	15.0555
2842936	2842985	8.03079	2511129	2511178	1.93864	2849500	2849549	3.7611	2576624	2576675	21.0362
2846409	2846460	37.5667	2511826	2511875	1.42981	2850059	2850108	2.72618	2580295	2580344	1.2865
2858698	2858749	6.65148	2512585	2512636	9.11318	2858634	2858681	2.91788	2580859	2580910	2.87559
2860130	2860179	1.30889	2518882	2518931	3.04857	2858689	2858738	5.2028	2588281	2588330	2.58512
2860493	2860544	10.09	2519256	2519305	3.29214	2859089	2859138	5.2109	2589229	2589280	2.47606
2861378	2861429	12.7009	2521300	2521349	1.45973	2860447	2860496	5.81894	2593637	2593689	14.2646
2861537	2861586	5.13151	2526702	2526751	2.95648	2861371	2861422	22.7275	2593910	2593959	2.322
2861992	2862043	18.0398	2527942	2527993	3.00877	2861539	2861588	1.58135	2594677	2594726	2.35611
2864148	2864197	1.31738	2528328	2528377	1.69195	2864201	2864252	1.99427	2595886	2595935	1.07006
2866483	2866534	16.7968	2529076	2529127	4.89605	2866478	2866529	8.58247	2596107	2596158	7.05307
2866828	2866877	3.87913	2531201	2531252	5.86701	2870832	2870881	2.73523	2597196	2597247	4.3683
2870840	2870891	48.437	2531667	2531716	1.47363	2872509	2872558	2.36495	2597807	2597856	1.0337
2872512	2872561	13.5271	2531846	2531897	3.59355	2872596	2872645	4.23953	2597972	2598021	6.41457
2872594	2872645	9.12698	2534056	2534105	1.18126	2873439	2873488	2.62335	2598231	2598280	1.51977
2876093	2876142	2.16516	2535054	2535105	7.6849	2876080	2876131	9.19132	2602613	2602662	2.11019
2878931	2878982	7.13919	2537417	2537466	15.4821	2876993	2877042	1.1114	2604132	2604181	1.22741
2880201	2880250	2.22992	2537942	2537992	1.7411	2880316	2880367	7.53733	2608904	2608954	1.01747
2880316	2880365	4.18881	2538001	2538051	2.06654	2880567	2880616	1.18635	2611669	2611719	6.30729
2897839	2897890	20.5756	2539033	2539082	1.11836	2880964	2881015	1.29321	2613783	2613832	1.57244
2898104	2898153	2.09206	2539479	2539528	2.12739	2881296	2881349	7.02657	2613905	2613954	1.29119
2900665	2900714	3.14675	2540113	2540164	6.13649	2883211	2883260	1.2079	2622392	2622441	2.44794
2901576	2901625	5.86389	2541395	2541444	3.86581	2885961	2886010	1.733	2630637	2630686	1.094
2902778	2902827	1.36944	2541504	2541553	1.38901	2897546	2897597	2.49755	2633993	2634045	10.413
2902865	2902914	3.75	2548154	2548203	2.22569	2897847	2897898	5.8331	2638579	2638628	1.10857
2903019	2903068	3.27008	2548354	2548403	1.18042	2901575	2901628	19.1633	2648432	2648481	1.42832
2906091	2906140	3.23476	2549531	2549582	25.067	2902037	2902088	2.03891	2648567	2648618	2.40262
2906258	2906307	3.81563	2553870	2553918	1.32125	2903003	2903052	1.29662	2650087	2650136	1.64861
2908337	2908388	5.97276	2556117	2556166	1.55978	2903216	2903265	3.33372	2650185	2650234	1.90381
2908882	2908933	2.96803	2556204	2556253	1.23777	2906270	2906321	1.17732	2653504	2653553	2.36937
2912450	2912499	1.66595	2561176	2561224	1.44712	2920073	2920122	1.2292	2659429	2659478	2.52947
2912537	2912586	4.36976	2565856	2565905	7.11266	2934345	2934396	4.21495	2664239	2664286	2.33888
2912621	2912669	2.90671	2567265	2567314	2.8936	2935064	2935115	4.87635	2664300	2664351	3.97013
2921663	2921711	1.24198	2568824	2568873	10.9546	2935910	2935959	1.5341	2666389	2666436	4.96317
2925242	2925291	1.73357	2570488	2570537	1.01537	2943550	2943599	1.95073	2666438	2666485	6.59722
2925311	2925360	2.01254	2574835	2574884	2.49623	2944399	2944448	2.13313	2671566	2671615	2.31181
2925645	2925694	2.00087	2576504	2576553	1.03899	2944803	2944852	1.39633	2671631	2671680	2.81587
2930599	2930650	5.92628	2576639	2576688	2.36174	2946295	2946344	1.63107	2671749	2671798	2.07702
2930686	2930735	2.27175	2576810	2576859	1.49252	2947208	2947257	1.00537	2672022	2672071	3.86519
2932247	2932296	1.08198	2577245	2577293	3.46264	2947938	2947989	1.23075	2672656	2672707	6.11337
2932428	2932477	1.16397	2580313	2580362	2.4925	2948198	2948247	3.38441	2673578	2673627	1.18634
2934231	2934280	2.14444	2583161	2583212	9.33717	2948261	2948310	2.79038	2673842	2673891	3.01706
2935799	2935848	1.74889	2593640	2593691	15.1241	2948322	2948373	2.46983	2677580	2677631	7.60121
2943550	2943599	3.00817	2594733	2594785	13.3534	2949363	2949412	1.82866	2679107	2679158	2.53144
2947091	2947140	2.47738	2595160	2595209	1.69895	2949449	2949499	2.07425	2685663	2685712	1.62853
2947354	2947403	1.33206	2595853	2595904	29.1997	2949806	2949855	1.21773	2685732	2685781	1.92844
2948341	2948390	1.65317	2597841	2597890	3.52073	2950878	2950929	1.74805	2693647	2693696	1.97826
2948562	2948611	11.3046	2597967	2598016	1.01401	2951448	2951497	1.47317	2694922	2694971	2.17791
2949448	2949499	13.687	2600002	2600051	2.04978	2951642	2951691	2.83456	2695272	2695321	1.43718
2949790	2949841	13.9178	2602106	2602155	1.95577	2965822	2965873	2.62129	2703140	2703189	1.1664
2949957	2950008	3.36836	2602609	2602658	5.85995	2966080	2966133	6.73384	2704947	2704996	1.08972
2950673	2950722	1.14008	2602720	2602769	1.76228	2967146	2967195	1.15961	2710019	2710070	7.59477
2950871	2950920	2.8131	2604139	2604188	3.30831	2967869	2967918	1.6355	2711485	2711536	4.18916
2951305	2951354	2.02373	2606520	2606569	1.64339	2967991	2968040	1.47824	2711685	2711736	2.04553
2951475	2951524	1.005	2607991	2608042	8.32807	2969525	2969576	11.2562	2712156	2712207	3.45994
2962958	2963005	1.03811	2611673	2611724	15.3285	2972018	2972069	1.02598	2724253	2724302	1.92291
2967881	2967930	4.04151	2637351	2637402	3.74515	2975236	2975285	2.42199	2724429	2724478	2.2903
2967977	2968026	1.4573	2638529	2638578	1.53353	2975921	2975972	5.33115	2725697	2725748	2.67214
2972019	2972068	1.91294	2638621	2638670	1.69984	2978948	2978997	1.69681	2726042	2726091	1.49423
2975819	2975869	1.21771	2639217	2639266	1.3813	2980956	2981007	2.01446	2729177	2729226	1.62567
2976121	2976172	6.76435	2648458	2648507	1.54714	2988916	2988965	2.39125	2735027	2735076	2.70305
2979081	2979130	1.13095	2649178	2649226	8.02352	2989784	2989833	1.02891	2735908	2735957	14.2599
2980932	2980981	1.97111	2652646	2652695	1.08584	2991455	2991506	11.0295	2735975	2736024	8.5379
2981315	2981364	3.4996	2654469	2654518	5.98258	2994251	2994303	9.20175	2737866	2737915	1.49414
2989006	2989055	2.55349	2654566	2654615	2.0956	2996520	2996569	1.19882	2742599	2742648	2.27692
2989785	2989834	3.81468	2656044	2656093	1.7262	2996709	2996758	1.91683	2745055	2745104	1.4677
2991387	2991436	2.47905	2656473	2656524	16.4712	2997075	2997124	1.15684	2748138	2748189	6.30056
2994394	2994445	10.1238	2656575	2656625	4.28807	2997996	2998047	2.65583	2749067	2749118	2.73961
2996175	2996224	1.71754	2659327	2659376	1.86613	2998268	2998321	4.14379	2758079	2758128	1.58481
2996736	2996785	1.25222	2659405	2659456	3.62289	3000832	3000883	1.21799	2759366	2759415	2.34391
2998307	2998356	1.34611	2661401	2661450	2.31588	3001653	3001702	1.18181	2759476	2759525	2.03942
3001638	3001687	1.22317	2662113	2662162	7.45433	3005422	3005471	1.04646	2766783	2766832	2.63277
3026537	3026586	1.91762	2664235	2664287	31.3891	3023885	3023934	1.16871	2771293	2771342	1.00496
3029941	3029990	3.01825	2664557	2664606	2.67847	3026550	3026601	3.88334	2771588	2771637	1.45614
3030991	3031040	2.02778	2665602	2665651	2.60617	3030079	3030128	1.07078	2773495	2773542	1.16439
3031080	3031129	2.34143	2666384	2666433	2.52363	3030169	3030218	1.1991	2773550	2773599	1.56848
3033722	3033770	1.64253	2667346	2667395	2.02846	3030972	3031021	1.49073	2775654	2775705	3.66101
3034701	3034753	20.0295	2672021	2672070	5.32554	3033648	3033697	2.19777	2776969	2777018	2.22037
3037317	3037366	1.10437	2672276	2672325	2.58009	3033723	3033772	4.41692	2778786	2778835	1.55145
3037504	3037553	4.39111	2672334	2672383	1.79646	3033815	3033864	2.51668	2780187	2780233	2.75218
3038025	3038074	2.25476	2672650	2672702	41.0744	3034757	3034805	1.84979	2780240	2780287	2.63217
3038237	3038286	2.01468	2673585	2673636	4.27144	3037515	3037564	1.89816	2780516	2780565	4.27294
3038918	3038966	1.80645	2676087	2676138	1.92304	3037761	3037812	1.5783	2782068	2782117	1.41593
3042222	3042271	2.95127	2677484	2677535	32.224	3040037	3040086	1.007	2782393	2782442	2.16748
3042393	3042442	1.015	2677564	2677615	38.9808	3040878	3040927	1.13284	2782928	2782977	2.02308
3042570	3042619	2.25389	2685649	2685698	1.27131	3045427	3045468	1.60375	2783076	2783125	1.77209
3043990	3044041	3.81044	2704748	2704797	1.14907	3046000	3046049	1.2665	2783154	2783203	1.66472
3044668	3044719	15.3426	2707738	2707787	1.51459	3046487	3046536	2.0541	2784505	2784554	4.85028
3045557	3045606	1.18365	2710028	2710077	8.21361	3047432	3047481	2.13287	2786385	2786434	1.16888
3046376	3046425	1.50484	2710087	2710136	4.61552	3047969	3048022	3.36508	2794047	2794096	14.9957
3046475	3046524	3.89468	2711479	2711530	14.7563	3051282	3051331	1.80848	2794576	2794625	12.2352
3047418	3047467	1.59595	2712071	2712122	1.76982	3052444	3052493	1.62455	2813061	2813110	1.84094
3052450	3052499	1.02317	2714449	2714498	1.74005	3063456	3063507	4.2136	2813311	2813362	20.5335
3062772	3062821	1.46397	2724264	2724315	3.22706	3065150	3065199	1.25667	2813518	2813571	82.6131
3063448	3063496	1.79017	2725703	2725752	1.66263	3065395	3065446	5.91207	2814364	2814415	13.3046
3064511	3064560	1.25984	2726369	2726420	16.2695	3066852	3066903	6.44047	2817365	2817414	1.12331
3065148	3065197	1.55111	2732656	2732705	1.02144	3066926	3066977	8.51572	2817453	2817502	2.07831
3065432	3065481	5.30437	2735018	2735069	9.26991	3067539	3067592	2.95774	2817800	2817849	1.66459
3065495	3065544	1.54	2735859	2735909	3.42287	3068300	3068349	1.15756	2820573	2820622	4.66705
3067023	3067072	1.48786	2735927	2735978	9.06262	3068972	3069021	1.05283	2821340	2821391	6.62062
3067532	3067581	1.13484	2745051	2745100	2.62865	3069463	3069512	1.05855	2834017	2834066	1.80167
3070055	3070104	1.14651	2746521	2746573	5.03845	3087247	3087296	2.00687	2836697	2836748	1.48555
3070182	3070231	3.01452	2748136	2748185	3.74575	3089789	3089838	3.80276	2840407	2840458	2.11733
3070315	3070364	1.95786	2755557	2755608	6.65806	3095546	3095595	2.1223	2842387	2842436	5.31953
3087262	3087313	17.399	2759369	2759420	36.284	3095728	3095780	3.26342	2843680	2843729	1.93871
3092077	3092126	2.41516	2763713	2763764	3.28031	3099763	3099812	1.38202	2846028	2846079	7.43212
3095548	3095600	13.4662	2763854	2763905	1.91943	3108055	3108104	1.36327	2849342	2849391	1.26498
3095734	3095783	1.50698	2770650	2770699	2.48144	3111951	3112000	1.07273	2849500	2849549	1.81381
3112827	3112878	28.6532	2773115	2773164	1.88971	3112814	3112863	3.6354	2850059	2850108	2.61977
3113060	3113109	4.72286	2773187	2773236	5.22261	3113431	3113480	3.78746	2858634	2858681	3.46227
3113721	3113770	1.16714	2775655	2775704	1.87063	3117028	3117079	5.08305	2858689	2858738	5.62401
3116085	3116134	1.49706	2777190	2777241	8.14758	3118494	3118543	1.02815	2859089	2859138	4.90136
3116156	3116205	1.14317	2778796	2778845	1.28408	3118928	3118977	2.17244	2860447	2860496	4.19126
3116869	3116920	8.90079	2780184	2780233	2.84764	3119368	3119417	1.72666	2861371	2861422	29.8638
3117031	3117082	7.19269	2780242	2780291	3.89884	3120211	3120260	2.72642	2861539	2861588	2.59804
3119377	3119428	5.0248	2780538	2780589	9.98071	3120602	3120651	2.78262	2864201	2864252	2.85732
3120217	3120268	18.8911	2782050	2782099	1.69136	3121207	3121254	1.39112	2866478	2866529	2.31644
3121229	3121278	2.21071	2782370	2782419	2.01501	3121261	3121310	1.3461	2870832	2870881	1.22734
3122237	3122286	3.25952	2783090	2783139	4.05443	3122224	3122273	1.04743	2872509	2872558	1.33174
3122523	3122572	1.90254	2784093	2784142	4.1749	3122512	3122563	2.66458	2872596	2872645	2.02977
3126065	3126114	2.40079	2784510	2784561	3.04597	3124151	3124202	3.45972	2873439	2873488	2.23166
3126261	3126310	1.31738	2813520	2813569	270.392	3126056	3126105	2.71125	2876080	2876131	8.49515
3135331	3135380	1.08294	2814371	2814420	14.8439	3130263	3130312	1.08044	2876993	2877042	1.3412
3136838	3136891	37.1256	2821329	2821378	5.70766	3134086	3134135	1.08542	2880316	2880367	9.45441
3137371	3137423	29.6771	2822563	2822612	2.8271	3136826	3136877	4.70401	2880567	2880616	1.09027
3137639	3137688	3.54413	2823127	2823176	1.28463	3137406	3137455	1.05396	2880964	2881015	2.97276
3151033	3151082	1.05659	2830954	2831005	24.3566	3137648	3137697	1.84648	2881296	2881349	12.8416
3151738	3151787	1.93889	2832839	2832888	2.24623	3138607	3138656	1.7243	2897546	2897597	2.35934
3154473	3154522	1.55651	2834020	2834069	3.59319	3140159	3140206	1.37943	2897847	2897898	5.80099
3154554	3154603	2.94667	2834206	2834255	1.25032	3154473	3154522	1.22329	2901575	2901628	12.0314
3155039	3155088	1.04389	2835678	2835727	1.05696	3155024	3155075	1.13597	2902037	2902088	2.72556
3155733	3155781	1.78466	2836620	2836669	1.34156	3155550	3155599	2.99017	2903003	2903052	1.48693
3159589	3159638	1.14563	2836693	2836740	1.88968	3155603	3155656	2.74394	2903216	2903265	3.99297
3162445	3162493	11.9242	2840405	2840454	1.49889	3157581	3157630	1.81435	2906270	2906321	1.24777
3162605	3162657	3.08378	2842420	2842469	2.64326	3162439	3162488	1.38854	2920073	2920122	1.60853
3179555	3179604	6.7673	2842678	2842727	2.85362	3178396	3178445	1.09639	2921620	2921671	1.31516
3182498	3182547	4.64897	2842936	2842985	15.6782	3179549	3179600	9.26421	2921813	2921862	1.15196
3183125	3183174	2.92937	2846409	2846460	47.5949	3182954	3183003	2.97955	2934345	2934396	4.0051
3184016	3184067	5.73031	2858698	2858749	5.90722	3184018	3184067	3.96401	2935064	2935115	8.17501
3189680	3189729	1.01	2860130	2860179	1.51403	3184919	3184972	8.05073	2935910	2935959	1.65461
3189849	3189898	4.56817	2860493	2860544	8.53138	3189840	3189889	2.48236	2943550	2943599	1.08012
3190383	3190432	1.77079	2861378	2861429	15.8967	3189980	3190029	1.33989	2944803	2944852	1.09018
3191437	3191486	2.16833	2861537	2861586	11.0622	3191426	3191475	1.05712	2946295	2946344	1.26628
3193759	3193810	5.6598	2861992	2862043	13.3716	3191835	3191884	1.19494	2947208	2947257	1.12229
3193849	3193898	1.03206	2864148	2864197	1.71229	3193853	3193902	1.1862	2947938	2947989	2.5349
3195495	3195544	2.2819	2866483	2866534	4.03451	3195491	3195540	1.48093	2948198	2948247	6.44047
3197206	3197257	2.49947	2866828	2866877	2.84491	3196758	3196807	1.01034	2948261	2948310	4.72647
3202173	3202222	1.30667	2870840	2870891	57.2904	3197274	3197326	10.4538	2948322	2948373	4.38042
3202629	3202678	6.15627	2872512	2872561	15.2775	3198419	3198468	1.26712	2949363	2949412	2.31694
3203406	3203455	1.30492	2872594	2872645	9.72978	3203403	3203452	3.7286	2949449	2949499	2.8328
3203503	3203552	2.62127	2876093	2876142	2.44065	3203559	3203610	2.42182	2949806	2949855	1.13658
3203937	3203986	12.3583	2878931	2878982	7.87209	3203846	3203897	8.77762	2950878	2950929	2.74547
3205281	3205330	1.77341	2880201	2880250	2.15483	3214063	3214112	1.10835	2951448	2951497	1.80387
3207107	3207156	2.36302	2880316	2880365	4.89209	3214907	3214958	5.31177	2951642	2951691	3.48546
3207445	3207494	1.36706	2897564	2897613	1.16262	3216606	3216657	14.6166	2958010	2958059	1.62302
3212563	3212612	1.79008	2897839	2897890	16.0414	3217452	3217501	1.24814	2965822	2965873	3.61504
3212886	3212934	1.26142	2898104	2898153	3.01968	3217671	3217720	4.16241	2966080	2966133	9.25837
3213186	3213235	1.71468	2900665	2900714	2.8806	3221007	3221056	1.50321	2967869	2967918	3.6917
3214068	3214118	5.33217	2901576	2901625	5.66927	3223545	3223594	1.72503	2967991	2968040	3.16559
3214917	3214968	4.10302	2902778	2902827	1.02969	3228369	3228418	1.739	2968233	2968282	1.4997
3217470	3217519	2.12429	2902865	2902914	4.38215	3240291	3240340	1.18864	2969525	2969576	10.4046
3217664	3217713	1.43587	2903019	2903068	2.85921	3241002	3241051	16.451	2972018	2972069	5.02653
3220999	3221050	15.6396	2906091	2906140	2.5163	3241053	3241102	13.005	2975236	2975285	2.5547
3224260	3224309	1.08706	2906258	2906307	2.5544	3241216	3241267	8.51043	2975921	2975972	7.58751
3224517	3224566	1.89016	2908337	2908388	3.34264	3242076	3242128	28.6393	2978948	2978997	1.16068
3225815	3225864	1.49246	2908882	2908933	3.51629	3243663	3243714	5.8439	2980956	2981007	2.6708
3226009	3226058	1.22563	2912450	2912499	1.77122	3244570	3244622	5.34091	2988916	2988965	2.57582
3227825	3227874	1.50778	2912537	2912586	6.00366	3245216	3245265	1.21813	2989867	2989916	1.17567
3228387	3228436	1.37714	2912621	2912669	2.66856	3246647	3246698	41.5631	2991455	2991506	13.0657
3240719	3240770	11.8773	2920067	2920115	1.22122	3246710	3246757	7.86512	2994251	2994303	5.96766
3240789	3240840	12.5154	2921663	2921711	1.71635	3248302	3248351	1.27895	2996153	2996202	1.20445
3240997	3241046	6.53944	2925242	2925291	1.61819	3248375	3248422	1.8228	2997996	2998047	2.51834
3241217	3241268	18.4246	2925311	2925360	1.63057	3248437	3248486	3.46451	2998268	2998321	3.56759
3242071	3242122	34.8938	2925645	2925694	1.89161	3249678	3249727	1.41639	3000832	3000883	1.80065
3243676	3243727	16.5882	2930599	2930650	4.91522	3251191	3251238	4.53082	3001653	3001702	1.05274
3244579	3244628	1.75976	2930686	2930735	1.74274	3252398	3252445	1.68355	3005422	3005471	1.62414
3244684	3244733	1.12151	2932247	2932296	1.15892	3254413	3254462	1.4622	3023885	3023934	1.05506
3248457	3248506	1.29833	2932428	2932477	1.41781	3257722	3257771	1.16501	3026550	3026601	1.93007
3248517	3248566	2.12524	2934231	2934280	2.14533	3259653	3259705	9.96352	3030079	3030128	1.08664
3248605	3248654	2.70048	2935799	2935848	1.58148	3262465	3262516	2.29195	3030169	3030218	1.35765
3251198	3251247	2.47087	2943550	2943599	5.25801	3266478	3266527	1.3714	3030972	3031021	1.61025
3252071	3252120	2.97865	2947091	2947140	3.13748	3266868	3266917	1.77748	3031084	3031133	1.29291
3252177	3252226	2.49905	2947354	2947403	1.60798	3266967	3267014	1.8978	3033648	3033697	2.417
3252327	3252376	1.34167	2947671	2947720	1.74244	3267026	3267075	1.22208	3033723	3033772	5.23659
3257573	3257622	2.58508	2947966	2948015	1.54796	3269999	3270050	1.73047	3033815	3033864	1.87731
3257720	3257769	1.81778	2948341	2948390	3.01455	3270700	3270749	23.1419	3034757	3034805	1.0773
3259638	3259687	4.29587	2948562	2948611	18.4981	3272147	3272196	11.7946	3037515	3037564	1.69011
3261626	3261675	1.19071	2949448	2949499	13.7143	3272204	3272255	4.79105	3037761	3037812	1.93796
3265995	3266046	4.21398	2949790	2949841	19.9167	3272329	3272378	1.25415	3040037	3040086	1.00169
3266749	3266798	3.52754	2949957	2950008	5.01124	3273919	3273968	1.50302	3040682	3040731	1.00679
3266978	3267027	2.50913	2950673	2950722	1.00821	3275228	3275279	4.31021	3040878	3040927	1.28511
3267034	3267083	1.60817	2950871	2950920	3.28175	3284363	3284414	1.82894	3042221	3042270	2.22499
3270491	3270542	16.976	2951305	2951354	2.6929	3285974	3286023	1.15269	3044009	3044058	1.3959
3270665	3270717	33.1914	2957947	2957996	1.57044	3287140	3287189	1.29258	3045427	3045468	1.71102
3272212	3272261	1.02627	2962958	2963005	1.47601	3287852	3287901	3.49244	3046000	3046049	1.70779
3273919	3273968	1.88278	2967881	2967930	6.02595	3288648	3288697	2.43574	3046487	3046536	1.94581
3275235	3275283	3.42225	2967977	2968026	3.26752	3288977	3289026	1.51452	3047068	3047117	1.46405
3276431	3276482	11.3033	2969392	2969441	1.39545	3290704	3290753	1.9438	3047432	3047481	3.63389
3277165	3277214	1.84278	2972019	2972068	10.2166	3309933	3309982	1.22703	3047969	3048022	3.26066
3278941	3278990	1.89397	2975819	2975869	1.70102	3310263	3310312	1.04874	3051282	3051331	2.14209
3280007	3280056	1.02222	2976121	2976172	3.94391	3310951	3311002	4.3547	3052444	3052493	1.42855
3283577	3283626	1.00302	2979081	2979130	1.34128	3311020	3311069	2.58433	3063456	3063507	4.19436
3285384	3285433	1.415	2980932	2980981	2.12145	3314686	3314735	1.01591	3065150	3065199	2.35667
3287656	3287705	2.67762	2981315	2981364	2.98372	3318095	3318144	1.04374	3065395	3065446	4.5244
3287761	3287810	1.78286	2989006	2989055	4.11411	3318715	3318764	1.69038	3066852	3066903	8.57937
3290703	3290752	1.26135	2989785	2989834	3.53384	3320504	3320555	2.20246	3066926	3066977	11.8267
3293425	3293474	3.67627	2991387	2991436	3.55583	3321348	3321397	2.032	3067539	3067592	6.75924
3293513	3293562	1.76214	2994394	2994445	7.19789	3322507	3322558	2.98725	3068300	3068349	1.34788
3296596	3296645	1.06683	2996175	2996224	1.95107	3322661	3322713	3.0453	3068972	3069021	1.34761
3299300	3299349	1.21484	2998307	2998356	1.18307	3336802	3336851	1.5648	3069463	3069512	1.37829
3302276	3302325	1.67397	3000838	3000887	1.20515	3338828	3338877	1.89477	3087247	3087296	1.84492
3303038	3303087	1.06952	3001638	3001687	1.15203	3338941	3338989	2.42126	3089789	3089838	2.38967
3303766	3303815	1.09563	3009130	3009179	1.52505	3338991	3339038	3.47422	3095546	3095595	1.26244
3306153	3306202	1.21746	3029941	3029990	2.41846	3339210	3339261	4.15177	3095728	3095780	2.00418
3306372	3306421	1.10373	3030821	3030870	1.49645	3340194	3340243	1.18059	3099763	3099812	1.3609
3307741	3307790	1.31452	3030991	3031040	1.80245	3340435	3340486	1.55275	3112814	3112863	1.90675
3309674	3309723	1.29333	3031080	3031129	3.07102	3340534	3340585	1.37775	3113431	3113480	1.68914
3310012	3310061	2.56651	3033722	3033770	2.15256	3341962	3342011	3.19155	3117028	3117079	7.14091
3317957	3318006	2.37865	3033808	3033857	1.44665	3343597	3343646	3.08194	3118928	3118977	1.97106
3318322	3318371	1.03429	3034701	3034753	28.6034	3344531	3344584	3.15549	3119368	3119417	2.00366
3319966	3320013	1.03977	3036027	3036076	1.52484	3346705	3346754	1.0784	3120211	3120260	1.57479
3320318	3320366	1.26231	3036201	3036250	1.29182	3346894	3346943	1.56697	3120602	3120651	2.92798
3320501	3320552	4.55319	3036749	3036798	1.10187	3351156	3351206	2.99933	3121207	3121254	1.20636
3322513	3322562	1.40976	3037317	3037366	1.80585	3351405	3351456	1.44335	3121261	3121310	1.46363
3327959	3328010	14.1124	3037504	3037553	5.3076	3354188	3354237	1.76699	3121322	3121369	1.12637
3331858	3331907	1.7231	3038025	3038074	3.29423	3354681	3354730	1.2535	3122224	3122273	1.26998
3335017	3335066	2.40357	3038237	3038286	2.13604	3354887	3354936	1.34605	3122512	3122563	4.77866
3335829	3335880	4.07379	3038602	3038651	1.21642	3358893	3358942	1.92531	3124151	3124202	4.7932
3337945	3337994	1.04849	3038918	3038966	1.46572	3361752	3361801	1.11409	3125088	3125137	1.27001
3338993	3339044	6.36584	3039118	3039165	1.29677	3364307	3364358	1.18846	3126056	3126105	2.00488
3339200	3339251	1.97589	3042222	3042271	4.03468	3365601	3365650	1.17307	3130263	3130312	2.28306
3340428	3340477	1.07508	3042393	3042442	1.12962	3365775	3365826	2.56132	3134086	3134135	1.15862
3340519	3340568	1.22325	3042570	3042619	2.20073	3366569	3366620	7.40191	3136826	3136877	5.09053
3343772	3343823	2.04716	3043073	3043122	1.01145	3366775	3366826	3.2708	3137648	3137697	1.13501
3344536	3344585	3.15341	3043990	3044041	6.23712	3368464	3368515	3.85621	3138607	3138656	1.46667
3346704	3346753	2.2669	3044668	3044719	12.7835	3375589	3375638	1.42696	3140104	3140153	1.57463
3346891	3346940	1.03167	3045557	3045606	1.64812	3377026	3377075	2.67026	3140159	3140206	1.33515
3349382	3349433	5.23214	3046376	3046425	1.54648	3377162	3377213	3.10843	3141894	3141943	1.02226
3354171	3354220	1.29762	3046475	3046524	4.56146	3378001	3378050	1.14488	3154351	3154400	1.00382
3354668	3354717	1.0219	3046928	3046977	1.23632	3380654	3380707	34.5965	3154473	3154522	1.02404
3355000	3355051	4.11195	3047418	3047467	2.73498	3386581	3386630	1.43775	3155024	3155075	2.66875
3357483	3357536	31.3696	3052450	3052499	2.76152	3387429	3387480	2.43762	3155550	3155599	7.09763
3358907	3358956	1.82651	3052564	3052614	1.48327	3390085	3390134	1.61226	3155603	3155656	7.69255
3361736	3361785	1.13159	3060018	3060067	1.0497	3392162	3392211	2.36347	3157581	3157630	1.8855
3363592	3363641	1.4923	3062772	3062821	2.03889	3392238	3392289	2.33071	3179549	3179600	5.57228
3364330	3364379	1.17762	3063448	3063496	2.17479	3392524	3392575	2.32341	3182954	3183003	3.37966
3365606	3365655	4.08833	3064511	3064560	1.70732	3393981	3394034	4.94694	3184018	3184067	3.26435
3366589	3366638	1.17341	3064776	3064825	1.13678	3394109	3394160	4.42878	3184919	3184972	10.1902
3366696	3366745	2.68484	3065148	3065197	2.60247	3394227	3394278	7.21147	3189840	3189889	2.6075
3366763	3366812	1.75198	3065432	3065481	4.15763	3394323	3394372	2.21141	3189980	3190029	1.5661
3368456	3368505	2.96794	3065495	3065544	1.2943	3397108	3397157	4.08792	3191835	3191884	1.38208
3370661	3370710	1.60032	3065871	3065920	1.89902	3397231	3397282	21.2382	3193853	3193902	1.04809
3374480	3374529	2.94	3067023	3067072	2.52557	3400520	3400569	1.1485	3195491	3195540	1.59031
3374779	3374828	1.4846	3067532	3067581	2.48749	3401221	3401270	2.90762	3197274	3197326	15.8796
3377029	3377080	14.8471	3070055	3070104	1.36126	3402551	3402598	2.8822	3198419	3198468	1.35263
3377144	3377193	2.21127	3070182	3070231	2.65396	3402603	3402650	4.66626	3203403	3203452	4.28485
3380655	3380704	26.7866	3070315	3070364	3.63585	3402917	3402970	3.62347	3203559	3203610	3.25666
3386590	3386639	3.36056	3087262	3087313	22.0137	3407977	3408026	2.68455	3203846	3203897	10.653
3386746	3386795	1.0573	3092077	3092126	1.8843	3409215	3409264	1.20371	3206470	3206519	1.00092
3390123	3390172	2.2096	3095548	3095600	13.7608	3410313	3410364	18.4205	3213188	3213237	1.6775
3392149	3392198	50.1995	3095734	3095783	1.46014	3411675	3411725	2.96342	3214907	3214958	5.77459
3392218	3392271	82.445	3112827	3112878	21.2827	3413262	3413313	10.9093	3216606	3216657	10.2168
3395524	3395573	1.50437	3113060	3113109	2.2384	3413547	3413596	1.94532	3217452	3217501	1.11259
3398453	3398502	1.21206	3113721	3113770	1.2238	3414555	3414609	15.0537	3217671	3217720	5.85123
3407765	3407816	6.46627	3115174	3115223	1.26821	3414757	3414806	1.98576	3223545	3223594	1.28506
3410307	3410360	70.6197	3116085	3116134	1.71014	3416024	3416073	2.40043	3226014	3226063	1.10627
3411655	3411704	1.56889	3116156	3116205	1.2906	3416693	3416742	1.60017	3228369	3228418	1.57349
3413257	3413306	21.404	3116869	3116920	7.44814	3417828	3417881	5.19913	3228427	3228474	1.30442
3413543	3413592	1.78865	3117031	3117082	7.52699	3421521	3421570	1.16178	3240291	3240340	1.22037
3416024	3416073	2.44881	3119377	3119428	5.65802	3422715	3422764	1.3894	3241002	3241051	17.4361
3417016	3417065	1.0381	3120217	3120268	11.3545	3433408	3433460	9.00845	3241053	3241102	10.9516
3417796	3417845	1.13817	3121229	3121278	2.21402	3433604	3433653	1.88124	3241216	3241267	9.11253
3419164	3419213	1.69071	3122237	3122286	2.47616	3439489	3439538	1.04305	3242076	3242128	29.6112
3433406	3433455	8.13556	3122523	3122572	3.02964	3442635	3442684	1.86792	3243663	3243714	2.09957
3433596	3433645	1.17667	3125093	3125141	1.13859	3446381	3446430	1.98585	3244570	3244622	3.3026
3446497	3446546	15.3658	3126065	3126114	2.46991	3446499	3446548	2.42054	3246647	3246698	30.8681
3446654	3446703	3.22452	3126261	3126310	1.45063	3450858	3450911	6.27129	3246710	3246757	6.23992
3453244	3453295	1.50229	3135331	3135380	1.22392	3451900	3451949	1.72481	3248302	3248351	1.48968
3462066	3462117	20.5646	3136838	3136891	69.4964	3456542	3456591	1.4105	3248375	3248422	2.37914
3462236	3462287	2.4011	3137371	3137423	25.8238	3461600	3461649	1.26583	3248437	3248486	4.84012
3464685	3464734	3.57746	3137639	3137688	3.25742	3462058	3462107	2.52936	3249678	3249727	1.26019
3465160	3465211	25.7444	3140304	3140353	1.44349	3462236	3462285	1.38225	3251191	3251238	4.27401
3474667	3474716	3.74825	3151033	3151082	1.4161	3464680	3464729	1.95533	3252309	3252358	1.37031
3475428	3475479	62.6058	3151738	3151787	1.33449	3465006	3465055	1.23514	3254413	3254462	1.34929
3477154	3477203	1.76548	3154473	3154522	2.21132	3465164	3465213	1.05542	3257722	3257771	1.44975
3480540	3480589	2.39556	3154554	3154603	5.31566	3469448	3469497	1.07646	3259653	3259705	10.0784
3481323	3481374	9.64515	3155039	3155088	1.87171	3471306	3471355	1.60355	3262465	3262516	2.59348
3481700	3481747	3.1021	3155733	3155781	1.65664	3471660	3471709	6.26665	3266478	3266527	1.73645
3481751	3481798	3.45842	3159589	3159638	1.23084	3471739	3471788	10.1663	3266868	3266917	1.21374
3482411	3482460	2.59341	3161843	3161892	1.35329	3471814	3471865	18.3012	3266967	3267014	2.02402
3482509	3482558	2.5019	3162445	3162493	7.99563	3472654	3472701	1.10339	3267026	3267075	1.32988
3487021	3487069	63.0469	3179555	3179604	6.86371	3474655	3474706	5.25063	3269999	3270050	3.68774
3487149	3487198	10.8628	3182086	3182135	1.54307	3475405	3475456	5.98303	3270700	3270749	48.6086
3487237	3487286	5.44444	3182498	3182547	4.09879	3477178	3477227	1.48356	3272147	3272196	12.3905
3487312	3487363	11.9165	3183125	3183174	3.24344	3480643	3480692	3.12303	3272204	3272255	8.43663
3490372	3490420	2.97611	3184016	3184067	6.40107	3481082	3481133	5.39548	3272329	3272378	2.72032
3493682	3493731	4.59532	3184884	3184933	1.25117	3481319	3481368	1.7537	3275228	3275279	4.49386
3493789	3493838	4.5581	3189680	3189729	1.06923	3481748	3481797	2.6134	3284363	3284414	2.48111
3494291	3494340	1.99063	3189849	3189898	4.88628	3482418	3482469	3.086	3287605	3287656	1.15615
3494658	3494707	1.5504	3190383	3190432	3.34965	3482517	3482568	3.42607	3287852	3287901	3.01467
3495798	3495849	3.6427	3191437	3191486	2.73116	3482659	3482710	2.33172	3288648	3288697	1.50047
3498251	3498300	3.23968	3193759	3193810	2.43361	3484491	3484540	1.97963	3288977	3289026	1.14566
3500260	3500309	3.80095	3195495	3195544	3.54301	3487004	3487053	2.83665	3298810	3298859	1.18506
3501947	3501996	2.85865	3197206	3197257	2.60748	3487308	3487357	4.09551	3300905	3300954	1.15562
3502312	3502361	1.7654	3201612	3201661	1.73375	3491618	3491670	2.42819	3310951	3311002	4.68517
3504259	3504311	16.8898	3202173	3202222	1.02105	3493791	3493840	1.88699	3311020	3311069	2.83354
3506717	3506766	1.01746	3202629	3202678	8.47687	3494646	3494695	1.90689	3318715	3318764	1.23808
3507739	3507790	64.467	3203406	3203455	1.50805	3494721	3494770	1.08081	3320504	3320555	3.36844
3508191	3508242	66.7944	3203503	3203552	3.48974	3496103	3496154	3.71461	3321348	3321397	1.9407
3515677	3515726	39.841	3203937	3203986	14.0377	3501389	3501438	1.05429	3322507	3322558	1.80818
3516827	3516876	1.01984	3204975	3205024	1.44044	3504262	3504313	8.36025	3322661	3322713	2.64791
3521010	3521059	1.47706	3205281	3205330	2.18534	3507750	3507799	2.53949	3334139	3334188	1.23444
3523830	3523881	7.22413	3207107	3207156	3.07265	3508192	3508245	7.09829	3336802	3336851	2.69535
3524413	3524464	1.59364	3207445	3207494	1.84105	3515711	3515760	1.77788	3338828	3338877	2.13696
3525213	3525265	36.1569	3212563	3212612	3.45258	3519373	3519422	2.4804	3338941	3338989	1.66155
3527275	3527328	68.0154	3212886	3212934	1.43569	3523824	3523873	1.85422	3338991	3339038	2.14573
3528593	3528644	10.0774	3213186	3213235	3.94086	3523904	3523953	2.25639	3339210	3339261	6.05563
3528675	3528726	6.87805	3214068	3214118	7.06459	3525200	3525249	4.72432	3340435	3340486	1.15258
3529248	3529297	1.24714	3214917	3214968	3.31466	3527255	3527304	3.25119	3340534	3340585	1.19472
3530582	3530631	3.19508	3217470	3217519	2.58346	3528182	3528231	1.2985	3341962	3342011	3.12708
3530723	3530772	1.29738	3217664	3217713	2.87536	3528681	3528730	2.69781	3342087	3342136	1.00483
3540458	3540506	1.1329	3220999	3221050	15.3193	3529226	3529275	1.24276	3343597	3343646	2.50503
3541525	3541574	4.10071	3224260	3224309	1.00643	3531002	3531051	3.50501	3346705	3346754	1.97618
3541660	3541709	7.25611	3224517	3224566	1.65128	3540430	3540479	2.73607	3346894	3346943	3.50785
3541795	3541844	3.63024	3225815	3225864	1.13578	3541486	3541533	3.46772	3351156	3351206	2.15414
3541881	3541930	5.53524	3226009	3226058	1.46271	3541534	3541579	2.93182	3351405	3351456	2.26031
3545453	3545502	1.70571	3227825	3227874	1.5933	3541894	3541943	1.99144	3354188	3354237	2.49144
3546604	3546653	1.31302	3228387	3228436	1.39585	3542461	3542510	1.40609	3354681	3354730	1.05336
3549773	3549822	1.34024	3235900	3235949	1.05987	3543803	3543854	5.25273	3354887	3354936	1.76238
3555222	3555271	1.80262	3240719	3240770	12.4472	3546475	3546524	1.25631	3358893	3358942	1.95667
3555844	3555893	1.00722	3240789	3240840	12.8951	3547074	3547125	3.28474	3365601	3365650	1.0669
3555911	3555960	1.04175	3240997	3241046	6.80638	3549768	3549817	1.92231	3365775	3365826	2.21919
3558475	3558528	32.0456	3241217	3241268	9.54311	3555249	3555298	1.41301	3366569	3366620	6.1069
3558697	3558748	4.33791	3242071	3242122	40.6709	3555888	3555937	1.25231	3366775	3366826	3.40694
3560759	3560810	3.24985	3243676	3243727	10.5404	3556054	3556104	2.58109	3368464	3368515	4.04031
3561951	3562000	2.90349	3244579	3244628	1.51651	3559331	3559380	1.47782	3372422	3372469	1.80174
3563187	3563234	1.66477	3248457	3248506	1.66504	3560578	3560627	1.48513	3372999	3373048	1.23034
3563240	3563287	1.25628	3248517	3248566	1.35866	3560772	3560819	4.50585	3374560	3374609	1.07477
3563712	3563763	10.5306	3248605	3248654	3.22189	3560821	3560868	6.81936	3375589	3375638	2.85855
3563793	3563844	4.32921	3251198	3251247	2.0056	3561950	3561999	2.28841	3377026	3377075	1.4858
3565883	3565932	1.23603	3252071	3252120	1.78676	3563201	3563252	3.17912	3377162	3377213	3.04011
3569111	3569162	29.8851	3252177	3252226	1.40206	3563715	3563764	1.82274	3378001	3378050	1.28725
3579271	3579320	2.39405	3252327	3252376	1.22684	3563795	3563846	3.32517	3380654	3380707	38.0313
3588574	3588623	1.52524	3257573	3257622	1.37166	3565611	3565662	1.19271	3382245	3382294	1.14672
3589061	3589110	2.53389	3257720	3257769	2.71303	3571686	3571737	16.1456	3386581	3386630	2.0281
3589675	3589724	2.53643	3259638	3259687	3.8731	3571752	3571801	5.92263	3387429	3387480	4.28709
3590736	3590783	5.48884	3261626	3261675	1.1148	3577756	3577805	4.95056	3389753	3389800	1.09515
3592268	3592317	1.31667	3265995	3266046	8.25604	3589669	3589720	5.29943	3390085	3390134	1.32951
3595101	3595150	1.20452	3266749	3266798	3.55359	3590738	3590789	4.88479	3392238	3392289	1.07542
3595760	3595811	9.09203	3266978	3267027	2.445	3595117	3595169	12.0435	3392524	3392575	2.48637
3596346	3596395	1.89198	3267034	3267083	2.19795	3595746	3595795	5.08789	3393981	3394034	7.13215
3599658	3599709	14.4734	3270491	3270542	11.8634	3596617	3596666	1.37698	3394109	3394160	7.62248
3600229	3600280	5.07784	3270665	3270717	35.4835	3598168	3598217	2.49597	3394227	3394278	6.45592
3600444	3600495	2.5496	3272212	3272261	1.87196	3598640	3598689	1.48635	3394323	3394372	2.45207
3603688	3603737	3.13071	3272332	3272381	1.06249	3599645	3599694	2.10534	3397108	3397157	5.18624
3604847	3604896	1.39611	3273919	3273968	1.43583	3604086	3604135	2.46325	3397231	3397282	16.1159
3605315	3605368	72.8783	3275235	3275283	5.37187	3605324	3605373	1.8386	3400520	3400569	1.57572
3605540	3605591	8.59028	3276431	3276482	11.0691	3611692	3611743	10.0034	3401221	3401270	2.39328
3610537	3610588	95.4235	3277165	3277214	1.99017	3611961	3612012	4.04963	3402551	3402598	10.5528
3611969	3612020	22.495	3278941	3278990	1.86574	3613348	3613397	1.01757	3402603	3402650	13.7166
3613587	3613636	1.49389	3281419	3281468	1.33766	3616603	3616652	7.78455	3402917	3402970	9.97304
3613719	3613768	1.29548	3282786	3282835	1.04399	3616692	3616743	4.73389	3407977	3408026	2.27312
3616610	3616663	108.494	3283577	3283626	2.15583	3618303	3618352	1.19438	3409215	3409264	1.03399
3618301	3618350	1.10857	3285384	3285433	1.93609	3619554	3619601	1.11632	3410313	3410364	21.0895
3618486	3618535	4.43857	3287656	3287705	2.96333	3619681	3619728	1.43277	3411675	3411725	3.01848
3619566	3619615	3.46444	3287761	3287810	1.88554	3620106	3620155	1.83073	3413262	3413313	11.2411
3619793	3619844	10.0818	3290703	3290752	1.22766	3620779	3620830	3.52432	3413547	3413596	1.76707
3620026	3620075	1.67833	3292235	3292284	1.51135	3623610	3623659	1.76652	3414555	3414609	13.8554
3620779	3620830	4.86393	3293425	3293474	2.64132	3623664	3623713	1.04528	3414757	3414806	1.7265
3621524	3621575	1.93941	3293513	3293562	2.92432	3623757	3623806	3.42733	3416024	3416073	3.29209
3623602	3623653	6.30388	3299300	3299349	1.51995	3626263	3626312	1.6359	3416693	3416742	1.72016
3625769	3625820	4.06426	3302276	3302325	1.77605	3626471	3626520	1.81647	3417828	3417881	6.60496
3626463	3626512	3.61167	3303038	3303087	1.64185	3626710	3626759	1.84369	3421521	3421570	1.60005
3627632	3627681	2.03198	3303766	3303815	1.79548	3629334	3629385	19.2693	3422715	3422764	1.15855
3627707	3627756	2.10302	3306153	3306202	1.49891	3629386	3629432	9.06777	3433408	3433460	3.50903
3628928	3628977	3.03	3306372	3306421	1.84321	3631205	3631252	1.51277	3433604	3433653	1.60994
3629193	3629242	2.7131	3307741	3307790	1.64282	3633527	3633578	1.4534	3438546	3438595	1.7027
3629316	3629367	17.8806	3309674	3309723	2.19384	3634954	3635006	6.43432	3439489	3439538	1.07706
3633537	3633586	3.27198	3310012	3310061	2.49498	3635650	3635701	3.38747	3442635	3442684	2.69917
3635669	3635718	4.18206	3317957	3318006	1.73697	3635843	3635894	4.29212	3446381	3446430	2.84375
3635861	3635912	24.3971	3319173	3319222	1.20667	3641465	3641514	1.41104	3446499	3446548	2.1526
3641238	3641289	1.09799	3319966	3320013	1.52867	3648864	3648913	1.79607	3450858	3450911	6.78437
3645276	3645327	1.10157	3320318	3320366	2.2912	3651214	3651264	6.29083	3451900	3451949	1.20678
3645395	3645446	1.15102	3320501	3320552	5.0763	3655298	3655347	1.6551	3455479	3455528	1.22097
3645855	3645906	2.64644	3322513	3322562	1.34988	3656987	3657040	6.41351	3461600	3461649	1.30953
3649750	3649801	1.32082	3327959	3328010	21.9554	3663804	3663853	1.16753	3462058	3462107	2.232
3652826	3652875	2.49706	3331858	3331907	1.85458	3663960	3664011	2.29066	3462236	3462285	1.25472
3656722	3656774	14.9769	3335017	3335066	3.48709	3666469	3666518	4.2352	3464680	3464729	1.42915
3656997	3657048	6.30617	3335829	3335880	5.09857	3670076	3670127	3.31703	3471306	3471355	1.36913
3660478	3660527	2.6346	3337945	3337994	1.20426	3674298	3674347	1.36977	3471660	3471709	5.46374
3663811	3663860	10.4885	3338993	3339044	2.61987	3674552	3674601	6.04612	3471739	3471788	7.26424
3663915	3663966	21.8966	3339200	3339251	2.2589	3681069	3681118	1.25083	3471814	3471865	13.2005
3666233	3666282	1.04238	3340428	3340477	1.10039	3688177	3688228	3.74426	3474655	3474706	7.14543
3674064	3674113	1.135	3340519	3340568	1.19915	3688390	3688439	1.90111	3475405	3475456	2.28002
3674230	3674279	1.07206	3341994	3342043	1.54944	3690728	3690782	12.1924	3477178	3477227	1.77198
3674553	3674602	1.76762	3342193	3342242	1.50996	3691230	3691279	1.50284	3480643	3480692	1.67758
3674973	3675022	1.92492	3343772	3343823	2.42526	3694114	3694165	6.19209	3481082	3481133	5.91285
3677670	3677721	14.6081	3346114	3346163	1.18519	3701824	3701873	2.79375	3481319	3481368	1.59549
3683289	3683338	1.94032	3346704	3346753	2.75858	3702174	3702223	1.29029	3481748	3481797	2.46691
3684120	3684169	2.12206	3346891	3346940	1.30585	3702252	3702301	1.94021	3482418	3482469	3.37888
3690466	3690517	1.46955	3347071	3347120	1.19194	3705477	3705526	2.66133	3482517	3482568	3.88133
3690712	3690764	8.15139	3349382	3349433	3.39424	3705920	3705969	2.92821	3482659	3482710	2.59917
3691259	3691310	2.6672	3351407	3351456	1.03961	3711182	3711231	1.99571	3484491	3484540	1.22803
3694131	3694180	1.48817	3354171	3354220	1.27954	3711318	3711367	1.26808	3485639	3485688	1.32628
3701832	3701881	2.38294	3355000	3355051	4.406	3712467	3712516	1.87746	3487004	3487053	1.33068
3702003	3702052	2.01476	3357483	3357536	31.7246	3718888	3718939	7.21334	3487308	3487357	3.55643
3702254	3702303	5.53341	3358907	3358956	1.20775	3722069	3722118	4.49329	3491618	3491670	2.37469
3704047	3704096	1.13881	3363592	3363641	1.89726	3722128	3722177	5.4718	3493791	3493840	1.45435
3711035	3711084	2.56508	3365606	3365655	5.53768	3723456	3723503	2.37977	3494646	3494695	1.11924
3711191	3711240	1.76159	3366589	3366638	1.33802	3723510	3723561	2.21797	3495800	3495849	1.04071
3712439	3712488	1.18992	3366696	3366745	2.51112	3723615	3723664	1.00147	3496103	3496154	4.38442
3721392	3721441	1.18381	3366763	3366812	2.47589	3727398	3727450	3.51081	3502041	3502090	1.25752
3723462	3723514	18.5705	3368456	3368505	3.6496	3729177	3729226	1.62652	3504262	3504313	4.83879
3726872	3726921	2.3446	3370661	3370710	1.81042	3729903	3729952	1.61269	3507750	3507799	1.37421
3729163	3729216	12.0028	3374480	3374529	4.58336	3732235	3732286	2.65065	3515711	3515760	1.56375
3747332	3747383	6.4362	3374779	3374828	1.43081	3735898	3735948	3.10415	3519373	3519422	2.74602
3749368	3749419	9.68574	3377029	3377080	13.3671	3735991	3736043	4.23527	3523824	3523873	2.51538
3750523	3750574	14.6077	3377144	3377193	2.16262	3737990	3738039	1.11734	3523904	3523953	2.82954
3750672	3750723	14.2582	3377924	3377973	1.36209	3738869	3738919	1.66282	3525200	3525249	3.69163
3753012	3753061	1.49643	3378682	3378731	1.0462	3741423	3741476	7.14825	3527255	3527304	1.53831
3753189	3753238	1.08929	3380655	3380704	26.5978	3742200	3742251	2.70279	3528681	3528730	2.23003
3753953	3754002	5.76905	3386590	3386639	3.7974	3747673	3747722	2.48201	3529226	3529275	1.23857
3755297	3755346	1.80325	3386746	3386795	1.25268	3749367	3749418	1.1032	3531002	3531051	1.74679
3755360	3755409	2.73365	3390123	3390172	1.87636	3750151	3750200	4.03387	3540430	3540479	2.47634
3760461	3760510	2.89127	3392149	3392198	35.2063	3750521	3750570	1.69265	3541486	3541533	6.2683
3760552	3760603	5.04014	3392218	3392271	85.5461	3750663	3750715	12.1451	3541534	3541579	3.93778
3761305	3761354	1.44992	3393979	3394028	1.09625	3753024	3753075	1.13089	3542461	3542510	1.64312
3763123	3763172	2.7569	3395524	3395573	2.96814	3753194	3753245	2.2997	3543803	3543854	6.53408
3764320	3764369	3.2619	3402662	3402711	1.09825	3754840	3754889	1.20355	3546475	3546524	1.27214
3770671	3770720	1.3754	3407765	3407816	6.01345	3755282	3755331	1.24603	3547074	3547125	6.2831
3771964	3772013	3.18706	3410307	3410360	78.8993	3755367	3755418	2.1301	3549768	3549817	2.24084
3772141	3772192	7.66659	3411345	3411394	1.1892	3763248	3763297	1.78397	3555888	3555937	1.04265
3773378	3773427	1.66659	3411655	3411704	1.30452	3764332	3764383	2.38591	3556054	3556104	2.17814
3774241	3774290	4.72929	3413257	3413306	19.096	3770671	3770720	1.2777	3559331	3559380	1.57244
3774427	3774476	10.2528	3413543	3413592	1.58139	3772011	3772060	2.19634	3560578	3560627	1.60458
3780799	3780848	2.60571	3416024	3416073	2.6671	3772119	3772168	3.83437	3560772	3560819	4.37392
3781291	3781340	1.82071	3417796	3417845	2.07167	3772185	3772238	8.50549	3560821	3560868	6.43647
3781920	3781967	2.39054	3419164	3419213	2.03004	3774259	3774310	15.6505	3561950	3561999	3.6016
3783098	3783147	1.53429	3433406	3433455	4.66075	3774421	3774474	6.06894	3563201	3563252	1.51072
3784604	3784653	1.41889	3433596	3433645	1.4273	3774683	3774734	2.34947	3563795	3563846	2.02553
3785920	3785969	1.46056	3446497	3446546	16.7566	3775021	3775074	4.99677	3565611	3565662	1.43415
3792562	3792611	1.01452	3446654	3446703	2.72915	3775834	3775885	7.06223	3571686	3571737	11.0968
3793537	3793586	1.84508	3453244	3453295	1.91847	3779703	3779754	1.37283	3571752	3571801	3.99544
3794011	3794060	1.33341	3462066	3462117	20.0286	3781252	3781301	1.15862	3577756	3577805	5.76401
3795315	3795363	1.97506	3462236	3462287	2.1638	3781311	3781360	1.06078	3589669	3589720	5.75466
3796709	3796760	24.7851	3464685	3464734	2.49971	3784770	3784821	1.06276	3590738	3590789	6.18969
3803883	3803932	4.20913	3465160	3465211	29.5906	3786656	3786707	3.50193	3592523	3592572	1.54461
3805283	3805332	1.44183	3474667	3474716	9.07169	3788858	3788907	5.45072	3595117	3595169	13.6924
3818238	3818289	21.2709	3475428	3475479	36.3952	3789850	3789899	1.10215	3595746	3595795	3.60077
3818354	3818405	8.66972	3477154	3477203	1.40834	3794029	3794078	3.76723	3596617	3596666	1.3575
3818623	3818672	2.17119	3480540	3480589	2.48258	3795323	3795375	13.7259	3598168	3598217	2.48187
3822014	3822065	35.5134	3481323	3481374	14.2457	3796650	3796699	2.14485	3599645	3599694	1.68851
3822301	3822350	2.69571	3481700	3481747	4.25609	3796705	3796754	1.88269	3604086	3604135	2.64051
3823649	3823698	1.03452	3481751	3481798	3.04126	3800166	3800215	3.10636	3607660	3607709	1.22256
3823710	3823759	1.27921	3482411	3482460	2.03402	3803883	3803932	1.04312	3611692	3611743	8.64468
3829863	3829912	12.8033	3482509	3482558	3.36223	3805136	3805185	1.17211	3611961	3612012	5.11573
3830230	3830279	1.82603	3487021	3487069	43.8476	3815455	3815506	2.9055	3613348	3613397	1.11274
3832898	3832947	2.73325	3487149	3487198	7.32676	3818023	3818074	2.38763	3616603	3616652	5.30933
3836050	3836099	1.23127	3487237	3487286	4.17783	3818237	3818290	10.2785	3616692	3616743	6.95042
3837198	3837247	2.44476	3487312	3487363	15.4489	3818356	3818409	9.41107	3618303	3618352	2.3665
3837386	3837437	12.3287	3490372	3490420	3.39689	3818629	3818681	29.5776	3620106	3620155	1.74314
3839654	3839703	1.25746	3493682	3493731	3.09674	3821078	3821127	5.85529	3620779	3620830	3.35675
3840404	3840455	1.30853	3493789	3493838	4.12594	3822022	3822073	21.5861	3623610	3623659	3.41863
3842527	3842576	1.07714	3494291	3494340	2.89394	3823781	3823830	2.62592	3623664	3623713	2.3956
3849143	3849192	4.0181	3494658	3494707	1.05259	3823875	3823924	2.29224	3623757	3623806	2.82945
3849956	3850008	72.332	3495798	3495849	7.39737	3826019	3826070	2.32434	3626263	3626312	1.61787
3850467	3850516	2.80111	3498251	3498300	4.12627	3829857	3829909	4.76021	3626471	3626520	1.88564
3851344	3851393	1.03698	3500260	3500309	6.43307	3830395	3830446	1.37994	3626710	3626759	2.09029
3852159	3852208	1.83048	3501947	3501996	3.12022	3836505	3836554	1.16625	3629334	3629385	21.0122
3852270	3852319	1.13468	3502312	3502361	1.92631	3837207	3837256	1.04136	3629386	3629432	9.72553
3853053	3853102	3.31595	3504259	3504311	7.34192	3837267	3837316	1.04635	3634954	3635006	4.72664
3856466	3856517	14.8894	3506717	3506766	1.28542	3837402	3837451	1.19443	3635650	3635701	2.87664
3857328	3857377	1.14667	3507739	3507790	56.7102	3839659	3839710	10.1573	3635843	3635894	5.84545
3861643	3861692	2.08302	3508191	3508242	20.1582	3840078	3840127	1.14121	3640244	3640293	1.03365
3863950	3864001	15.6687	3515677	3515726	16.0037	3840402	3840453	1.80761	3641465	3641514	1.2952
3866369	3866420	13.0596	3516827	3516876	1.44	3841972	3842021	2.99666	3648864	3648913	1.64092
3871094	3871143	2.81786	3521010	3521059	1.75757	3842170	3842220	1.09607	3651214	3651264	3.85325
3878468	3878517	1.44492	3523830	3523881	11.6866	3842922	3842973	26.0387	3651899	3651948	1.30977
3881609	3881658	1.02317	3524413	3524464	3.94082	3849132	3849181	8.79414	3655298	3655347	1.33088
3888486	3888535	1.27802	3525213	3525265	26.3267	3849495	3849544	7.58251	3656987	3657040	1.70824
3888854	3888903	1.24214	3527275	3527328	68.7196	3849963	3850012	3.23089	3660556	3660605	1.06414
3891751	3891800	3.15921	3528593	3528644	6.60815	3850141	3850190	1.63875	3663804	3663853	2.46554
3893204	3893253	1.48611	3528675	3528726	8.25882	3850473	3850522	1.02221	3663960	3664011	3.19526
3893281	3893330	2.30262	3529248	3529297	1.72373	3850973	3851022	1.26923	3666469	3666518	4.32874
3893851	3893900	1.04397	3530582	3530631	4.45226	3851315	3851364	1.65476	3670076	3670127	3.14092
3904831	3904880	2.01413	3530723	3530772	1.20021	3852146	3852197	4.13826	3674298	3674347	1.15274
3908724	3908773	2.4754	3540458	3540506	1.2358	3856936	3856988	16.332	3674552	3674601	5.28976
3911024	3911073	9.54722	3541525	3541574	2.57591	3858548	3858599	2.10862	3681069	3681118	1.1955
3911202	3911251	1.22278	3541660	3541709	6.86007	3861954	3862005	4.21574	3684062	3684111	1.05631
3912791	3912840	2.29508	3541795	3541844	5.03202	3863783	3863832	4.25557	3688177	3688228	4.22462
3918939	3918990	7.16407	3541881	3541930	1.62843	3863946	3864000	22.2715	3688390	3688439	2.45102
3919798	3919847	1.30444	3545453	3545502	3.57047	3866375	3866428	5.72476	3690728	3690782	2.9038
3923573	3923622	1.67175	3546604	3546653	2.12486	3869092	3869142	7.25123	3691230	3691279	1.10044
3925358	3925409	8.72466	3547082	3547131	1.8701	3878505	3878554	1.1003	3694114	3694165	5.60638
3927895	3927944	1.23825	3549773	3549822	1.54955	3881609	3881658	7.01327	3698545	3698594	1.14632
3932699	3932748	6.14349	3555222	3555271	1.68746	3882124	3882173	1.44358	3701824	3701873	1.8378
3932981	3933030	2.80627	3555911	3555960	1.34613	3883182	3883231	2.56371	3702174	3702223	1.17653
3934193	3934242	3.06159	3558475	3558528	39.3017	3883331	3883382	3.06096	3702252	3702301	2.02545
3936267	3936320	83.966	3558697	3558748	3.40411	3885398	3885447	1.29148	3705477	3705526	2.61173
3937162	3937210	2.25964	3560759	3560810	2.62047	3888479	3888532	8.00588	3705920	3705969	3.71652
3941092	3941141	3.73389	3561951	3562000	3.16927	3888855	3888904	1.1087	3711182	3711231	3.01947
3941163	3941212	1.79048	3563187	3563234	1.83849	3893062	3893111	4.69185	3711318	3711367	1.8282
3946725	3946776	1.45345	3563240	3563287	1.79112	3893270	3893319	2.13989	3712467	3712516	1.35795
3947415	3947467	23.0882	3563712	3563763	6.25712	3895790	3895839	1.37152	3718888	3718939	5.87748
3950212	3950261	1.51151	3563793	3563844	2.67801	3897941	3897990	2.93504	3722069	3722118	4.70513
3954896	3954947	34.1854	3565675	3565724	1.01916	3905436	3905485	3.20898	3722128	3722177	6.66227
3955353	3955401	1.52948	3565883	3565932	1.03726	3906768	3906817	1.1813	3723456	3723503	2.17401
3956410	3956459	1.82246	3569111	3569162	23.8118	3907593	3907642	2.23291	3723510	3723561	3.22163
3963629	3963678	1.66429	3579271	3579320	2.40932	3910029	3910078	2.90034	3723615	3723664	1.17733
3965366	3965415	1.94579	3588574	3588623	1.34533	3910352	3910401	10.3167	3727398	3727450	3.67193
3966384	3966433	2.04119	3589061	3589110	2.65272	3910928	3910977	14.3148	3729903	3729952	1.92714
3972082	3972131	1.8569	3589675	3589724	3.47725	3913783	3913832	2.26962	3732235	3732286	2.5636
3972798	3972847	4.02857	3590736	3590783	4.85664	3918974	3919023	1.1363	3735898	3735948	2.71121
3974908	3974957	1.64397	3592268	3592317	2.11158	3919157	3919208	1.57732	3735991	3736043	3.88672
3975830	3975879	2.12698	3595101	3595150	1.38451	3923575	3923624	2.03685	3738869	3738919	2.24421
3979129	3979180	10.9267	3595760	3595811	8.33721	3928657	3928706	1.17971	3741423	3741476	7.09576
3986799	3986847	2.65217	3596346	3596395	1.71143	3931023	3931073	4.72557	3742200	3742251	2.94324
3989193	3989242	3.65738	3599658	3599709	11.7017	3932676	3932725	1.07222	3747673	3747722	2.14984
3989308	3989357	2.41183	3600229	3600280	3.7644	3936270	3936320	5.74166	3750151	3750200	3.08738
3992281	3992330	4.79373	3600444	3600495	2.00159	3936441	3936490	1.70161	3750521	3750570	1.27665
3993237	3993286	1.40151	3603688	3603737	5.92859	3936506	3936555	1.29383	3750663	3750715	10.0832
3996128	3996177	2.02643	3604847	3604896	1.17983	3941185	3941236	1.75434	3753024	3753075	1.07776
3998925	3998974	1.26548	3605315	3605368	80.6901	3943319	3943368	1.70978	3753194	3753245	1.35532
4004842	4004891	1.45365	3605540	3605591	7.45489	3943980	3944029	1.91454	3755282	3755331	1.47683
4007132	4007181	1.33286	3610537	3610588	81.8063	3946746	3946795	2.60613	3755367	3755418	2.29679
4011495	4011546	30.8755	3611969	3612020	9.9022	3947282	3947333	2.25584	3763248	3763297	1.72541
4011759	4011809	13.9749	3613587	3613636	1.09783	3947410	3947461	1.444	3764332	3764383	1.37091
4012307	4012358	1.33051	3613719	3613768	1.84825	3950814	3950863	1.16519	3770671	3770720	1.40499
4013421	4013472	3.66285	3616610	3616663	89.5648	3954910	3954959	1.08618	3772011	3772060	2.7399
4020951	4021000	2.07881	3618301	3618350	1.7788	3962219	3962271	3.90771	3772119	3772168	2.65867
4024255	4024304	2.22183	3618486	3618535	4.32245	3962441	3962490	1.31839	3772185	3772238	4.20299
4034172	4034223	2.69223	3619566	3619615	3.00002	3963619	3963670	4.22145	3774259	3774310	18.7499
4042282	4042331	1.50786	3619793	3619844	14.0838	3964229	3964280	5.09002	3774421	3774474	9.00452
4049937	4049988	3.34196	3620026	3620075	1.95844	3966439	3966490	2.07397	3774683	3774734	2.0389
4054972	4055024	8.88267	3620779	3620830	3.50295	3966673	3966722	1.67142	3775021	3775074	4.0729
4056097	4056146	2.16913	3621524	3621575	2.62992	3968864	3968913	1.02767	3775834	3775885	4.60233
4058903	4058952	20.4973	3623602	3623653	8.41288	3972785	3972836	11.0906	3779703	3779754	1.20193
4058986	4059035	12.1994	3625769	3625820	5.86439	3974884	3974935	4.18874	3781252	3781301	1.11335
4059136	4059185	48.7978	3626463	3626512	3.24463	3975830	3975881	1.23767	3784770	3784821	3.44438
4059257	4059304	131.848	3627632	3627681	2.68225	3976348	3976397	1.47393	3786656	3786707	6.73202
4060032	4060081	8.67944	3627707	3627756	3.35278	3979113	3979164	7.02658	3788858	3788907	3.03965
4063400	4063451	5.04426	3628928	3628977	4.39492	3979677	3979728	3.1988	3789205	3789254	1.79918
4064822	4064873	19.2088	3629193	3629242	2.79798	3980613	3980662	2.48624	3794029	3794078	5.19461
4067014	4067063	1.8954	3629316	3629367	14.0474	3984972	3985021	1.38043	3794338	3794389	2.34352
4068380	4068429	2.33357	3634177	3634226	1.10338	3986200	3986249	2.42787	3795323	3795375	11.4538
4069442	4069491	2.51873	3635669	3635718	5.58816	3986797	3986846	2.40463	3796650	3796699	1.81063
4069990	4070039	1.17722	3635861	3635912	10.8175	3989012	3989061	2.6148	3796705	3796754	1.69255
4072771	4072822	8.3824	3645276	3645327	1.50115	3989189	3989240	7.12217	3800166	3800215	3.05495
4074445	4074494	2.46135	3645395	3645446	1.832	3992460	3992509	2.31051	3815455	3815506	2.12895
4078367	4078416	3.66754	3645855	3645906	5.25117	3993245	3993296	11.4978	3818023	3818074	4.15752
4084072	4084121	1.45944	3649750	3649801	1.42212	3997271	3997320	1.08371	3818237	3818290	16.2068
4086104	4086153	7.25524	3652826	3652875	3.08044	4007260	4007309	1.20371	3818356	3818409	14.3166
4086432	4086483	2.85455	3656722	3656774	17.2644	4007314	4007363	1.12066	3818629	3818681	14.8905
4094251	4094300	8.22111	3656997	3657048	3.22677	4008163	4008212	1.80451	3821078	3821127	4.00992
4094303	4094352	13.0469	3660478	3660527	1.93834	4011479	4011530	6.58217	3822022	3822073	18.9883
4094403	4094452	3.88333	3663811	3663860	15.7613	4011592	4011643	4.4194	3823781	3823830	3.68544
4094599	4094648	1.93421	3663915	3663966	28.3163	4011745	4011792	17.8131	3823875	3823924	3.28129
4094786	4094835	1.46429	3674064	3674113	1.40452	4011796	4011845	24.144	3826019	3826070	1.8374
4097500	4097549	4.53548	3674553	3674602	1.63748	4018004	4018053	1.19842	3829857	3829909	7.37054
4098297	4098348	17.0716	3674973	3675022	1.6115	4020847	4020896	4.01753	3836505	3836554	1.01436
4098960	4099009	2.28405	3677670	3677721	4.46524	4024211	4024262	15.5874	3837207	3837256	1.16389
4102050	4102099	3.64476	3681475	3681524	1.37723	4039027	4039076	2.20759	3839659	3839710	7.0221
4103089	4103138	7.72341	3683289	3683338	3.47073	4042290	4042339	4.48752	3840402	3840453	2.43956
4108375	4108424	1.23778	3690712	3690764	1.66704	4048115	4048164	1.23373	3840525	3840574	1.24995
4109026	4109074	1.45983	3691259	3691310	4.02962	4049935	4049984	1.85612	3841972	3842021	4.07107
4120141	4120190	4.17627	3693610	3693659	1.21727	4054975	4055024	4.02521	3842170	3842220	1.67088
4122382	4122433	63.8451	3694131	3694180	1.09143	4056023	4056074	15.1781	3842922	3842973	18.4133
4124491	4124540	3.70167	3701832	3701881	3.64429	4057687	4057736	1.21234	3849132	3849181	5.83849
4130983	4131034	17.8701	3702003	3702052	1.40803	4058973	4059026	13.6403	3849495	3849544	6.09336
4132915	4132964	1.07317	3702254	3702303	4.47793	4059263	4059312	4.17529	3849963	3850012	1.55981
4133402	4133451	1.65286	3704047	3704096	2.37096	4062335	4062384	1.89258	3850973	3851022	1.60469
4138372	4138419	21.8773	3711035	3711084	2.58455	4064840	4064893	29.8066	3851315	3851364	1.98524
4138427	4138476	16.5905	3711191	3711240	2.2537	4067010	4067059	1.46672	3852146	3852197	3.19991
4139011	4139060	32.4617	3721392	3721441	1.11337	4067527	4067576	1.54711	3856936	3856988	16.0629
4140413	4140462	1.31968	3723462	3723514	11.3057	4069759	4069810	5.39781	3858548	3858599	2.48322
4140727	4140776	3.45643	3726872	3726921	2.32203	4069990	4070041	1.71325	3861954	3862005	2.8506
4141651	4141700	2.05143	3729163	3729216	3.16626	4070787	4070838	2.40247	3863783	3863832	3.33775
4141722	4141771	1.78611	3731546	3731595	2.35348	4086508	4086557	1.05812	3863946	3864000	23.5539
4142739	4142788	2.10381	3742205	3742254	1.2906	4094414	4094468	19.211	3866375	3866428	1.70714
4144094	4144143	1.50214	3747332	3747383	2.7797	4097504	4097553	1.12176	3869092	3869142	4.45806
4150770	4150819	1.08762	3749368	3749419	1.24124	4098824	4098875	1.10795	3878505	3878554	2.03698
4153030	4153079	1.05833	3750523	3750574	12.7911	4102939	4102992	18.1674	3881609	3881658	4.96575
4155320	4155369	8.84929	3750672	3750723	11.292	4112423	4112472	1.8006	3882124	3882173	1.61476
4159677	4159728	5.1962	3753012	3753061	2.09227	4113383	4113432	1.42729	3883182	3883231	2.22525
4159890	4159941	5.65591	3753189	3753238	1.07984	4113519	4113572	5.59226	3883331	3883382	4.33765
4163148	4163197	1.56381	3753953	3754002	5.75106	4113628	4113679	4.48835	3885398	3885447	1.18209
4163398	4163447	1.29921	3755297	3755346	1.56501	4120156	4120205	2.07688	3888479	3888532	11.5704
4169084	4169133	3.52238	3755360	3755409	2.1349	4122394	4122443	5.76854	3888855	3888904	1.14247
4171616	4171667	26.8611	3760461	3760510	4.28553	4124494	4124543	1.48029	3893062	3893111	4.08666
4175254	4175303	1.38175	3760552	3760603	4.20502	4131024	4131076	1.59786	3893270	3893319	2.32267
4176217	4176266	1.37365	3761305	3761354	1.70338	4138392	4138443	5.45795	3895790	3895839	1.56389
4179463	4179512	6.81603	3763123	3763172	3.06311	4139032	4139085	22.3688	3897941	3897990	2.40685
4180046	4180095	1.8446	3764320	3764369	3.09422	4140620	4140669	2.86524	3905436	3905485	2.42595
4181419	4181468	2.68429	3770671	3770720	1.27074	4140729	4140780	4.50223	3907593	3907642	1.32405
4183260	4183309	15.2277	3771964	3772013	1.84901	4142742	4142793	16.389	3910029	3910078	2.29591
4187675	4187724	1.56659	3772141	3772192	4.4335	4147745	4147794	1.04398	3910352	3910401	4.23747
4188493	4188544	71.8434	3773378	3773427	1.86466	4154378	4154428	10.5077	3910928	3910977	6.70505
4190930	4190979	2.37857	3774241	3774290	4.75068	4155330	4155379	4.68931	3913783	3913832	1.39286
4194137	4194185	2.1921	3774427	3774476	11.2393	4158342	4158393	3.2784	3918974	3919023	1.23827
4197111	4197160	2.05214	3779707	3779756	1.08682	4159690	4159744	24.5566	3919157	3919208	1.67565
4197250	4197301	5.58265	3780799	3780848	2.30233	4159849	4159903	21.1701	3923575	3923624	2.50344
4199219	4199268	1.28143	3781291	3781340	1.94967	4163334	4163385	4.96689	3931023	3931073	2.2294
4200131	4200180	2.99365	3781920	3781967	2.18754	4164413	4164464	1.46529	3936270	3936320	2.74425
4200405	4200454	1.0704	3783098	3783147	1.73857	4165690	4165737	1.16578	3936441	3936490	1.30625
4205324	4205373	2.26357	3783941	3783990	1.15669	4171546	4171596	7.05063	3941185	3941236	1.79251
4215768	4215817	1.2427	3784604	3784653	2.22241	4173012	4173063	1.54888	3943319	3943368	1.19216
4216396	4216445	1.01151	3785920	3785969	1.72001	4175382	4175431	1.02015	3943980	3944029	1.57962
4216545	4216594	1.11071	3790329	3790378	1.18199	4176125	4176176	10.1799	3946746	3946795	2.43958
4216731	4216782	17.3104	3793537	3793586	2.25764	4176489	4176538	1.7671	3947282	3947333	2.03904
4217605	4217654	1.09135	3794011	3794060	1.94824	4178045	4178096	8.20794	3947410	3947461	1.35502
4217814	4217863	1.55111	3794335	3794384	1.27532	4179469	4179520	8.0462	3950814	3950863	1.3491
4219352	4219403	29.4134	3795315	3795363	2.73103	4183276	4183327	1.86405	3962219	3962271	1.5565
4222646	4222697	121.868	3796709	3796760	23.6656	4188281	4188333	11.78	3962441	3962490	2.07108
4223487	4223536	2.07452	3798453	3798502	1.05852	4188485	4188539	4.39662	3963112	3963161	1.83073
4223725	4223776	17.3864	3801730	3801779	1.29369	4190856	4190907	1.94746	3963619	3963670	4.04332
4223996	4224045	2.20492	3803883	3803932	5.4547	4190958	4191009	2.70325	3964229	3964280	4.99812
4224271	4224320	1.02762	3818238	3818289	22.7217	4191492	4191543	1.30386	3966439	3966490	2.85699
4224634	4224683	1.17659	3818354	3818405	7.52651	4191594	4191643	1.13401	3966673	3966722	2.57381
4226326	4226373	3.84334	3818623	3818672	1.67093	4195062	4195111	4.10349	3972785	3972836	13.1311
4230917	4230968	29.494	3822014	3822065	31.7716	4195127	4195176	1.35465	3974097	3974146	1.19795
4242080	4242129	1.34746	3822301	3822350	2.21885	4195200	4195249	1.35049	3974884	3974935	4.7109
4244296	4244345	1.98595	3823649	3823698	2.354	4197104	4197155	5.32203	3975830	3975881	1.43401
4250279	4250328	3.4754	3823710	3823759	2.50602	4198171	4198222	1.71939	3979113	3979164	10.4246
4251718	4251767	1.30643	3829863	3829912	27.6177	4198777	4198828	2.94518	3979677	3979728	2.89384
4253976	4254025	2.6069	3830230	3830279	5.01696	4200568	4200615	1.66024	3980613	3980662	1.85265
4255187	4255236	1.05103	3832898	3832947	1.44887	4200634	4200682	1.92024	3984972	3985021	1.07939
4256904	4256953	3.47484	3836050	3836099	1.026	4201690	4201739	1.55249	3986200	3986249	1.45504
4261501	4261550	5.0227	3837198	3837247	2.92032	4205779	4205828	1.38071	3986797	3986846	1.98066
4262390	4262439	1.31484	3837386	3837437	9.79766	4206266	4206317	1.83315	3989012	3989061	2.1226
4263650	4263699	3.28976	3839654	3839703	1.18146	4207125	4207176	1.97832	3989189	3989240	6.94567
4266350	4266398	1.51523	3840404	3840455	2.881	4208652	4208703	3.19635	3992283	3992332	1.862
4275289	4275338	2.93294	3842809	3842858	1.1379	4216741	4216790	3.35487	3992460	3992509	1.77607
4280056	4280105	3.1804	3846352	3846401	1.23136	4217819	4217870	2.92076	3993245	3993296	9.32101
4280760	4280809	1.1054	3849143	3849192	2.49415	4219693	4219742	1.59338	3997271	3997320	1.74783
4284119	4284170	7.93918	3849956	3850008	37.3228	4222644	4222696	32.0014	4007260	4007309	1.50237
4285299	4285348	1.1381	3850467	3850516	3.57345	4223593	4223642	1.40313	4007314	4007363	1.17327
4285820	4285869	1.16405	3852159	3852208	1.13422	4224019	4224070	2.93352	4008163	4008212	1.06567
4286092	4286141	6.16619	3852270	3852319	1.37698	4226270	4226319	1.31044	4011479	4011530	5.84805
4287031	4287078	2.54373	3852876	3852925	1.11678	4228902	4228951	1.6953	4011592	4011643	3.57473
4288118	4288167	4.92413	3853053	3853102	2.6939	4229187	4229236	1.04392	4011745	4011792	14.7816
4292367	4292416	3.84405	3856466	3856517	11.2415	4230769	4230818	6.73265	4011796	4011845	16.8281
4296072	4296121	1.13595	3856931	3856980	1.35814	4230890	4230939	2.71142	4018004	4018053	1.0052
4297060	4297111	13.7175	3857328	3857377	1.63646	4233201	4233250	1.34144	4020847	4020896	3.40257
4303202	4303251	4.75873	3861643	3861692	2.47723	4233324	4233375	6.57183	4024211	4024262	9.48893
4305323	4305372	1.3277	3863950	3864001	19.4377	4236032	4236083	4.3316	4039027	4039076	1.26645
4310321	4310370	1.30524	3866369	3866420	8.11258	4236422	4236471	2.27796	4042290	4042339	2.43649
4310480	4310529	1.5631	3868526	3868575	1.31955	4238904	4238953	1.29981	4049935	4049984	3.78822
4310626	4310675	11.2381	3871094	3871143	3.41139	4240810	4240859	1.14589	4054975	4055024	3.81429
4311648	4311697	4.32341	3878468	3878517	1.95932	4242082	4242131	3.01027	4056023	4056074	12.0492
4312698	4312747	1.26595	3881609	3881658	1.58005	4249312	4249363	3.07368	4058973	4059026	9.79542
4313334	4313385	12.7879	3888486	3888535	1.8221	4250290	4250341	5.80358	4059263	4059312	4.51861
4315682	4315733	3.25954	3888854	3888903	1.73888	4250835	4250884	2.89522	4062335	4062384	2.11401
4316812	4316861	3.62238	3891751	3891800	2.60657	4251174	4251226	4.09843	4064840	4064893	26.1514
4319223	4319274	54.1532	3893204	3893253	1.68639	4253947	4254001	4.17681	4067010	4067059	1.54058
4320285	4320334	3.81619	3893281	3893330	2.15559	4261498	4261547	1.78212	4067527	4067576	1.79518
4323139	4323188	2.83119	3893851	3893900	1.09351	4262416	4262465	1.48982	4069759	4069810	4.94169
4323244	4323297	5.58884	3899471	3899520	1.3058	4262650	4262699	1.25802	4069990	4070041	2.65675
4332027	4332078	35.2146	3904314	3904363	1.06832	4263269	4263320	2.25802	4070787	4070838	2.0932
4343774	4343823	1.85841	3904831	3904880	2.50956	4263648	4263697	1.1804	4086508	4086557	1.26232
4348622	4348671	2.88476	3908724	3908773	3.38704	4266378	4266429	2.84137	4094414	4094468	2.43412
4348719	4348768	3.53857	3911024	3911073	5.52812	4273555	4273606	2.69247	4097504	4097553	1.05479
4351335	4351384	1.15365	3911202	3911251	1.97453	4273866	4273915	1.01006	4098824	4098875	2.10004
4351614	4351662	4.6282	3912791	3912840	2.19644	4280054	4280106	7.78279	4102939	4102992	11.677
4353022	4353071	5.90571	3918809	3918858	1.4889	4284133	4284185	1.94523	4112423	4112472	1.58514
4353144	4353193	4.76389	3918939	3918990	6.89372	4284364	4284413	2.75764	4113383	4113432	1.60156
4356611	4356660	3.43389	3919798	3919847	1.74973	4284800	4284849	1.76861	4113519	4113572	1.82007
4358980	4359029	2.00508	3923573	3923622	1.56052	4285212	4285259	1.21054	4113628	4113679	1.39732
4359112	4359161	3.57397	3925358	3925409	4.91113	4285397	4285444	1.14387	4120156	4120205	1.53202
4359739	4359787	3.05458	3927895	3927944	1.10873	4285823	4285872	1.07054	4122394	4122443	9.03705
4361432	4361481	5.42643	3932699	3932748	3.90455	4288184	4288233	3.69218	4124494	4124543	1.93699
4363431	4363480	1.5354	3932981	3933030	1.34776	4292384	4292435	2.35886	4138392	4138443	4.29148
4370210	4370259	1.45849	3934193	3934242	3.97825	4292653	4292702	1.62387	4139032	4139085	23.2954
4373299	4373348	3.24873	3936267	3936320	69.8809	4301710	4301761	1.91216	4140620	4140669	2.35875
4373371	4373420	2.8304	3937162	3937210	2.92516	4303191	4303242	1.70028	4140729	4140780	6.13887
4373596	4373645	80.825	3941092	3941141	2.78665	4304646	4304697	2.95059	4142742	4142793	9.90425
4375396	4375445	9.9154	3941163	3941212	1.22963	4306330	4306382	5.37507	4154378	4154428	7.71309
4376560	4376609	117.169	3946725	3946776	1.34026	4306685	4306736	1.18161	4155330	4155379	4.1473
4377838	4377887	89.4486	3947415	3947467	12.9626	4310634	4310685	2.56521	4158342	4158393	3.57741
4378757	4378806	1.43095	3950212	3950261	1.21014	4311649	4311700	1.43258	4159690	4159744	16.9675
4379389	4379438	1.90881	3950360	3950409	1.06897	4313327	4313376	2.97289	4159849	4159903	14.5335
4388686	4388737	6.82364	3954896	3954947	30.9784	4316810	4316859	1.41989	4163334	4163385	5.87869
4388877	4388926	1.99548	3955353	3955401	1.63757	4316909	4316962	2.60946	4164174	4164223	1.02714
4389124	4389173	1.62762	3956410	3956459	2.70868	4319182	4319231	1.36904	4164413	4164464	1.51686
4389883	4389932	5.55238	3963629	3963678	1.77084	4323125	4323174	4.3489	4165690	4165737	1.24753
4389970	4390019	1.82405	3965366	3965415	2.99027	4330187	4330236	2.56618	4171546	4171596	6.35018
4390571	4390620	3.0219	3966384	3966433	2.35114	4330651	4330700	1.50016	4173012	4173063	1.34687
4396271	4396322	8.29922	3971588	3971637	1.11507	4332031	4332084	4.09781	4176125	4176176	7.43743
4399469	4399518	1.09008	3972082	3972131	1.64961	4332091	4332140	2.73593	4178045	4178096	2.98769
4400168	4400219	8.21612	3972798	3972847	3.19164	4335599	4335648	1.49172	4179469	4179520	4.18948
4407942	4407991	69.1958	3974908	3974957	2.18454	4343821	4343870	1.79972	4183213	4183265	2.38348
4414313	4414362	6.78135	3975830	3975879	2.68846	4344388	4344437	1.28063	4183276	4183327	2.26796
4421564	4421613	3.63968	3979129	3979180	14.2549	4353138	4353187	1.05627	4188281	4188333	12.2115
4421833	4421884	15.3975	3984955	3985004	1.08654	4356345	4356395	2.94308	4188485	4188539	1.58934
4428258	4428307	1.98405	3986799	3986847	2.39922	4356617	4356666	1.46738	4190856	4190907	2.32402
4428380	4428429	1.61714	3989193	3989242	5.59373	4359115	4359164	1.06549	4190958	4191009	1.89681
4432188	4432237	4.29635	3989308	3989357	5.58167	4359731	4359782	4.09767	4191492	4191543	1.29773
4432768	4432817	2.62881	3992281	3992330	9.23712	4360988	4361037	1.27746	4191594	4191643	1.26289
4438259	4438308	2.09008	3996128	3996177	2.32607	4372993	4373042	3.22495	4195062	4195111	2.61181
4438340	4438389	3.4719	3997598	3997647	1.28157	4375475	4375526	2.70875	4195127	4195176	1.12258
4440758	4440807	1.70127	3998378	3998427	1.05234	4376570	4376623	3.20032	4195200	4195249	1.23894
4440818	4440867	1.66135	3998925	3998974	1.89525	4377129	4377179	1.2505	4197104	4197155	6.23269
4453407	4453458	20.3915	4004842	4004891	1.25145	4377842	4377894	10.0383	4198171	4198222	2.01779
4458325	4458374	1.24325	4007132	4007181	1.55014	4378302	4378351	1.73811	4198777	4198828	3.28841
4459567	4459616	1.23556	4011495	4011546	22.2662	4378780	4378829	1.83879	4200568	4200615	1.64768
4459669	4459718	2.45405	4011759	4011809	10.4748	4379387	4379436	1.20224	4200634	4200682	1.90332
4468029	4468078	1.27	4012307	4012358	1.62412	4387894	4387944	1.23394	4202143	4202192	1.24788
4472105	4472154	2.7431	4013421	4013472	8.34318	4389514	4389565	1.49846	4206266	4206317	1.56995
4472159	4472208	3.18421	4020951	4021000	1.68848	4389901	4389952	2.90087	4207125	4207176	1.96337
4472748	4472797	8.67841	4024255	4024304	2.01826	4396602	4396651	1.5338	4208652	4208703	1.61892
4473273	4473322	1.26802	4033062	4033111	1.1086	4396702	4396751	1.86944	4216741	4216790	2.51851
4475860	4475911	9.89179	4034172	4034223	4.21865	4396874	4396923	2.10429	4217819	4217870	2.32216
4477445	4477496	14.102	4038317	4038366	1.21144	4396931	4396980	3.15122	4218565	4218614	1.29039
4478973	4479022	5.11317	4042282	4042331	1.37634	4398644	4398697	21.2245	4219693	4219742	1.39314
4480083	4480132	3.72468	4049937	4049988	6.88312	4399764	4399813	6.60203	4222644	4222696	38.2618
4482797	4482846	5.6481	4054972	4055024	10.7242	4400176	4400225	6.29019	4223593	4223642	1.09916
4484145	4484194	1.21627	4056097	4056146	1.59303	4402942	4402991	3.12807	4224019	4224070	3.16715
4489612	4489661	12.1945	4058903	4058952	10.2773	4414325	4414379	1.15444	4226270	4226319	1.62393
4489705	4489754	38.9865	4058986	4059035	7.16301	4421131	4421180	1.5396	4228902	4228951	2.49815
4489768	4489817	57.1553	4059136	4059185	35.6704	4425643	4425692	1.94145	4229187	4229236	1.3234
4492817	4492866	1.52357	4059257	4059304	121.351	4428273	4428324	3.366	4230769	4230818	1.25504
4496774	4496823	2.65754	4060032	4060081	13.6429	4429009	4429060	2.64058	4230890	4230939	1.78305
4497258	4497309	16.5953	4063400	4063451	8.75018	4434044	4434093	1.55701	4233201	4233250	1.526
4497895	4497944	1.0081	4064822	4064873	14.8113	4439934	4439983	1.35654	4233324	4233375	2.85173
4497995	4498044	1.2154	4067014	4067063	1.37	4440743	4440796	2.01915	4236032	4236083	5.07357
4501722	4501771	3.05	4067544	4067593	1.11558	4448405	4448454	1.071	4236422	4236471	4.25623
4505577	4505626	1.41492	4068380	4068429	2.6834	4451460	4451509	1.29114	4238904	4238953	1.9002
4507664	4507713	1.43063	4069442	4069491	3.28382	4453404	4453456	6.42206	4240810	4240859	1.46281
4507723	4507772	1.9131	4069990	4070039	1.29724	4453577	4453628	6.65007	4242082	4242131	4.12684
4509154	4509205	6.2516	4072771	4072822	4.70178	4454679	4454728	3.24963	4249312	4249363	3.06428
4510382	4510431	1.20659	4074445	4074494	2.94083	4458798	4458847	1.38692	4250290	4250341	3.05533
4513868	4513917	1.63063	4078367	4078416	3.042	4459578	4459627	1.51621	4250835	4250884	2.00899
4515465	4515514	5.55056	4084072	4084121	1.05292	4459674	4459725	5.49899	4251174	4251226	2.45003
4515740	4515789	1.74278	4086104	4086153	4.9608	4468021	4468071	1.16281	4253947	4254001	12.4121
4515828	4515877	2.01071	4086432	4086483	2.58606	4468212	4468263	2.46959	4261498	4261547	1.15682
4519508	4519559	19.4457	4094251	4094300	3.76497	4472150	4472199	2.80313	4262416	4262465	1.51289
4521754	4521803	1.85111	4094303	4094352	6.19884	4472748	4472799	3.06624	4263269	4263320	2.99993
4532284	4532333	1.2831	4094403	4094452	1.6479	4475974	4476021	4.88407	4263468	4263518	1.11742
4536261	4536309	2.18813	4094599	4094648	1.09404	4476025	4476072	3.43908	4263648	4263697	1.24936
4536433	4536482	1.15119	4094786	4094835	1.1948	4477451	4477500	1.84258	4266378	4266429	2.61742
4538720	4538769	2.27611	4095392	4095441	1.1388	4478690	4478739	1.62974	4273555	4273606	2.44197
4543009	4543058	1.0173	4097500	4097549	3.46498	4480085	4480134	2.11898	4280054	4280106	5.20421
4544086	4544135	2.345	4098297	4098348	18.5218	4485045	4485096	1.99698	4284133	4284185	7.84557
4544312	4544363	3.49481	4098960	4099009	5.73055	4485805	4485851	1.0411	4284364	4284413	2.41836
4546050	4546099	9.17016	4101794	4101843	1.18024	4489607	4489658	7.11888	4284800	4284849	1.13194
4547063	4547112	1.24532	4102050	4102099	3.9694	4489700	4489751	5.56641	4285212	4285259	1.08936
4548343	4548392	1.27278	4103089	4103138	4.52793	4489805	4489856	4.22898	4285397	4285444	1.07103
4549570	4549619	3.13198	4108375	4108424	2.01318	4496736	4496787	2.9328	4285823	4285872	1.35228
4559272	4559321	1.1023	4109026	4109074	1.13995	4497973	4498024	3.10139	4288184	4288233	1.60468
4562446	4562495	1.99492	4120141	4120190	2.69052	4498413	4498462	1.10341	4292384	4292435	1.3385
4563433	4563482	1.09032	4122382	4122433	67.6769	4499518	4499570	26.1243	4301710	4301761	3.38873
4570940	4570989	1.06143	4124491	4124540	2.71466	4501364	4501415	16.7529	4303191	4303242	1.51405
4572230	4572279	1.07778	4130983	4131034	4.69877	4507381	4507430	1.06351	4304646	4304697	2.34326
4572727	4572778	2.34264	4132915	4132964	1.09492	4510362	4510413	4.49828	4306330	4306382	4.58891
4574718	4574767	2.02762	4133402	4133451	1.66876	4515827	4515876	2.94981	4306685	4306736	1.13992
4574946	4574995	1.39802	4138372	4138419	22.1949	4517266	4517315	1.30174	4310634	4310685	2.78787
4577174	4577223	1.01857	4138427	4138476	18.4385	4518507	4518558	13.9378	4311649	4311700	1.98625
4580062	4580111	3.47825	4139011	4139060	31.1327	4518648	4518699	10.9706	4313327	4313376	2.03151
4582251	4582300	1.29095	4140413	4140462	1.0481	4519139	4519188	1.3573	4314623	4314672	1.07147
4583617	4583666	1.96905	4140727	4140776	3.15992	4519559	4519610	5.77357	4316810	4316859	1.04441
4584158	4584209	3.1002	4141413	4141462	1.02267	4520967	4521014	1.41046	4316909	4316962	2.86913
4586227	4586276	2.31603	4141651	4141700	2.09155	4523789	4523841	3.02123	4319182	4319231	1.7048
4586330	4586379	1.59587	4141722	4141771	1.99589	4529190	4529241	1.4236	4323125	4323174	9.24565
4587361	4587409	2.61783	4142739	4142788	1.87611	4529577	4529628	1.4182	4323242	4323291	3.24806
4587433	4587482	2.65952	4144094	4144143	2.45881	4537280	4537331	6.2579	4330187	4330236	1.22518
4589773	4589822	3.0277	4153030	4153079	2.43629	4542336	4542388	12.2626	4330651	4330700	1.13898
4591067	4591116	1.20841	4155320	4155369	5.50931	4543581	4543632	11.7176	4332031	4332084	11.2504
4592373	4592424	17.8207	4159677	4159728	4.00236	4544397	4544448	23.6957	4332091	4332140	7.56171
4594237	4594288	36.0274	4159890	4159941	5.73357	4544566	4544615	2.08951	4343821	4343870	1.8588
4598876	4598925	2.40905	4163148	4163197	1.20305	4545411	4545460	1.28826	4344388	4344437	1.51766
[truncated: 325 more rows]
