# Supplementary material for: Unveiling the novel regulatory roles of RpoD-family sigma factors in Salmonella Typhimurium heat shock response through systems biology approaches
Source: PLoS Genet. 2024 Oct 29;20(10):e1011464. doi: 10.1371/journal.pgen.1011464 (PMC11548764; doi:10.1371/journal.pgen.1011464)
Supplement: S3 Table — (XLSX) [file pgen.1011464.s003.xlsx]

## Sheet: RpoD_Con&HS
Peak_id	Start	End	TPM_1	TPM_2	TPM_3	TPM_4	LFC	q-value	Product
RpoD_Peak_P0005	8092	8141	39.8516	32.8402	211.881	186.04	1.92973	6.18249e-17	gene_id=STM14_RS00060;gene=None;prodcut=helix-turn-helix transcriptional regulator
RpoD_Peak_P0005	8092	8141	19.2795	20.2566	123.894	106.298	2.01827	2.87072e-07	gene_id=STM14_RS00065;gene=pefI;prodcut=transcriptional regulator PefI
RpoD_Peak_P0011	14220	14269	16.6619	8.73334	46.4274	41.9782	1.27779	0.00107035	gene_id=STM14_RS00090;gene=pefA;prodcut=major pilin PefA
RpoD_Peak_P0028	37308	37357	150.651	160.597	532.278	498.928	1.20499	1.00443e-48	gene_id=STM14_RS00220;gene=None;prodcut=ExeA family protein
RpoD_Peak_P0028	37308	37357	265.231	269.12	860.929	798.421	1.11155	2.16471e-81	gene_id=STM14_RS00225;gene=None;prodcut=IS481 family transposase
RpoD_Peak_P0028	37308	37357	466.907	429.01	1892.44	1797.32	1.51925	2.04303e-115	gene_id=STM14_RS00230;gene=None;prodcut=recombinase family protein
RpoD_Peak_P0033	39395	39444	32.4171	27.3828	145.61	140.679	1.73662	4.60634e-15	gene_id=STM14_RS00240;gene=None;prodcut=hypothetical protein
RpoD_Peak_0005	9982	10031	45.3985	44.3376	20.8725	25.0811	-1.48925	3.13184e-07	gene_id=STM14_RS00610;gene=satP;prodcut=acetate uptake transporter
RpoD_Peak_0039	73955	74004	1602.7	1617.28	260.343	239.268	-3.21075	0	gene_id=STM14_RS00890;gene=dapB;prodcut=4-hydroxy-tetrahydrodipicolinate reductase
RpoD_Peak_0040	75759	75807	1171.01	1150.23	290.157	273.532	-2.56467	0	gene_id=STM14_RS00900;gene=carA;prodcut=glutamine-hydrolyzing carbamoyl-phosphate synthase small subunit
RpoD_Peak_0040	75759	75807	728.374	697.01	159.881	151.926	-2.71535	0	gene_id=STM14_RS00905;gene=carB;prodcut=carbamoyl-phosphate synthase large subunit
RpoD_Peak_0068	127487	127536	81.4688	79.7747	56.5492	55.7424	-1.04487	8.46527e-09	gene_id=STM14_RS01105;gene=thiQ;prodcut=thiamine ABC transporter ATP-binding protein ThiQ
RpoD_Peak_0068	127487	127536	126.436	114.865	87.185	75.5464	-1.09088	6.90914e-24	gene_id=STM14_RS01110;gene=thiP;prodcut=thiamine/thiamine pyrophosphate ABC transporter permease ThiP
RpoD_Peak_0069	134625	134674	569.933	560.1	1777	1800.35	1.13982	3.48737e-77	gene_id=STM14_RS01130;gene=leuD;prodcut=3-isopropylmalate dehydratase small subunit
RpoD_Peak_0069	134625	134674	546.038	538.293	1721.99	1674.64	1.1244	5.96331e-122	gene_id=STM14_RS01135;gene=leuC;prodcut=3-isopropylmalate dehydratase large subunit
RpoD_Peak_0069	134625	134674	512.801	511.623	1639.64	1658.25	1.16401	1.40454e-107	gene_id=STM14_RS01140;gene=leuB;prodcut=3-isopropylmalate dehydrogenase
RpoD_Peak_0069	134625	134674	618.872	620.848	2222.7	2179.58	1.30534	5.27197e-187	gene_id=STM14_RS01145;gene=leuA;prodcut=2-isopropylmalate synthase
RpoD_Peak_0070	136492	136541	202.466	211.806	89.4194	90.2593	-1.72832	2.30291e-90	gene_id=STM14_RS01160;gene=ilvI;prodcut=acetolactate synthase 3 large subunit
RpoD_Peak_0087	175614	175662	701.089	707.097	416.062	406.577	-1.29845	3.79017e-119	gene_id=STM14_RS01335;gene=aroP;prodcut=aromatic amino acid transporter AroP
RpoD_Peak_0092	190085	190136	48.3952	55.5193	29.8815	40.5646	-1.08456	1.71239e-06	gene_id=STM14_RS01380;gene=None;prodcut=HNH endonuclease
RpoD_Peak_0093	190252	190302	65.741	70.3204	201.343	191.9	1.00807	3.43701e-07	gene_id=STM14_RS01385;gene=yacL;prodcut=protein YacL
RpoD_Peak_0096	196592	196644	215.88	206.943	52.8057	50.2272	-2.55952	1.24454e-84	gene_id=STM14_RS01410;gene=speD;prodcut=adenosylmethionine decarboxylase
RpoD_Peak_0096	196592	196644	264.205	269.884	82.2712	82.9003	-2.21629	1.47821e-92	gene_id=STM14_RS01415;gene=speE;prodcut=polyamine aminopropyltransferase
RpoD_Peak_0098	197183	197232	440.095	447.808	307.02	317.723	-1.03004	4.35837e-61	gene_id=STM14_RS01425;gene=cueO;prodcut=multicopper oxidase CueO
RpoD_Peak_0099	201428	201477	194.404	196.065	130.215	133.253	-1.09064	9.53606e-16	gene_id=STM14_RS01435;gene=hpt;prodcut=hypoxanthine phosphoribosyltransferase
RpoD_Peak_0111	216092	216144	63.903	57.9361	34.0587	34.3946	-1.35455	3.11142e-07	gene_id=STM14_RS01500;gene=folK;prodcut=2-amino-4-hydroxy-6- hydroxymethyldihydropteridine diphosphokinase
RpoD_Peak_0111	216092	216144	371.736	346.008	259.93	247.678	-1.02246	1.08847e-47	gene_id=STM14_RS01505;gene=pcnB;prodcut=polynucleotide adenylyltransferase PcnB
RpoD_Peak_0115	218983	219031	68.0818	67.2487	204.259	236.61	1.1815	5.36111e-16	gene_id=STM14_RS01520;gene=sfsA;prodcut=DNA/RNA nuclease SfsA
RpoD_Peak_0118	224355	224409	476.418	470.885	161.741	157.833	-2.09056	9.57157e-280	gene_id=STM14_RS01540;gene=fhuA;prodcut=ferrichrome porin FhuA
RpoD_Peak_0118	224355	224409	123.413	118.067	33.9925	25.3069	-2.54653	4.38607e-47	gene_id=STM14_RS01545;gene=fhuC;prodcut=Fe3+-hydroxamate ABC transporter ATP-binding protein FhuC
RpoD_Peak_0118	224355	224409	136.91	141.165	37.9397	32.9722	-2.49346	8.46841e-61	gene_id=STM14_RS01550;gene=fhuD;prodcut=Fe(3+)-hydroxamate ABC transporter substrate-binding protein FhuD
RpoD_Peak_0118	224355	224409	102.084	99.3183	25.2415	24.0921	-2.55209	1.79612e-101	gene_id=STM14_RS01555;gene=fhuB;prodcut=Fe(3+)-hydroxamate ABC transporter permease FhuB
RpoD_Peak_0127	243478	243529	54.5307	53.0217	31.9839	40.1104	-1.10047	4.84092e-07	gene_id=STM14_RS01615;gene=btuF;prodcut=vitamin B12 ABC transporter substrate-binding protein BtuF
RpoD_Peak_0127	243478	243529	214.542	205.54	141.959	129.331	-1.15347	1.15547e-22	gene_id=STM14_RS01620;gene=mtnN;prodcut=5'-methylthioadenosine/S-adenosylhomocysteine nucleosidase
RpoD_Peak_0130	248404	248453	390.783	404.868	1112.22	1238.3	1.04031	9.01425e-30	gene_id=STM14_RS01640;gene=None;prodcut=DUF3461 family protein
RpoD_Peak_0135	250824	250873	2165.8	2061.74	562.115	553.296	-2.44501	0	gene_id=STM14_RS01650;gene=dapD;prodcut=2,3,4,5-tetrahydropyridine-2,6-dicarboxylate N-succinyltransferase
RpoD_Peak_0140	254816	254864	5091.44	5389.18	2935.06	2979.81	-1.34822	3.05049e-177	gene_id=STM14_RS01665;gene=rpsB;prodcut=30S ribosomal protein S2
RpoD_Peak_0145	259791	259840	314.051	306.106	208.181	196.518	-1.13856	1.21755e-33	gene_id=STM14_RS01690;gene=ispU;prodcut=(2E,6E)-farnesyl-diphosphate-specific ditrans,polycis-undecaprenyl-diphosphate synthase
RpoD_Peak_0153	267188	267239	759.476	751.376	527.562	526.02	-1.04293	1.01276e-67	gene_id=STM14_RS01745;gene=accA;prodcut=acetyl-CoA carboxylase carboxyl transferase subunit alpha
RpoD_Peak_0161	284921	284969	431.771	444.052	274.458	257.963	-1.2411	2.87295e-89	gene_id=STM14_RS01795;gene=proS;prodcut=proline--tRNA ligase
RpoD_Peak_0165	288795	288844	126.753	121.747	85.7669	90.211	-1.02083	4.92352e-10	gene_id=STM14_RS01825;gene=gmhB;prodcut=D-glycero-beta-D-manno-heptose 1,7-bisphosphate 7-phosphatase
RpoD_Peak_0173	301990	302042	1270.75	1301.57	647.139	661.296	-1.49812	3.58705e-192	gene_id=STM14_RS01885;gene=mltD;prodcut=murein transglycosylase D
RpoD_Peak_0176	304043	304092	57.6207	62.9396	40.4454	43.1135	-1.05229	5.96483e-05	gene_id=STM14_RS01900;gene=rnhA;prodcut=ribonuclease HI
RpoD_Peak_0198	340466	340515	1.33091	1.33177	6.95341	14.8242	2.51129	0.0428534	gene_id=STM14_RS02075;gene=None;prodcut=hypothetical protein
RpoD_Peak_0201	342956	343005	13.6457	12.0481	40.2594	43.8093	1.1877	0.00158657	gene_id=STM14_RS02095;gene=None;prodcut=Saf-pilin pilus formation protein SafA
RpoD_Peak_0220	358294	358343	236.039	226.177	151.354	151.429	-1.13313	1.61998e-25	gene_id=STM14_RS02170;gene=dpaA;prodcut=peptidoglycan meso-diaminopimelic acid protein amidase
RpoD_Peak_0224	363285	363336	229.611	215.399	92.3141	85.4164	-1.84659	3.43385e-34	gene_id=STM14_RS02195;gene=gpt;prodcut=xanthine phosphoribosyltransferase
RpoD_Peak_0262	425350	425399	112.234	107.865	66.036	77.2195	-1.14267	6.62468e-16	gene_id=STM14_RS02475;gene=hemB;prodcut=porphobilinogen synthase
RpoD_Peak_0275	435331	435380	237.347	230.156	129.609	124.531	-1.40213	6.15034e-51	gene_id=STM14_RS02515;gene=ddlA;prodcut=D-alanine--D-alanine ligase
RpoD_Peak_0275	435331	435380	10.6752	7.79505	52.7584	56.2387	2.03887	9.70308e-11	gene_id=STM14_RS02520;gene=None;prodcut=extensin family protein
RpoD_Peak_0279	437759	437808	248.809	249.758	800.518	801.582	1.16125	1.80002e-22	gene_id=STM14_RS02530;gene=iraP;prodcut=anti-adapter protein IraP
RpoD_Peak_0280	438185	438234	39.7206	41.6695	323.333	336.813	2.4971	7.32981e-35	gene_id=STM14_RS02535;gene=psiF;prodcut=phosphate starvation-inducible protein PsiF
RpoD_Peak_0296	460201	460250	97.1463	91.7872	38.0154	36.6433	-1.86217	2.43824e-34	gene_id=STM14_RS02640;gene=queA;prodcut=tRNA preQ1(34) S-adenosylmethionine ribosyltransferase-isomerase QueA
RpoD_Peak_0298	461279	461328	383.712	392.005	247.058	244.225	-1.18197	2.53301e-58	gene_id=STM14_RS02645;gene=tgt;prodcut=tRNA guanosine(34) transglycosylase Tgt
RpoD_Peak_0298	461279	461328	1025.9	999.366	610.526	629.474	-1.23068	1.72401e-50	gene_id=STM14_RS02650;gene=yajC;prodcut=preprotein translocase subunit YajC
RpoD_Peak_0298	461279	461328	651.897	663.148	411.992	416.553	-1.18937	6.25687e-111	gene_id=STM14_RS02655;gene=secD;prodcut=protein translocase subunit SecD
RpoD_Peak_0310	471672	471720	579.672	583.48	392.199	398.968	-1.07898	1.29507e-31	gene_id=STM14_RS02710;gene=nusB;prodcut=transcription antitermination factor NusB
RpoD_Peak_0327	498855	498903	1473.18	1480.15	764.111	732.344	-1.50374	7.05954e-183	gene_id=STM14_RS02815;gene=cyoE;prodcut=heme o synthase
RpoD_Peak_0327	498855	498903	699.893	665.422	416.784	388.049	-1.28513	5.38774e-39	gene_id=STM14_RS02820;gene=None;prodcut=cytochrome o ubiquinol oxidase subunit IV
RpoD_Peak_0327	498855	498903	987.249	969.122	510.895	475.217	-1.51116	5.05263e-110	gene_id=STM14_RS02825;gene=None;prodcut=cytochrome o ubiquinol oxidase subunit III
RpoD_Peak_0327	498855	498903	1362.99	1323.89	668.731	645.4	-1.55468	9.10289e-269	gene_id=STM14_RS02830;gene=cyoB;prodcut=cytochrome o ubiquinol oxidase subunit I
RpoD_Peak_0327	498855	498903	1493.78	1473.63	634.742	634.16	-1.74849	1.70628e-248	gene_id=STM14_RS02835;gene=cyoA;prodcut=cytochrome o ubiquinol oxidase subunit II
RpoD_Peak_0329	501409	501460	231.188	225.287	136.023	151.731	-1.18882	5.83473e-21	gene_id=STM14_RS02845;gene=None;prodcut=lipoprotein
RpoD_Peak_0330	501638	501689	217.931	234.897	1010.88	974.564	1.60933	5.10065e-52	gene_id=STM14_RS02850;gene=bolA;prodcut=transcriptional regulator BolA
RpoD_Peak_0333	502195	502246	2825.87	2833.09	1312.73	1362.57	-1.60349	9.56625e-272	gene_id=STM14_RS02855;gene=tig;prodcut=trigger factor
RpoD_Peak_0341	513058	513109	135.554	116.095	85.6656	86.7014	-1.06847	2.57473e-12	gene_id=STM14_RS02895;gene=queC;prodcut=7-cyano-7-deazaguanine synthase QueC
RpoD_Peak_0359	529799	529848	84.3917	76.0017	273.364	316.463	1.35642	1.17007e-09	gene_id=STM14_RS02980;gene=None;prodcut=HHA domain-containing protein
RpoD_Peak_0359	529799	529848	75.7131	92.2322	328.493	362.385	1.51752	6.16226e-20	gene_id=STM14_RS02985;gene=tomB;prodcut=Hha toxicity modulator TomB
RpoD_Peak_0373	546662	546714	900.846	911.974	420.1	408.331	-1.65273	1.12685e-127	gene_id=STM14_RS03055;gene=adk;prodcut=adenylate kinase
RpoD_Peak_0375	549636	549687	102.672	106.531	64.5347	67.9121	-1.18269	5.20942e-22	gene_id=STM14_RS03070;gene=gsk;prodcut=inosine/guanosine kinase
RpoD_Peak_0402	598336	598387	413.16	394.311	211.12	214.729	-1.44591	1.85608e-79	gene_id=STM14_RS03275;gene=purK;prodcut=5-(carboxyamino)imidazole ribonucleotide synthase
RpoD_Peak_0402	598336	598387	230.916	220.159	136.673	114.663	-1.36611	5.82221e-23	gene_id=STM14_RS03280;gene=purE;prodcut=5-(carboxyamino)imidazole ribonucleotide mutase
RpoD_Peak_0404	599775	599826	87.1892	77.5517	45.5525	37.4495	-1.51092	5.86182e-15	gene_id=STM14_RS03285;gene=lpxH;prodcut=UDP-2,3-diacylglucosamine diphosphatase
RpoD_Peak_0406	604279	604328	183.155	205.46	114.829	112.74	-1.29529	5.12676e-09	gene_id=STM14_RS03315;gene=ybcJ;prodcut=ribosome-associated protein YbcJ
RpoD_Peak_0406	604279	604328	219.6	234.249	154.962	153.007	-1.08255	7.76426e-26	gene_id=STM14_RS03320;gene=folD;prodcut=bifunctional methylenetetrahydrofolate dehydrogenase/methenyltetrahydrofolate cyclohydrolase FolD
RpoD_Peak_0408	605972	606023	6.34741	3.9697	24.0427	24.745	1.71952	0.00137378	gene_id=STM14_RS03350;gene=sfmF;prodcut=fimbria assembly protein
RpoD_Peak_0425	639518	639567	1.20286	0.60182	10.6835	14.7378	3.29502	0.00700399	gene_id=STM14_RS03510;gene=None;prodcut=RamA family antibiotic efflux transcriptional regulator
RpoD_Peak_0429	650221	650269	230.038	221.48	97.7388	101.158	-1.70578	2.06558e-68	gene_id=STM14_RS03550;gene=wzz(fepE);prodcut=LPS O-antigen length regulator Wzz(fepE)
RpoD_Peak_0435	665533	665584	390.438	398.456	1880.67	1838.83	1.71425	1.82456e-229	gene_id=STM14_RS03615;gene=None;prodcut=oxidoreductase
RpoD_Peak_0435	665533	665584	399.267	392.242	1435.62	1463.09	1.35009	3.27099e-132	gene_id=STM14_RS03620;gene=None;prodcut=pyridoxal phosphate-dependent aminotransferase
RpoD_Peak_0454	693348	693400	6023.49	5823.91	2310.84	2751.86	-1.74798	2.20051e-34	gene_id=STM14_RS03750;gene=cspE;prodcut=transcription antiterminator/RNA stability regulator CspE
RpoD_Peak_0493	736419	736471	388.857	397.07	277.683	275.859	-1.02868	1.24111e-54	gene_id=STM14_RS03960;gene=miaB;prodcut=tRNA (N6-isopentenyl adenosine(37)-C2)-methylthiotransferase MiaB
RpoD_Peak_0513	758625	758676	40.0918	40.8472	15.2336	25.9816	-1.49873	0.000976952	gene_id=STM14_RS04085;gene=ybfE;prodcut=LexA regulated protein
RpoD_Peak_0541	809719	809770	192.494	195.38	137.571	135.67	-1.02838	5.17539e-35	gene_id=STM14_RS04320;gene=cydA;prodcut=cytochrome ubiquinol oxidase subunit I
RpoD_Peak_0559	844722	844771	210.062	214.251	127.261	117.299	-1.31781	8.5376e-53	gene_id=STM14_RS04515;gene=modF;prodcut=molybdate ABC transporter ATP-binding protein ModF
RpoD_Peak_0565	851953	852004	417.398	388.271	192.406	189.185	-1.60086	4.2643e-105	gene_id=STM14_RS04555;gene=None;prodcut=putative acyl-CoA thioester hydrolase
RpoD_Peak_0571	860443	860497	75.5814	76.2699	383.358	354.007	1.75659	4.13669e-83	gene_id=STM14_RS04590;gene=bioA;prodcut=adenosylmethionine--8-amino-7-oxononanoate transaminase
RpoD_Peak_0571	860443	860497	221.337	222.273	787.337	780.177	1.29825	3.71631e-81	gene_id=STM14_RS04595;gene=bioB;prodcut=biotin synthase BioB
RpoD_Peak_0571	860443	860497	163.395	153.527	520.756	483.936	1.14161	3.18735e-48	gene_id=STM14_RS04600;gene=bioF;prodcut=8-amino-7-oxononanoate synthase
RpoD_Peak_0571	860443	860497	158.616	144.317	490.013	462.222	1.12952	3.29221e-30	gene_id=STM14_RS04610;gene=bioD;prodcut=dethiobiotin synthase
RpoD_Peak_0585	886523	886574	24.2038	24.9647	84.4325	81.9144	1.23541	4.91031e-12	gene_id=STM14_RS04710;gene=None;prodcut=ABC transporter permease
RpoD_Peak_0585	886523	886574	24.784	25.1648	80.7382	76.3211	1.12978	3.21689e-10	gene_id=STM14_RS04715;gene=None;prodcut=ABC transporter permease
RpoD_Peak_0585	886523	886574	40.9495	41.0948	167.062	148.336	1.41947	1.45806e-36	gene_id=STM14_RS04720;gene=None;prodcut=ATP-binding cassette domain-containing protein
RpoD_Peak_0585	886523	886574	34.1404	40.5809	149.613	147.729	1.46931	1.83183e-22	gene_id=STM14_RS04725;gene=hlyD;prodcut=secretion protein HlyD
RpoD_Peak_0585	886523	886574	28.3802	36.6434	117.025	108.09	1.26803	7.04263e-10	gene_id=STM14_RS04730;gene=cecR;prodcut=transcriptional regulator CecR
RpoD_Peak_0585	886523	886574	52.1013	51.5305	20.9875	22.8766	-1.7638	7.98115e-23	gene_id=STM14_RS04735;gene=rhlE;prodcut=ATP-dependent RNA helicase RhlE
RpoD_Peak_0595	900542	900591	2132.34	2103.77	7489.83	7702.58	1.32001	2.56983e-176	gene_id=STM14_RS04800;gene=ompX;prodcut=outer membrane protein OmpX
RpoD_Peak_0597	902831	902880	22.9502	20.2249	12.263	9.44083	-1.51387	3.2921e-09	gene_id=STM14_RS04805;gene=None;prodcut=phosphoethanolamine transferase
RpoD_Peak_0601	906030	906082	104.264	102.093	74.8132	68.0354	-1.05334	1.34287e-13	gene_id=STM14_RS04820;gene=ldtB;prodcut=L,D-transpeptidase
RpoD_Peak_0613	926008	926057	65.1363	57.7117	45.6452	36.7086	-1.09923	1.50433e-11	gene_id=STM14_RS04895;gene=rimO;prodcut=30S ribosomal protein S12 methylthiotransferase RimO
RpoD_Peak_0614	926086	926135	67.5133	78.2804	545.888	522.813	2.35066	5.03722e-59	gene_id=STM14_RS04900;gene=bssR;prodcut=biofilm formation regulator BssR
RpoD_Peak_0631	936544	936595	109.656	100.812	318.5	324.243	1.08806	1.74368e-32	gene_id=STM14_RS04955;gene=dacC;prodcut=serine-type D-Ala-D-Ala carboxypeptidase
RpoD_Peak_0633	938567	938618	152.547	152.645	97.8509	103.097	-1.126	7.30091e-18	gene_id=STM14_RS04960;gene=deoR;prodcut=DNA-binding transcriptional repressor DeoR
RpoD_Peak_0634	939357	939408	28.0691	25.38	18.0219	17.3273	-1.11907	0.00136936	gene_id=STM14_RS04965;gene=ybjG;prodcut=undecaprenyl-diphosphate phosphatase
RpoD_Peak_0639	945539	945590	6.53163	5.99121	26.1624	20.0068	1.35914	0.0298644	gene_id=STM14_RS04995;gene=None;prodcut=inner membrane protein YbjM
RpoD_Peak_0640	946401	946450	402.462	353.648	234.264	223.706	-1.24583	7.29568e-18	gene_id=STM14_RS05000;gene=None;prodcut=GrxA family glutaredoxin
RpoD_Peak_0643	949279	949331	958.122	955.222	275.927	287.528	-2.2868	0	gene_id=STM14_RS05025;gene=potF;prodcut=spermidine/putrescine ABC transporter substrate-binding protein PotF
RpoD_Peak_0643	949279	949331	584.884	580.353	161.809	174.71	-2.31514	1.42363e-218	gene_id=STM14_RS05030;gene=potG;prodcut=putrescine ABC transporter ATP-binding subunit PotG
RpoD_Peak_0643	949279	949331	206.723	228.256	64.5538	74.8273	-2.1659	3.64989e-71	gene_id=STM14_RS05035;gene=potH;prodcut=putrescine ABC transporter permease PotH
RpoD_Peak_0643	949279	949331	232.108	232.014	105.106	90.0654	-1.77217	2.76274e-55	gene_id=STM14_RS05040;gene=potI;prodcut=putrescine ABC transporter permease PotI
RpoD_Peak_0652	963581	963630	33.1182	37.5317	138.423	137.332	1.44151	7.71562e-12	gene_id=STM14_RS05095;gene=None;prodcut=lipoprotein
RpoD_Peak_0660	976799	976853	748.454	776.476	395.789	462.929	-1.35039	2.55828e-24	gene_id=STM14_RS05150;gene=None;prodcut=VirK/YbjX family protein
RpoD_Peak_0671	993453	993504	101.512	98.6587	68.3975	62.9023	-1.13108	7.22597e-26	gene_id=STM14_RS05235;gene=cydD;prodcut=cysteine/glutathione ABC transporter permease/ATP-binding protein CydD
RpoD_Peak_0672	994529	994580	1018.48	1069.36	720	748.546	-1.03054	4.55754e-68	gene_id=STM14_RS05240;gene=trxB;prodcut=thioredoxin-disulfide reductase
RpoD_Peak_0674	994783	994834	865.09	865.234	360.708	386.356	-1.73489	2.01353e-102	gene_id=STM14_RS05245;gene=lrp;prodcut=leucine-responsive transcriptional regulator Lrp
RpoD_Peak_0678	1001909	1001960	359.175	358.93	245.04	230.485	-1.11757	2.87735e-55	gene_id=STM14_RS05265;gene=serS;prodcut=serine--tRNA ligase
RpoD_Peak_0680	1009169	1009220	10.2928	10.2995	33.9315	30.8412	1.13024	6.75365e-06	gene_id=STM14_RS05295;gene=None;prodcut=amino acid permease
RpoD_Peak_0691	1018827	1018875	78.7932	77.087	20.4301	22.0386	-2.39956	4.0424e-64	gene_id=STM14_RS05325;gene=None;prodcut=30S ribosomal protein S12 methylthiotransferase accessory protein YcaO
RpoD_Peak_0691	1018827	1018875	11.2955	12.4925	78.5815	70.5218	2.12471	8.14086e-15	gene_id=STM14_RS05330;gene=None;prodcut=DUF421 domain-containing protein
RpoD_Peak_0692	1019753	1019804	1460.88	1476.6	938.953	953.672	-1.15703	3.8155e-120	gene_id=STM14_RS05335;gene=serC;prodcut=3-phosphoserine/phosphohydroxythreonine transaminase
RpoD_Peak_0696	1023991	1024043	6986.3	6908.62	3279.02	3403.83	-1.57848	0	gene_id=STM14_RS05355;gene=rpsA;prodcut=30S ribosomal protein S1
RpoD_Peak_0699	1028731	1028783	156.074	151.221	79.9404	83.5069	-1.43378	1.41659e-53	gene_id=STM14_RS05370;gene=msbA;prodcut=lipid A ABC transporter ATP-binding protein/permease MsbA
RpoD_Peak_0699	1028731	1028783	139.072	134.313	77.7233	61.7271	-1.49348	1.78699e-28	gene_id=STM14_RS05375;gene=lpxK;prodcut=tetraacyldisaccharide 4'-kinase
RpoD_Peak_0699	1028731	1028783	31.5956	31.2815	16.7693	17.5031	-1.39864	1.19291e-09	gene_id=STM14_RS05380;gene=None;prodcut=winged helix-turn-helix domain-containing protein
RpoD_Peak_0701	1035709	1035760	179.64	183.859	116.213	123.022	-1.12667	1.37434e-21	gene_id=STM14_RS05405;gene=cmoM;prodcut=tRNA uridine 5-oxyacetic acid(34) methyltransferase CmoM
RpoD_Peak_0703	1043242	1043291	112.044	104.724	388.655	346.595	1.23894	2.22543e-56	gene_id=STM14_RS05425;gene=ldtD;prodcut=L,D-transpeptidase
RpoD_Peak_0705	1045324	1045373	492.847	510.431	339.794	343.409	-1.07739	2.9517e-34	gene_id=STM14_RS05430;gene=None;prodcut=YcbK family protein
RpoD_Peak_0705	1045324	1045373	486.961	489.184	348.742	309.081	-1.09227	3.85788e-37	gene_id=STM14_RS05435;gene=None;prodcut=MBL fold metallo-hydrolase
RpoD_Peak_0706	1047959	1048008	1045.3	1045.11	685.727	729.613	-1.08529	9.03564e-83	gene_id=STM14_RS05440;gene=aspC;prodcut=aspartate transaminase
RpoD_Peak_0708	1049315	1049366	4057.3	3853.51	1083.5	1095.9	-2.38253	0	gene_id=STM14_RS05445;gene=ompF;prodcut=porin OmpF
RpoD_Peak_0709	1051269	1051320	755.566	739.565	535.199	529.86	-1.01216	2.31763e-80	gene_id=STM14_RS05450;gene=asnS;prodcut=asparagine--tRNA ligase
RpoD_Peak_0713	1056429	1056480	162.771	175.049	112.791	117.941	-1.07325	2.73965e-25	gene_id=STM14_RS05475;gene=pncB;prodcut=nicotinate phosphoribosyltransferase
RpoD_Peak_0722	1067030	1067079	279.764	255.203	143.95	233.71	-1.02176	0.00747602	gene_id=STM14_RS05550;gene=None;prodcut=hypothetical protein
RpoD_Peak_0727	1068245	1068294	4.38917	5.16707	28.5969	35.3722	2.22042	3.64729e-08	gene_id=STM14_RS05585;gene=None;prodcut=antitermination protein
RpoD_Peak_0742	1101621	1101670	49.7736	46.2055	26.0045	39.0751	-1.08377	3.85162e-05	gene_id=STM14_RS05765;gene=gtgE;prodcut=virulence effector protease GtgE
RpoD_Peak_0745	1105254	1105305	201.602	194.594	56.0189	56.3085	-2.34151	1.59692e-88	gene_id=STM14_RS05780;gene=pyrD;prodcut=quinone-dependent dihydroorotate dehydrogenase
RpoD_Peak_0748	1108132	1108181	33.0511	37.1601	24.4465	23.1637	-1.08359	1.28389e-06	gene_id=STM14_RS05790;gene=None;prodcut=YcbX family protein
RpoD_Peak_0748	1108132	1108181	162.979	160.737	103.283	97.355	-1.21296	1.71233e-50	gene_id=STM14_RS05795;gene=rlmKL;prodcut=bifunctional 23S rRNA (guanine(2069)-N(7))-methyltransferase RlmK/23S rRNA (guanine(2445)-N(2))-methyltransferase RlmL
RpoD_Peak_0750	1115900	1115949	798.309	746.303	3887.65	3766.14	1.78613	4.12711e-111	gene_id=STM14_RS05820;gene=rmf;prodcut=ribosome modulation factor
RpoD_Peak_0751	1116775	1116826	632.757	643.885	288.098	279.707	-1.69183	5.675e-85	gene_id=STM14_RS05825;gene=fabA;prodcut=bifunctional 3-hydroxydecanoyl-ACP dehydratase/trans-2-decenoyl-ACP isomerase
RpoD_Peak_0752	1118607	1118658	177.256	177.136	91.0178	87.1111	-1.51528	3.78686e-68	gene_id=STM14_RS05830;gene=None;prodcut=Lon protease family protein
RpoD_Peak_0755	1120667	1120718	3456.64	3382.89	9579.14	10132.6	1.00486	3.64253e-107	gene_id=STM14_RS05840;gene=ompA;prodcut=porin OmpA
RpoD_Peak_0759	1130352	1130401	48.9792	40.5021	30.3875	23.2995	-1.25888	8.17758e-10	gene_id=STM14_RS05890;gene=rlmI;prodcut=23S rRNA (cytosine(1962)-C(5))-methyltransferase RlmI
RpoD_Peak_0783	1164300	1164349	202.687	206.424	2903.88	2914.83	3.30734	4.16012e-246	gene_id=STM14_RS06080;gene=None;prodcut=YccJ family protein
RpoD_Peak_0783	1164300	1164349	161.445	153.61	2541.61	2468.74	3.46837	0	gene_id=STM14_RS06085;gene=wrbA;prodcut=NAD(P)H:quinone oxidoreductase
RpoD_Peak_0783	1164300	1164349	37.8403	25.6504	221.933	256.968	2.39333	4.39539e-13	gene_id=STM14_RS06090;gene=None;prodcut=general stress protein
RpoD_Peak_0788	1172390	1172441	41.5193	37.3654	331.792	344.081	2.57641	1.5421e-83	gene_id=STM14_RS06120;gene=phoH;prodcut=phosphate starvation-inducible protein PhoH
RpoD_Peak_0801	1188794	1188843	7.90575	5.68594	85.4478	96.8633	3.2236	3.6478e-31	gene_id=STM14_RS06195;gene=csgG;prodcut=curli production assembly/transport protein CsgG
RpoD_Peak_0801	1188794	1188843	4.44167	2.96303	55.1781	47.824	3.27517	4.51244e-10	gene_id=STM14_RS06200;gene=csgF;prodcut=curli production assembly/transport protein CsgF
RpoD_Peak_0801	1188794	1188843	5.71586	8.83933	43.9799	59.0354	2.30073	7.65829e-07	gene_id=STM14_RS06205;gene=csgE;prodcut=curli production assembly/transport protein CsgE
RpoD_Peak_0801	1188794	1188843	6.32794	6.01543	44.3013	51.1003	2.42795	8.09671e-11	gene_id=STM14_RS06210;gene=csgD;prodcut=biofilm master transcriptional regulator CsgD
RpoD_Peak_0815	1206112	1206161	80.5823	83.8599	252.604	242.341	1.06667	4.44685e-07	gene_id=STM14_RS06305;gene=bssS;prodcut=biofilm formation regulator BssS
RpoD_Peak_0817	1207732	1207783	195.661	198.349	106.749	99.3208	-1.4579	1.14583e-44	gene_id=STM14_RS06315;gene=pyrC;prodcut=dihydroorotase
RpoD_Peak_0820	1209163	1209212	210.423	209.287	636.039	662.772	1.10704	6.01659e-36	gene_id=STM14_RS06325;gene=grxB;prodcut=glutaredoxin 2
RpoD_Peak_0829	1230272	1230323	130.3	124.8	88.3756	81.0549	-1.11302	2.08832e-18	gene_id=STM14_RS06435;gene=rluC;prodcut=23S rRNA pseudouridine(955/2504/2580) synthase RluC
RpoD_Peak_0832	1233413	1233464	2861.64	2713.91	1596.27	1442.36	-1.39865	6.74591e-139	gene_id=STM14_RS06455;gene=yceD;prodcut=23S rRNA accumulation protein YceD
RpoD_Peak_0840	1238219	1238267	942.664	924.177	654.644	659.379	-1.0294	8.54171e-86	gene_id=STM14_RS06490;gene=fabF;prodcut=beta-ketoacyl-ACP synthase II
RpoD_Peak_0843	1244415	1244468	2961.67	3005.02	901.428	840.961	-2.29898	0	gene_id=STM14_RS06520;gene=ptsG;prodcut=PTS glucose transporter subunit IIBC
RpoD_Peak_0850	1255513	1255564	60.5332	54.9934	1528.03	1615.52	4.24363	8.804e-173	gene_id=STM14_RS06575;gene=bhsA;prodcut=multiple stress resistance protein BhsA
RpoD_Peak_0851	1256941	1256992	44.3728	55.2884	152.249	159.678	1.12291	3.9755e-14	gene_id=STM14_RS06580;gene=None;prodcut=L,D-transpeptidase family protein
RpoD_Peak_0853	1260792	1260843	145.657	140.939	104.816	92.7902	-1.05906	4.91103e-22	gene_id=STM14_RS06590;gene=lolC;prodcut=lipoprotein-releasing ABC transporter permease subunit LolC
RpoD_Peak_0853	1260792	1260843	148.675	138.665	94.976	93.496	-1.13114	4.8176e-26	gene_id=STM14_RS06600;gene=lolE;prodcut=lipoprotein-releasing ABC transporter permease subunit LolE
RpoD_Peak_0858	1267806	1267857	477.343	479.818	325.39	303.663	-1.1285	9.9484e-59	gene_id=STM14_RS06615;gene=potD;prodcut=spermidine/putrescine ABC transporter substrate-binding protein PotD
RpoD_Peak_0866	1281577	1281628	302.361	294.546	199.408	188.3	-1.14533	1.26545e-44	gene_id=STM14_RS06680;gene=mnmA;prodcut=tRNA 2-thiouridine(34) synthase MnmA
RpoD_Peak_0867	1283079	1283128	11.2182	14.3437	53.4005	53.4522	1.54026	0.000429789	gene_id=STM14_RS06690;gene=None;prodcut=lysozyme inhibitor LprI family protein
RpoD_Peak_0867	1283079	1283128	14.2269	11.4508	37.8111	41.6834	1.10811	0.00103443	gene_id=STM14_RS06695;gene=rluE;prodcut=23S rRNA pseudouridine(2457) synthase RluE
RpoD_Peak_0886	1331767	1331818	19.0211	22.0748	98.9671	93.4827	1.70411	5.82993e-37	gene_id=STM14_RS07010;gene=sspH1;prodcut=type III secretion system effector E3 ubiquitin transferase SspH1
RpoD_Peak_0913	1355096	1355147	7.45191	4.36492	28.6774	33.4034	1.87194	2.46212e-08	gene_id=STM14_RS07155;gene=None;prodcut=mechanosensitive ion channel family protein
RpoD_Peak_0913	1355096	1355147	32.0757	37.1312	268.13	271.807	2.44082	1.42443e-28	gene_id=STM14_RS07160;gene=None;prodcut=four-helix bundle copper-binding protein
RpoD_Peak_0920	1362912	1362960	67.6634	63.5787	993.28	1053.29	3.4404	3.27103e-104	gene_id=STM14_RS07230;gene=None;prodcut=GlsB/YeaQ/YmgE family stress response membrane protein
RpoD_Peak_0921	1363599	1363647	8.15379	8.15907	34.0799	27.2461	1.38718	0.0378831	gene_id=STM14_RS07235;gene=None;prodcut=DUF333 domain-containing protein
RpoD_Peak_0929	1371718	1371767	106.989	99.8466	668.591	699.316	2.20298	2.793e-178	gene_id=STM14_RS07280;gene=None;prodcut=YeaH/YhbH family protein
RpoD_Peak_0940	1389995	1390046	1099.09	1093.2	674.874	693.597	-1.20265	3.01637e-122	gene_id=STM14_RS07355;gene=gdhA;prodcut=NADP-specific glutamate dehydrogenase
RpoD_Peak_0952	1411469	1411521	1609.9	1601.46	857.735	840.75	-1.44183	4.351e-223	gene_id=STM14_RS07460;gene=tcyP;prodcut=cystine/sulfocysteine:cation symporter
RpoD_Peak_0963	1421391	1421442	27.6177	32.3539	13.7252	17.8193	-1.45118	6.73691e-09	gene_id=STM14_RS07520;gene=None;prodcut=O-antigen polymerase
RpoD_Peak_0964	1422005	1422054	7821.98	7839.95	5221.68	4775.86	-1.17093	4.99882e-149	gene_id=STM14_RS07530;gene=infC;prodcut=translation initiation factor IF-3
RpoD_Peak_0981	1437678	1437729	911.58	925.7	312.918	298.804	-2.10961	0	gene_id=STM14_RS07605;gene=ppsA;prodcut=phosphoenolpyruvate synthase
RpoD_Peak_1007	1483751	1483802	33.7391	34.7256	24.1745	16.1057	-1.28691	0.0196984	gene_id=STM14_RS07795;gene=fumD;prodcut=fumarate hydratase FumD
RpoD_Peak_1008	1485088	1485139	113.771	118.141	888.242	825.852	2.36259	4.62103e-195	gene_id=STM14_RS07800;gene=mlrB;prodcut=transcriptional regulator MlrB
RpoD_Peak_1040	1515549	1515601	289.883	301.559	1141.88	1226.8	1.47929	3.1172e-112	gene_id=STM14_RS07990;gene=cfa;prodcut=cyclopropane fatty acyl phospholipid synthase
RpoD_Peak_1043	1519158	1519209	474.85	467.52	300.561	270.271	-1.24607	1.77728e-64	gene_id=STM14_RS08005;gene=purR;prodcut=HTH-type transcriptional repressor PurR
RpoD_Peak_1055	1533376	1533427	565.36	598.081	415.57	386.98	-1.05891	6.93958e-62	gene_id=STM14_RS08100;gene=tyrS;prodcut=tyrosine--tRNA ligase
RpoD_Peak_1055	1533376	1533427	163.453	161.643	86.2723	73.3042	-1.54903	1.57809e-33	gene_id=STM14_RS08105;gene=pdxY;prodcut=pyridoxal kinase PdxY
RpoD_Peak_1060	1544898	1544949	178.691	186.596	130.517	130.85	-1.00605	6.06872e-14	gene_id=STM14_RS08150;gene=rsxA;prodcut=electron transport complex subunit RsxA
RpoD_Peak_1062	1545438	1545489	65.341	70.0535	50.719	38.4692	-1.12471	1.79981e-05	gene_id=STM14_RS08155;gene=None;prodcut=DUF2569 domain-containing protein
RpoD_Peak_1065	1548480	1548531	70.5461	81.0879	53.083	52.9193	-1.03985	1.62894e-10	gene_id=STM14_RS08175;gene=add;prodcut=adenosine deaminase
RpoD_Peak_1074	1565284	1565333	483.889	480.493	233.101	241.434	-1.5461	1.3153e-92	gene_id=STM14_RS08245;gene=ydgH;prodcut=DUF1471 family protein YdgH
RpoD_Peak_1075	1565546	1565595	606.476	625.61	296.794	282.604	-1.61149	3.23913e-162	gene_id=STM14_RS08250;gene=pntA;prodcut=Re/Si-specific NAD(P)(+) transhydrogenase subunit alpha
RpoD_Peak_1075	1565546	1565595	665.77	641.401	316.975	305.32	-1.59357	5.87921e-161	gene_id=STM14_RS08255;gene=pntB;prodcut=Re/Si-specific NAD(P)(+) transhydrogenase subunit beta
RpoD_Peak_1080	1573951	1574000	24.7274	21.3068	65.7911	70.6412	1.04501	1.55232e-06	gene_id=STM14_RS08290;gene=None;prodcut=LysR family transcriptional regulator
RpoD_Peak_1108	1620654	1620703	13.5845	13.5933	35.6894	44.3122	1.03522	0.000109019	gene_id=STM14_RS08520;gene=None;prodcut=hydrogenase expression/formation C-terminal domain-containing protein
RpoD_Peak_1108	1620654	1620703	6.85351	4.11477	27.9291	25.1913	1.7537	0.0109875	gene_id=STM14_RS08530;gene=hypC;prodcut=HypC/HybG/HupF family hydrogenase formation chaperone
RpoD_Peak_1122	1637060	1637109	15.6781	23.9452	78.4623	75.3663	1.43315	0.000630426	gene_id=STM14_RS08610;gene=None;prodcut=type II toxin-antitoxin system Phd/YefM family antitoxin
RpoD_Peak_1129	1641859	1641908	19.533	19.8269	8.95701	8.13918	-1.72561	5.44419e-10	gene_id=STM14_RS08640;gene=None;prodcut=hypothetical protein
RpoD_Peak_1133	1654022	1654070	24.9294	21.8273	84.6593	110.375	1.53863	3.00345e-06	gene_id=STM14_RS08680;gene=hdeB;prodcut=acid-activated periplasmic chaperone HdeB
RpoD_Peak_1143	1665069	1665120	15514.8	15938.6	850.357	895.491	-4.6941	0	gene_id=STM14_RS08735;gene=ompD;prodcut=porin OmpD
RpoD_Peak_1146	1670655	1670703	6.67055	6.95069	82.8927	83.3257	3.08632	1.39224e-117	gene_id=STM14_RS08760;gene=None;prodcut=nitrate reductase subunit alpha
RpoD_Peak_1146	1670655	1670703	6.27145	6.8096	68.738	74.1642	2.92683	6.77515e-42	gene_id=STM14_RS08765;gene=narH;prodcut=nitrate reductase subunit beta
RpoD_Peak_1146	1670655	1670703	3.25566	2.66545	33.7096	30.9883	2.92691	8.98529e-10	gene_id=STM14_RS08770;gene=narW;prodcut=nitrate reductase molybdenum cofactor assembly chaperone
RpoD_Peak_1146	1670655	1670703	13.6116	7.56687	52.4666	49.8632	1.75065	1.30428e-07	gene_id=STM14_RS08775;gene=narI;prodcut=respiratory nitrate reductase subunit gamma
RpoD_Peak_1152	1683671	1683722	688.736	732.68	131.199	144.609	-2.88933	2.30216e-299	gene_id=STM14_RS08805;gene=None;prodcut=YncE family protein
RpoD_Peak_1154	1686879	1686928	12.062	12.6888	694.173	756.846	5.35109	3.30126e-183	gene_id=STM14_RS08815;gene=mcbR;prodcut=colanic acid/biofilm transcriptional regulator McbR
RpoD_Peak_1169	1701753	1701802	14.4404	21.6746	42.0334	63.1882	1.02011	0.0122215	gene_id=STM14_RS08880;gene=None;prodcut=hypothetical protein
RpoD_Peak_1174	1705589	1705636	72.2962	66.9882	51.8605	39.9711	-1.12356	5.01616e-17	gene_id=STM14_RS08895;gene=None;prodcut=U32 family peptidase
RpoD_Peak_1182	1724795	1724846	95.4513	93.2815	331.606	358.449	1.34786	8.86529e-38	gene_id=STM14_RS09000;gene=None;prodcut=LysR substrate-binding domain-containing protein
RpoD_Peak_1191	1733633	1733682	94.8992	74.3993	29.6636	32.2227	-1.97458	2.35738e-22	gene_id=STM14_RS09035;gene=None;prodcut=transporter substrate-binding domain-containing protein
RpoD_Peak_1192	1734633	1734682	20.0251	19.72	9.63192	9.55921	-1.57329	0.000143209	gene_id=STM14_RS09040;gene=None;prodcut=amino acid ABC transporter permease
RpoD_Peak_1196	1738822	1738875	793.474	784.039	310.348	343.971	-1.79266	1.52169e-116	gene_id=STM14_RS09060;gene=None;prodcut=class I SAM-dependent methyltransferase
RpoD_Peak_1204	1749987	1750035	117.821	126.021	500.933	571.308	1.6143	4.8957e-63	gene_id=STM14_RS09105;gene=ldhA;prodcut=D-lactate dehydrogenase
RpoD_Peak_1246	1802716	1802763	1001.69	1069.23	745.168	708.813	-1.03344	1.94912e-62	gene_id=STM14_RS09395;gene=fabI;prodcut=enoyl-ACP reductase FabI
RpoD_Peak_1248	1803738	1803789	27.8145	31.417	21.3574	21.1234	-1.00283	0.000100943	gene_id=STM14_RS09400;gene=None;prodcut=CMD domain-containing protein
RpoD_Peak_1251	1804982	1805031	366.337	362.522	169.906	168.415	-1.63016	1.10495e-143	gene_id=STM14_RS09405;gene=None;prodcut=exoribonuclease II
RpoD_Peak_1258	1812040	1812089	125.158	115.799	60.4607	60.2459	-1.52006	5.26898e-11	gene_id=STM14_RS09430;gene=yciH;prodcut=stress response translation initiation inhibitor YciH
RpoD_Peak_1258	1812040	1812089	136.504	144.413	77.2967	63.7401	-1.5166	2.60675e-24	gene_id=STM14_RS09435;gene=pyrF;prodcut=orotidine-5'-phosphate decarboxylase
RpoD_Peak_1261	1818841	1818892	94.4289	90.1289	60.7199	55.0166	-1.19575	0.00245668	gene_id=STM14_RS09465;gene=None;prodcut=YmiA family putative membrane protein
RpoD_Peak_1269	1827419	1827470	269.801	261.267	171.805	158.249	-1.2089	3.22061e-36	gene_id=STM14_RS09500;gene=rluB;prodcut=23S rRNA pseudouridine(2605) synthase RluB
RpoD_Peak_1278	1839443	1839492	68.5942	64.5712	195.381	199.214	1.04446	2.58167e-08	gene_id=STM14_RS09565;gene=None;prodcut=YkgJ family cysteine cluster protein
RpoD_Peak_1281	1841437	1841487	102.378	91.175	59.9063	64.4283	-1.16137	2.71545e-07	gene_id=STM14_RS09580;gene=yciA;prodcut=acyl-CoA thioester hydrolase YciA
RpoD_Peak_1282	1842682	1842733	123.774	116.22	73.5252	71.7654	-1.24679	1.50457e-16	gene_id=STM14_RS09585;gene=tonB;prodcut=TonB system transport protein TonB
RpoD_Peak_1304	1861677	1861726	122.878	101.866	60.9179	61.4399	-1.39966	8.13759e-12	gene_id=STM14_RS09670;gene=None;prodcut=YchJ family protein
RpoD_Peak_1311	1865939	1865988	23.041	21.8424	85.8844	76.8419	1.33518	3.54683e-17	gene_id=STM14_RS09690;gene=None;prodcut=tetratricopeptide repeat protein
RpoD_Peak_1320	1886556	1886607	31.6559	38.5396	16.5388	22.9188	-1.35576	0.000784865	gene_id=STM14_RS09760;gene=sirB2;prodcut=invasion regulator SirB2
RpoD_Peak_1320	1886556	1886607	106.234	106.797	76.4125	62.1907	-1.14266	1.04214e-13	gene_id=STM14_RS09765;gene=prmC;prodcut=peptide chain release factor N(5)-glutamine methyltransferase
RpoD_Peak_1329	1904021	1904074	12.1252	10.6771	134.638	125.152	2.98716	4.46251e-63	gene_id=STM14_RS09865;gene=None;prodcut=Glu/Leu/Phe/Val dehydrogenase
RpoD_Peak_1332	1907911	1907960	35.4562	20.965	343.542	280.039	2.9433	1.4688e-28	gene_id=STM14_RS09875;gene=None;prodcut=GlsB/YeaQ/YmgE family stress response membrane protein
RpoD_Peak_1339	1919155	1919204	262.517	270.835	183.546	190.472	-1.0351	1.79412e-18	gene_id=STM14_RS09925;gene=dsbB;prodcut=disulfide bond formation protein DsbB
RpoD_Peak_1348	1929866	1929917	179.062	181.547	81.0267	75.1632	-1.72984	1.15531e-37	gene_id=STM14_RS09995;gene=tsaB;prodcut=tRNA (adenosine(37)-N6)-threonylcarbamoyltransferase complex dimerization subunit type 1 TsaB
RpoD_Peak_1349	1931911	1931960	84.8036	82.1595	58.9621	52.3964	-1.10697	2.18865e-22	gene_id=STM14_RS10000;gene=None;prodcut=ATP-dependent DNA helicase
RpoD_Peak_1350	1932500	1932549	40.1708	37.4767	128.292	129.858	1.21053	2.14391e-20	gene_id=STM14_RS10015;gene=pabB;prodcut=aminodeoxychorismate synthase component 1
RpoD_Peak_1350	1932500	1932549	36.9901	32.7432	117.812	94.6832	1.08441	1.19481e-06	gene_id=STM14_RS10020;gene=None;prodcut=CoA pyrophosphatase
RpoD_Peak_1357	1939810	1939861	1283.89	1273.87	574.445	602.153	-1.64309	2.49189e-187	gene_id=STM14_RS10045;gene=manX;prodcut=PTS mannose transporter subunit IIAB
RpoD_Peak_1357	1939810	1939861	600.867	598.682	277.911	300.255	-1.57598	4.25004e-93	gene_id=STM14_RS10050;gene=manY;prodcut=PTS mannose transporter subunit IIC
RpoD_Peak_1357	1939810	1939861	805.574	764.23	406.599	404.329	-1.4757	5.1891e-113	gene_id=STM14_RS10055;gene=None;prodcut=PTS mannose transporter subunit IID
RpoD_Peak_1361	1944922	1944973	54.6887	58.2875	32.6922	28.049	-1.41787	3.85514e-11	gene_id=STM14_RS10070;gene=rlmA;prodcut=23S rRNA (guanine(745)-N(1))-methyltransferase
RpoD_Peak_1366	1947869	1947918	1723.65	1690.53	729.416	739.419	-1.73985	8.76303e-95	gene_id=STM14_RS10080;gene=cspE;prodcut=transcription antiterminator/RNA stability regulator CspE
RpoD_Peak_1366	1947869	1947918	1069.87	1084.8	324.077	427.857	-2.04282	7.57817e-48	gene_id=STM14_RS10085;gene=None;prodcut=DUF2627 domain-containing protein
RpoD_Peak_1369	1948556	1948605	69.7121	68.3336	50.5441	42.7857	-1.08714	0.0164641	gene_id=STM14_RS10095;gene=mgrB;prodcut=PhoP/PhoQ regulator MgrB
RpoD_Peak_1369	1948556	1948605	10.2717	7.70879	54.5597	59.1123	2.13818	8.44782e-05	gene_id=STM14_RS10100;gene=yobH;prodcut=invasion protein YobH
RpoD_Peak_1373	1955316	1955363	438.141	462.793	314.186	312.831	-1.04598	9.56892e-71	gene_id=STM14_RS10120;gene=prc;prodcut=carboxy terminal-processing peptidase
RpoD_Peak_1373	1955316	1955363	828.461	801.695	573.666	567.425	-1.03741	4.25912e-56	gene_id=STM14_RS10125;gene=proQ;prodcut=RNA chaperone ProQ
RpoD_Peak_1375	1955982	1956031	30.1811	33.2528	100.313	97.8109	1.11996	1.56497e-13	gene_id=STM14_RS10135;gene=yebS;prodcut=membrane integrity lipid transport subunit YebS
RpoD_Peak_1375	1955982	1956031	73.4348	72.699	223	209.806	1.04342	2.10195e-42	gene_id=STM14_RS10140;gene=None;prodcut=PqiB family protein
RpoD_Peak_1377	1959925	1959976	35.9327	29.3664	18.2497	20.0914	-1.29085	1.64698e-09	gene_id=STM14_RS10145;gene=rsmF;prodcut=16S rRNA (cytosine(1407)-C(5))-methyltransferase RsmF
RpoD_Peak_1421	2008357	2008408	510.959	496.629	349.822	316.556	-1.11946	2.19566e-77	gene_id=STM14_RS10415;gene=aspS;prodcut=aspartate--tRNA ligase
RpoD_Peak_1426	2013767	2013816	105.132	112.792	62.6659	74.4456	-1.19206	9.21192e-11	gene_id=STM14_RS10450;gene=None;prodcut=VOC family protein
RpoD_Peak_1427	2013918	2013969	292.255	296.966	124.737	134.554	-1.70737	1.9447e-110	gene_id=STM14_RS10455;gene=argS;prodcut=arginine--tRNA ligase
RpoD_Peak_1440	2033794	2033843	505.87	489.994	291.699	290.16	-1.29814	5.6458e-50	gene_id=STM14_RS10530;gene=flhC;prodcut=flagellar transcriptional regulator FlhC
RpoD_Peak_1440	2033794	2033843	820.352	783.57	444.937	411.988	-1.42701	2.69737e-54	gene_id=STM14_RS10535;gene=flhD;prodcut=flagellar transcriptional regulator FlhD
RpoD_Peak_1442	2037032	2037083	28.7038	27.5619	334.164	341.999	3.06439	1.42335e-171	gene_id=STM14_RS10550;gene=otsA;prodcut=alpha,alpha-trehalose-phosphate synthase
RpoD_Peak_1442	2037032	2037083	29.2138	30.2585	382.913	369.924	3.13907	6.58855e-117	gene_id=STM14_RS10555;gene=otsB;prodcut=trehalose-phosphatase
RpoD_Peak_1443	2038477	2038526	41.2582	41.2849	422.574	425.425	2.83805	2.85282e-77	gene_id=STM14_RS10570;gene=None;prodcut=non-heme ferritin-like protein
RpoD_Peak_1482	2080107	2080158	16.1599	12.6331	105.535	98.9974	2.30588	5.46134e-25	gene_id=STM14_RS10835;gene=None;prodcut=mannosyl-3-phosphoglycerate phosphatase-related protein
RpoD_Peak_1534	2192591	2192640	5.11687	1.6169	25.6078	23.9974	2.3596	2.59047e-06	gene_id=STM14_RS11520;gene=None;prodcut=thiosulfate reductase cytochrome B subunit
RpoD_Peak_1534	2192591	2192640	3.20106	4.27085	23.4138	21.789	2.07339	0.000167063	gene_id=STM14_RS11525;gene=phsB;prodcut=thiosulfate reductase electron transport protein PhsB
RpoD_Peak_1534	2192591	2192640	3.26008	4.53082	16.4647	14.0205	1.44434	3.63818e-06	gene_id=STM14_RS11530;gene=phsA;prodcut=thiosulfate reductase PhsA
RpoD_Peak_1539	2198913	2198964	434.424	407.688	104.608	102.723	-2.54482	1.37131e-233	gene_id=STM14_RS11545;gene=plaP;prodcut=putrescine/proton symporter PlaP
RpoD_Peak_1551	2212349	2212398	1010.06	985.061	594.615	589.452	-1.27554	6.47243e-142	gene_id=STM14_RS11610;gene=gndA;prodcut=NADP-dependent phosphogluconate dehydrogenase
RpoD_Peak_1568	2230269	2230322	1283.08	1366.64	862.878	944.612	-1.07441	1.83602e-70	gene_id=STM14_RS11655;gene=rfbH;prodcut=lipopolysaccharide biosynthesis protein RfbH
RpoD_Peak_1568	2230269	2230322	804.362	849.376	539.587	590.486	-1.07206	2.20706e-58	gene_id=STM14_RS11660;gene=rfbG;prodcut=CDP-glucose 4,6-dehydratase
RpoD_Peak_1568	2230269	2230322	734.927	802.525	434.171	480.008	-1.27297	3.43233e-60	gene_id=STM14_RS11665;gene=rfbF;prodcut=glucose-1-phosphate cytidylyltransferase
RpoD_Peak_1568	2230269	2230322	397.016	429.047	225.097	266.068	-1.2729	3.04929e-43	gene_id=STM14_RS11670;gene=None;prodcut=CDP-6-deoxy-delta-3,4-glucoseen reductase
RpoD_Peak_1568	2230269	2230322	422.281	466.228	242.062	315.37	-1.19402	8.89056e-08	gene_id=STM14_RS11675;gene=rfbC;prodcut=dTDP-4-dehydrorhamnose 3,5-epimerase
RpoD_Peak_1568	2230269	2230322	291.855	300.723	194.735	201.576	-1.10345	1.02129e-33	gene_id=STM14_RS11680;gene=rfbA;prodcut=glucose-1-phosphate thymidylyltransferase RfbA
RpoD_Peak_1568	2230269	2230322	331.735	339.926	224.876	242.247	-1.04692	1.24061e-37	gene_id=STM14_RS11690;gene=rfbB;prodcut=dTDP-glucose 4,6-dehydratase
RpoD_Peak_1587	2281135	2281186	79.9131	70.4236	51.3981	45.8539	-1.15076	8.65764e-16	gene_id=STM14_RS11880;gene=yegQ;prodcut=tRNA 5-hydroxyuridine modification protein YegQ
RpoD_Peak_1589	2282772	2282823	0.393685	0.984849	5.34776	6.79679	2.61592	0.00326717	gene_id=STM14_RS11885;gene=sseK2;prodcut=type III secretion system effector arginine glycosyltransferase SseK2
RpoD_Peak_1592	2285132	2285183	9.18208	9.18803	46.6931	31.364	1.56333	0.00279579	gene_id=STM14_RS11895;gene=steD;prodcut=type III secretion system effector SteD
RpoD_Peak_1617	2318058	2318107	153.468	172.709	111.753	111.619	-1.0695	1.1704e-19	gene_id=STM14_RS12050;gene=pbpG;prodcut=D-alanyl-D-alanine endopeptidase
RpoD_Peak_1620	2323226	2323275	31.1631	25.4736	16.9693	17.5998	-1.23479	9.38116e-06	gene_id=STM14_RS12075;gene=dusC;prodcut=tRNA dihydrouridine(16) synthase DusC
RpoD_Peak_1622	2330675	2330726	258.911	250.225	119.213	111.257	-1.66612	1.62012e-59	gene_id=STM14_RS12120;gene=cdd;prodcut=cytidine deaminase
RpoD_Peak_1639	2351918	2351967	508.364	502.238	193.429	205.72	-1.86323	1.753e-169	gene_id=STM14_RS12205;gene=lysP;prodcut=lysine-specific permease
RpoD_Peak_1647	2362213	2362262	366.22	380.483	164.108	164.926	-1.70544	1.22564e-58	gene_id=STM14_RS12260;gene=yeiP;prodcut=elongation factor P-like protein YeiP
RpoD_Peak_1649	2364050	2364099	163.087	155.176	87.8965	85.7275	-1.39702	3.97299e-25	gene_id=STM14_RS12270;gene=None;prodcut=phosphatase PAP2 family protein
RpoD_Peak_1652	2365119	2365168	1638.83	1668.66	599.725	585.647	-2.00337	1.40345e-241	gene_id=STM14_RS12275;gene=mepS;prodcut=bifunctional murein DD-endopeptidase/murein LD-carboxypeptidase
RpoD_Peak_1662	2380166	2380217	126.03	135.072	81.7864	99.7416	-1.04782	1.35623e-10	gene_id=STM14_RS12335;gene=None;prodcut=hypothetical protein
RpoD_Peak_1662	2380166	2380217	306.472	288.462	158.729	152.121	-1.4592	1.22378e-60	gene_id=STM14_RS12340;gene=yejK;prodcut=nucleoid-associated protein YejK
RpoD_Peak_1664	2383622	2383671	179.364	197.743	80.5243	99.8913	-1.58553	1.68663e-17	gene_id=STM14_RS12370;gene=None;prodcut=acyltransferase family protein
RpoD_Peak_1670	2389325	2389374	63.9145	67.2079	21.0219	21.3744	-2.15224	1.04433e-36	gene_id=STM14_RS12400;gene=None;prodcut=KAP family P-loop domain protein
RpoD_Peak_1677	2413949	2414000	86.4039	83.9501	43.6353	36.8758	-1.60359	3.22667e-35	gene_id=STM14_RS12530;gene=None;prodcut=multidrug ABC transporter permease/ATP-binding protein
RpoD_Peak_1678	2418187	2418238	2457.54	2243.46	1562.87	1587.63	-1.09977	8.02062e-104	gene_id=STM14_RS12550;gene=None;prodcut=porin OmpC
RpoD_Peak_1683	2425155	2425204	80.6185	78.8587	51.694	57.2824	-1.07228	4.9949e-27	gene_id=STM14_RS12565;gene=rcsC;prodcut=two-component system sensor histidine kinase RcsC
RpoD_Peak_1684	2427912	2427963	669.78	664.189	441.08	430.545	-1.13684	1.70527e-130	gene_id=STM14_RS12570;gene=gyrA;prodcut=DNA topoisomerase (ATP-hydrolyzing) subunit A
RpoD_Peak_1695	2445959	2446008	1.00728	0.806345	8.63065	11.6683	2.96284	4.45568e-05	gene_id=STM14_RS12650;gene=sseL;prodcut=SPI-2 type III secretion system effector deubiquitinase SseL
RpoD_Peak_1703	2455303	2455352	73.7481	66.3142	15.27	16.2773	-2.6739	2.00764e-24	gene_id=STM14_RS12690;gene=pmrG;prodcut=lipopolysaccharide core heptose(II)-phosphate phosphatase PmrG
RpoD_Peak_1707	2470222	2470273	40.962	43.2108	28.2337	29.6839	-1.0626	1.44657e-10	gene_id=STM14_RS12755;gene=menD;prodcut=2-succinyl-5-enolpyruvyl-6-hydroxy-3- cyclohexene-1-carboxylic-acid synthase
RpoD_Peak_1708	2470665	2470716	240.561	244.078	1673.89	1685.52	2.27042	1.25608e-130	gene_id=STM14_RS12765;gene=elaB;prodcut=stress response protein ElaB
RpoD_Peak_1725	2493477	2493526	136.227	139.88	71.0837	68.4035	-1.50803	1.41394e-39	gene_id=STM14_RS12865;gene=alaA;prodcut=alanine transaminase AlaA
RpoD_Peak_1735	2511826	2511875	4.13217	4.13485	15.6103	13.0997	1.27292	0.0328228	gene_id=STM14_RS12960;gene=yfcG;prodcut=GSH-dependent disulfide bond oxidoreductase
RpoD_Peak_1745	2527942	2527993	1046.26	1074.11	571.173	572.547	-1.41353	2.57873e-172	gene_id=STM14_RS13025;gene=purF;prodcut=amidophosphoribosyltransferase
RpoD_Peak_1745	2527942	2527993	1161.54	1149.66	646.667	603.512	-1.40935	4.27921e-94	gene_id=STM14_RS13030;gene=cvpA;prodcut=colicin V production protein
RpoD_Peak_1752	2535054	2535105	303.273	326.869	205.517	190.604	-1.19286	2.63412e-46	gene_id=STM14_RS13065;gene=pdxB;prodcut=4-phosphoerythronate dehydrogenase PdxB
RpoD_Peak_1752	2535054	2535105	37.6383	36.4278	22.5656	23.8251	-1.19806	1.9295e-07	gene_id=STM14_RS13070;gene=flk;prodcut=flagella biosynthesis regulator Flk
RpoD_Peak_1761	2548154	2548203	138.52	117.744	73.1489	63.8725	-1.42526	6.82982e-09	gene_id=STM14_RS13115;gene=None;prodcut=YfcL family protein
RpoD_Peak_1761	2548154	2548203	77.6403	76.94	56.8283	48.4617	-1.07651	4.77175e-07	gene_id=STM14_RS13120;gene=None;prodcut=elongation factor P hydroxylase
RpoD_Peak_1761	2548154	2548203	35.3569	38.4341	23.3895	19.8326	-1.29433	7.95325e-07	gene_id=STM14_RS13125;gene=None;prodcut=sulfite exporter TauE/SafE family protein
RpoD_Peak_1761	2548154	2548203	139.359	126.704	86.1179	80.9499	-1.19388	1.89531e-18	gene_id=STM14_RS13130;gene=mepA;prodcut=penicillin-insensitive murein endopeptidase
RpoD_Peak_1761	2548154	2548203	353.56	355.878	235.188	209.482	-1.19683	2.09103e-50	gene_id=STM14_RS13135;gene=aroC;prodcut=chorismate synthase
RpoD_Peak_1761	2548154	2548203	262.833	261.456	163.398	150.805	-1.26145	1.09576e-40	gene_id=STM14_RS13140;gene=prmB;prodcut=50S ribosomal protein L3 N(5)-glutamine methyltransferase
RpoD_Peak_1767	2553870	2553918	258.927	273.445	104.896	114.273	-1.80377	9.59074e-88	gene_id=STM14_RS13170;gene=fadL;prodcut=long-chain fatty acid transporter FadL
RpoD_Peak_1781	2570488	2570537	17.8441	14.1844	70.0512	64.2702	1.54563	1.79898e-14	gene_id=STM14_RS13245;gene=None;prodcut=ion channel protein
RpoD_Peak_1787	2576810	2576859	53.7717	55.6333	174.283	166	1.11401	4.52821e-21	gene_id=STM14_RS13265;gene=None;prodcut=Nramp family divalent metal transporter
RpoD_Peak_1787	2576810	2576859	460.042	447.138	96.8568	100.765	-2.72191	8.99884e-250	gene_id=STM14_RS13270;gene=nupC;prodcut=nucleoside permease NupC
RpoD_Peak_1792	2583161	2583212	421.316	437.322	259.214	264.152	-1.23726	4.62893e-76	gene_id=STM14_RS13300;gene=gltX;prodcut=glutamate--tRNA ligase
RpoD_Peak_1799	2595853	2595904	1342.08	1363.68	925.475	888.937	-1.09948	1.13932e-43	gene_id=STM14_RS13390;gene=ptsH;prodcut=phosphocarrier protein Hpr
RpoD_Peak_1799	2595853	2595904	2227.68	2230.19	1546.04	1500.12	-1.07232	1.12775e-153	gene_id=STM14_RS13395;gene=ptsI;prodcut=phosphoenolpyruvate-protein phosphotransferase PtsI
RpoD_Peak_1808	2604139	2604188	446.926	444.276	211.542	206.37	-1.61545	6.45521e-94	gene_id=STM14_RS13435;gene=cysM;prodcut=cysteine synthase CysM
RpoD_Peak_1810	2607991	2608042	1161.35	1195.91	628.034	551.753	-1.52187	1.71252e-140	gene_id=STM14_RS13440;gene=cysA;prodcut=sulfate/thiosulfate ABC transporter ATP-binding protein CysA
RpoD_Peak_1810	2607991	2608042	477.033	448.861	241.118	203.051	-1.58235	4.78824e-74	gene_id=STM14_RS13445;gene=cysW;prodcut=sulfate/thiosulfate ABC transporter permease CysW
RpoD_Peak_1810	2607991	2608042	423.452	380.958	215.298	199.781	-1.47706	2.95788e-62	gene_id=STM14_RS13450;gene=cysT;prodcut=sulfate/thiosulfate ABC transporter permease CysT
RpoD_Peak_1810	2607991	2608042	974.916	995.622	569.592	571.504	-1.31113	1.34056e-119	gene_id=STM14_RS13455;gene=cysP;prodcut=thiosulfate/sulfate ABC transporter substrate-binding protein CysP
RpoD_Peak_1827	2654469	2654518	1311.89	1285.03	577.327	607.378	-1.65513	4.53348e-161	gene_id=STM14_RS13670;gene=None;prodcut=phosphoribosylaminoimidazolesuccinocarboxamide synthase
RpoD_Peak_1830	2656473	2656524	1209.67	1185.55	760.271	760.299	-1.17835	9.61982e-115	gene_id=STM14_RS13675;gene=bamC;prodcut=outer membrane protein assembly factor BamC
RpoD_Peak_1830	2656473	2656524	1234.23	1204.53	837.728	791.158	-1.10516	8.41215e-93	gene_id=STM14_RS13680;gene=dapA;prodcut=4-hydroxy-tetrahydrodipicolinate synthase
RpoD_Peak_1830	2656473	2656524	913.448	932.846	620.636	695.654	-1.01096	3.81774e-36	gene_id=STM14_RS13690;gene=bcp;prodcut=thioredoxin-dependent thiol peroxidase
RpoD_Peak_1836	2662113	2662162	90.0871	89.2646	44.7669	42.4904	-1.5622	1.81828e-17	gene_id=STM14_RS13715;gene=None;prodcut=DnaA inactivator Hda
RpoD_Peak_1838	2664557	2664606	1024.5	1028.15	529.864	519.703	-1.49062	3.10857e-161	gene_id=STM14_RS13730;gene=purM;prodcut=phosphoribosylformylglycinamidine cyclo-ligase
RpoD_Peak_1839	2665602	2665651	442.236	461.874	254.625	217.209	-1.46108	1.04512e-52	gene_id=STM14_RS13735;gene=purN;prodcut=phosphoribosylglycinamide formyltransferase
RpoD_Peak_1849	2677484	2677535	539.309	506.452	168.049	161.672	-2.18791	3.52805e-242	gene_id=STM14_RS13775;gene=guaA;prodcut=glutamine-hydrolyzing GMP synthase
RpoD_Peak_1849	2677484	2677535	339.368	331.01	136.117	128.662	-1.86292	5.02625e-135	gene_id=STM14_RS13780;gene=guaB;prodcut=IMP dehydrogenase
RpoD_Peak_1861	2712071	2712122	676.043	741.316	266.831	276.473	-1.90677	2.43052e-86	gene_id=STM14_RS13855;gene=ndk;prodcut=nucleoside-diphosphate kinase
RpoD_Peak_1871	2735927	2735978	390.543	368.487	168.428	167.265	-1.69981	1.04047e-78	gene_id=STM14_RS13955;gene=suhB;prodcut=inositol-1-monophosphatase
RpoD_Peak_1876	2746521	2746573	610.818	585.225	349.355	327.727	-1.34365	4.24963e-103	gene_id=STM14_RS14000;gene=None;prodcut=serine hydroxymethyltransferase
RpoD_Peak_1879	2755557	2755608	329.458	328.458	215.556	198.688	-1.19017	4.7359e-19	gene_id=STM14_RS14030;gene=glnB;prodcut=nitrogen regulatory protein P-II
RpoD_Peak_1883	2763713	2763764	444.143	457.7	291.99	276.628	-1.18854	9.4623e-128	gene_id=STM14_RS14050;gene=purL;prodcut=phosphoribosylformylglycinamidine synthase
RpoD_Peak_1893	2777190	2777241	172.809	197.238	133.735	105.865	-1.15004	8.06317e-11	gene_id=STM14_RS14110;gene=acpS;prodcut=holo-ACP synthase
RpoD_Peak_1893	2777190	2777241	236.686	232.896	151.742	153.288	-1.14537	3.86818e-26	gene_id=STM14_RS14115;gene=pdxJ;prodcut=pyridoxine 5'-phosphate synthase
RpoD_Peak_1893	2777190	2777241	102.863	94.4462	60.2375	55.7126	-1.28945	1.66093e-14	gene_id=STM14_RS14120;gene=recO;prodcut=DNA repair protein RecO
RpoD_Peak_1917	2834206	2834255	126.772	129.524	92.6465	89.8444	-1.01295	5.1966e-25	gene_id=STM14_RS14460;gene=nadB;prodcut=L-aspartate oxidase
RpoD_Peak_1922	2836693	2836740	89.0484	87.7094	51.92	65.2947	-1.11593	7.73766e-10	gene_id=STM14_RS14465;gene=trmN;prodcut=tRNA(1)(Val) (adenine(37)-N(6))-methyltransferase TrmN
RpoD_Peak_1927	2842936	2842985	45.3719	39.3477	30.6582	24.5947	-1.13863	1.8704e-05	gene_id=STM14_RS14505;gene=tapT;prodcut=tRNA-uridine aminocarboxypropyltransferase
RpoD_Peak_1931	2858698	2858749	541.243	547.846	2856.64	2883.12	1.87515	0	gene_id=STM14_RS14555;gene=clpB;prodcut=ATP-dependent chaperone ClpB
RpoD_Peak_1933	2860493	2860544	279.986	262.57	195.429	191.531	-1.01032	7.75615e-24	gene_id=STM14_RS14570;gene=bamD;prodcut=outer membrane protein assembly factor BamD
RpoD_Peak_1935	2861537	2861586	599.457	633.844	1790.38	1941.6	1.07482	1.31397e-40	gene_id=STM14_RS14575;gene=raiA;prodcut=ribosome-associated translation inhibitor RaiA
RpoD_Peak_1936	2861992	2862043	179.839	187.949	127.07	136.244	-1.00521	1.21257e-23	gene_id=STM14_RS14580;gene=pheA;prodcut=bifunctional chorismate mutase/prephenate dehydratase
RpoD_Peak_1940	2866483	2866534	448.035	445.568	170.832	170.439	-1.91169	7.31943e-144	gene_id=STM14_RS14590;gene=tyrA;prodcut=bifunctional chorismate mutase/prephenate dehydrogenase
RpoD_Peak_1940	2866483	2866534	1012.21	1020.95	362.142	351.093	-2.03421	2.72665e-273	gene_id=STM14_RS14595;gene=aroF;prodcut=3-deoxy-7-phosphoheptulonate synthase AroF
RpoD_Peak_1945	2870840	2870891	2607.3	2636.79	976.486	1025.76	-1.91212	6.03745e-204	gene_id=STM14_RS14610;gene=rplS;prodcut=50S ribosomal protein L19
RpoD_Peak_1945	2870840	2870891	4261.02	4406.85	1735.38	1675.06	-1.8688	0	gene_id=STM14_RS14615;gene=trmD;prodcut=tRNA (guanosine(37)-N1)-methyltransferase TrmD
RpoD_Peak_1945	2870840	2870891	5963.68	6311.71	2403.25	2436.03	-1.86588	0	gene_id=STM14_RS14620;gene=rimM;prodcut=ribosome maturation factor RimM
RpoD_Peak_1945	2870840	2870891	1826.91	1884.24	733.751	727.928	-1.8673	1.11238e-127	gene_id=STM14_RS14625;gene=rpsP;prodcut=30S ribosomal protein S16
RpoD_Peak_1951	2878931	2878982	149.257	124.462	87.4902	94.6133	-1.11058	1.1453e-07	gene_id=STM14_RS14665;gene=bamE;prodcut=outer membrane protein assembly factor BamE
RpoD_Peak_1969	2906258	2906307	42.703	43.6945	14.0908	13.411	-2.17426	1.25734e-24	gene_id=STM14_RS14740;gene=None;prodcut=AAA family ATPase
RpoD_Peak_1975	2912621	2912669	17.6478	11.83	6.26615	4.96192	-1.91318	6.22198e-07	gene_id=STM14_RS14780;gene=None;prodcut=DUF3883 domain-containing protein
RpoD_Peak_1987	2930686	2930735	26.7533	35.8017	6.73611	12.5658	-2.22378	9.28037e-09	gene_id=STM14_RS14850;gene=None;prodcut=hypothetical protein
RpoD_Peak_1987	2930686	2930735	118.326	126.83	43.0242	69.6043	-1.64162	1.10394e-05	gene_id=STM14_RS14855;gene=None;prodcut=DEAD/DEAH box helicase
RpoD_Peak_2002	2948341	2948390	80.4417	71.2889	527.027	572.476	2.33511	2.66324e-129	gene_id=STM14_RS14915;gene=pipB2;prodcut=SPI-2 type III secretion system effector PipB2
RpoD_Peak_2006	2949790	2949841	478.742	485.258	187.951	221.075	-1.75994	1.03836e-86	gene_id=STM14_RS14925;gene=None;prodcut=antimicrobial resistance protein Mig-14
RpoD_Peak_2021	2972019	2972068	17.5389	17.5502	72.4337	80.933	1.60529	0.000156212	gene_id=STM14_RS15060;gene=nrdH;prodcut=glutaredoxin-like protein NrdH
RpoD_Peak_2021	2972019	2972068	15.0212	16.534	67.4919	64.694	1.5435	8.77459e-06	gene_id=STM14_RS15065;gene=nrdI;prodcut=class Ib ribonucleoside-diphosphate reductase assembly flavoprotein NrdI
RpoD_Peak_2021	2972019	2972068	15.0921	19.9114	69.3073	66.2772	1.43004	1.51269e-19	gene_id=STM14_RS15070;gene=nrdE;prodcut=class 1b ribonucleoside-diphosphate reductase subunit alpha
RpoD_Peak_2021	2972019	2972068	29.6234	27.065	87.2541	84.8805	1.07969	5.88838e-09	gene_id=STM14_RS15075;gene=nrdF;prodcut=class 1b ribonucleoside-diphosphate reductase subunit beta
RpoD_Peak_2096	3067532	3067581	153.305	140.68	557.344	524.076	1.35629	6.1428e-22	gene_id=STM14_RS15560;gene=None;prodcut=DUF1778 domain-containing protein
RpoD_Peak_2096	3067532	3067581	90.0816	86.628	275.455	298.404	1.17676	1.24976e-16	gene_id=STM14_RS15565;gene=None;prodcut=GNAT family N-acetyltransferase
RpoD_Peak_2108	3092077	3092126	218.154	182.023	135.669	143.885	-1.04006	8.36486e-09	gene_id=STM14_RS15695;gene=ftsB;prodcut=cell division protein FtsB
RpoD_Peak_2110	3095548	3095600	661.694	683.207	308.241	297.534	-1.67363	2.82593e-97	gene_id=STM14_RS15705;gene=cysC;prodcut=adenylyl-sulfate kinase
RpoD_Peak_2110	3095548	3095600	901.466	949.036	516.825	506.749	-1.37739	1.76398e-141	gene_id=STM14_RS15710;gene=cysN;prodcut=sulfate adenylyltransferase subunit CysN
RpoD_Peak_2110	3095548	3095600	1226.86	1198.62	799.925	768.611	-1.15172	6.28836e-104	gene_id=STM14_RS15715;gene=cysD;prodcut=sulfate adenylyltransferase subunit CysD
RpoD_Peak_2114	3112827	3112878	805.823	816.161	294.925	303.453	-1.96175	9.47645e-166	gene_id=STM14_RS15770;gene=cysH;prodcut=phosphoadenosine phosphosulfate reductase
RpoD_Peak_2114	3112827	3112878	1545.38	1545.65	607.807	569.21	-1.91597	0	gene_id=STM14_RS15775;gene=cysI;prodcut=assimilatory sulfite reductase (NADPH) hemoprotein subunit
RpoD_Peak_2114	3112827	3112878	809.127	790.739	422.135	387.849	-1.50494	7.75019e-176	gene_id=STM14_RS15780;gene=cysJ;prodcut=NADPH-dependent assimilatory sulfite reductase flavoprotein subunit
RpoD_Peak_2115	3113060	3113109	125.815	121.926	29.0171	30.9313	-2.57065	6.47648e-25	gene_id=STM14_RS15785;gene=queD;prodcut=6-carboxytetrahydropterin synthase QueD
RpoD_Peak_2139	3137639	3137688	156.887	156.233	81.5723	81.9125	-1.46057	8.22934e-21	gene_id=STM14_RS15875;gene=syd;prodcut=SecY-interacting protein
RpoD_Peak_2144	3151738	3151787	30.7118	28.7023	16.9538	15.8132	-1.3811	1.03812e-05	gene_id=STM14_RS15935;gene=fucR;prodcut=L-fucose operon activator
RpoD_Peak_2152	3162445	3162493	319.882	315.134	43.1758	40.508	-3.4462	2.31774e-266	gene_id=STM14_RS16000;gene=argA;prodcut=amino-acid N-acetyltransferase
RpoD_Peak_2166	3193759	3193810	340.935	335.766	116.646	111.07	-2.09403	2.22806e-145	gene_id=STM14_RS16115;gene=lysA;prodcut=diaminopimelate decarboxylase
RpoD_Peak_2178	3203937	3203986	387.419	399.011	163.443	158.57	-1.81118	1.46885e-99	gene_id=STM14_RS16170;gene=None;prodcut=nickel/cobalt efflux protein RcnA
RpoD_Peak_2190	3217664	3217713	23.3821	21.5104	102.458	94.0944	1.60747	8.71713e-11	gene_id=STM14_RS16245;gene=idi;prodcut=isopentenyl-diphosphate Delta-isomerase
RpoD_Peak_2191	3220999	3221050	1079.39	1065.69	719.039	699.309	-1.11971	2.18686e-122	gene_id=STM14_RS16250;gene=lysS;prodcut=lysine--tRNA ligase
RpoD_Peak_2211	3243676	3243727	2436.87	2366.02	1155.86	1149.62	-1.58159	5.19773e-285	gene_id=STM14_RS16365;gene=serA;prodcut=phosphoglycerate dehydrogenase
RpoD_Peak_2215	3248517	3248566	68.4445	58.431	303.078	321.205	1.7765	1.09107e-48	gene_id=STM14_RS16395;gene=None;prodcut=small-conductance mechanosensitive channel MscS
RpoD_Peak_2219	3252177	3252226	371.441	365.576	253.401	248.412	-1.07742	5.35456e-46	gene_id=STM14_RS16410;gene=epd;prodcut=erythrose-4-phosphate dehydrogenase
RpoD_Peak_2222	3257720	3257769	566.29	549.878	271.905	260.327	-1.59125	1.40064e-182	gene_id=STM14_RS16440;gene=tkt;prodcut=transketolase
RpoD_Peak_2231	3270491	3270542	57.3892	65.1866	27.5522	27.6421	-1.6745	0.00172364	gene_id=STM14_RS16500;gene=yqgB;prodcut=acid stress response protein YqgB
RpoD_Peak_2234	3272332	3272381	25.4169	22.7717	98.2044	105.835	1.55968	7.61675e-24	gene_id=STM14_RS16515;gene=galP;prodcut=galactose/proton symporter
RpoD_Peak_2285	3322513	3322562	114.791	123.664	365.551	353.928	1.07013	7.81813e-27	gene_id=STM14_RS16770;gene=yghU;prodcut=glutathione-dependent disulfide-bond oxidoreductase
RpoD_Peak_2296	3339200	3339251	293.735	304.561	191.829	185.65	-1.18745	2.5896e-21	gene_id=STM14_RS16860;gene=exbD;prodcut=TonB system transport protein ExbD
RpoD_Peak_2296	3339200	3339251	295.982	305.43	191.247	196.995	-1.1545	5.44005e-32	gene_id=STM14_RS16865;gene=exbB;prodcut=tol-pal system-associated acyl-CoA thioesterase
RpoD_Peak_2307	3349382	3349433	130.534	134.133	55.5505	54.6681	-1.78684	1.24193e-81	gene_id=STM14_RS16915;gene=None;prodcut=YgiQ family radical SAM protein
RpoD_Peak_2312	3355000	3355051	133.991	143.017	100.632	97.3202	-1.00786	2.07287e-13	gene_id=STM14_RS16940;gene=plsC;prodcut=1-acylglycerol-3-phosphate O-acyltransferase
RpoD_Peak_2313	3357483	3357536	242.346	253.007	176.26	171.111	-1.03503	1.56286e-53	gene_id=STM14_RS16945;gene=parC;prodcut=DNA topoisomerase IV subunit A
RpoD_Peak_2321	3366763	3366812	39.8959	31.1584	118.962	110.552	1.16909	2.93087e-06	gene_id=STM14_RS16995;gene=None;prodcut=DUF1249 family protein
RpoD_Peak_2321	3366763	3366812	40.9978	42.6523	123.758	136.27	1.1135	4.13528e-09	gene_id=STM14_RS17000;gene=nudF;prodcut=ADP-ribose diphosphatase
RpoD_Peak_2325	3374480	3374529	10.1153	14.1092	44.5204	38.5804	1.25453	0.000216264	gene_id=STM14_RS17040;gene=None;prodcut=thiol:disulfide interchange protein DsbA/DsbL
RpoD_Peak_2325	3374480	3374529	10.6335	9.42438	41.2699	41.9619	1.53037	6.85315e-06	gene_id=STM14_RS17045;gene=dsbI;prodcut=protein-disulfide oxidoreductase DsbI
RpoD_Peak_2328	3377029	3377080	130.388	149.697	46.073	43.8502	-2.16227	7.63592e-37	gene_id=STM14_RS17050;gene=ribB;prodcut=3,4-dihydroxy-2-butanone-4-phosphate synthase
RpoD_Peak_2338	3390123	3390172	78.8591	90.3464	48.3657	52.1927	-1.27438	9.2861e-07	gene_id=STM14_RS17105;gene=folB;prodcut=bifunctional dihydroneopterin aldolase/7,8-dihydroneopterin epimerase
RpoD_Peak_2340	3392218	3392271	1704.51	1635.22	830.436	938.161	-1.44002	1.0247e-59	gene_id=STM14_RS17120;gene=rpsU;prodcut=30S ribosomal protein S21
RpoD_Peak_2348	3407765	3407816	75.4103	69.1104	56.0672	47.2473	-1.00665	1.26731e-10	gene_id=STM14_RS17175;gene=rlmG;prodcut=23S rRNA (guanine(1835)-N(2))-methyltransferase RlmG
RpoD_Peak_2381	3464685	3464734	680.364	681.77	423.042	407.402	-1.23687	4.83069e-137	gene_id=STM14_RS17455;gene=pnp;prodcut=polyribonucleotide nucleotidyltransferase
RpoD_Peak_2382	3465160	3465211	2270.72	2175.45	1498.55	1523.64	-1.07974	4.18723e-61	gene_id=STM14_RS17460;gene=rpsO;prodcut=30S ribosomal protein S15
RpoD_Peak_2391	3481323	3481374	238.458	250.508	121.296	131.634	-1.47446	1.13679e-17	gene_id=STM14_RS17540;gene=yhbY;prodcut=ribosome assembly RNA-binding protein YhbY
RpoD_Peak_2400	3487149	3487198	4421.31	4387.51	2021.56	2178.87	-1.59116	8.83777e-155	gene_id=STM14_RS17570;gene=rpmA;prodcut=50S ribosomal protein L27
RpoD_Peak_2400	3487149	3487198	5545.46	5482.45	2621.1	2683.16	-1.57873	4.66609e-218	gene_id=STM14_RS17575;gene=rplU;prodcut=50S ribosomal protein L21
RpoD_Peak_2412	3501947	3501996	19.1974	21.1634	95.1981	85.169	1.63661	1.45197e-11	gene_id=STM14_RS17680;gene=yrbL;prodcut=PhoP regulatory network protein YrbL
RpoD_Peak_2418	3508191	3508242	1061.83	1007.65	330.87	316.083	-2.20035	0	gene_id=STM14_RS17710;gene=gltB;prodcut=glutamate synthase large subunit
RpoD_Peak_2418	3508191	3508242	1998.99	1949.26	633.46	621.364	-2.17655	0	gene_id=STM14_RS17715;gene=gltD;prodcut=glutamate synthase subunit GltD
RpoD_Peak_2419	3515677	3515726	60.3257	55.9237	14.7711	12.6331	-2.60628	3.79868e-39	gene_id=STM14_RS17725;gene=codB;prodcut=cytosine permease
RpoD_Peak_2419	3515677	3515726	169.281	156.509	74.9905	70.7966	-1.68263	2.87735e-55	gene_id=STM14_RS17730;gene=None;prodcut=cytosine deaminase
RpoD_Peak_2427	3527275	3527328	5342.62	5456.62	1919.21	1906.43	-2.02013	0	gene_id=STM14_RS17780;gene=rpsI;prodcut=30S ribosomal protein S9
RpoD_Peak_2427	3527275	3527328	5056.52	5280.14	1942.01	1971.26	-1.92432	0	gene_id=STM14_RS17785;gene=rplM;prodcut=50S ribosomal protein L13
RpoD_Peak_2429	3528675	3528726	100.397	102.662	62.5992	63.2596	-1.21317	4.61163e-20	gene_id=STM14_RS17790;gene=zapE;prodcut=cell division protein ZapE
RpoD_Peak_2438	3541881	3541930	167.83	139.074	50.6921	55.9834	-2.04759	6.98902e-27	gene_id=STM14_RS17860;gene=argR;prodcut=transcriptional regulator ArgR
RpoD_Peak_2447	3558697	3558748	625.189	634.088	391.094	392.267	-1.20781	1.2088e-80	gene_id=STM14_RS17930;gene=mreB;prodcut=rod shape-determining protein MreB
RpoD_Peak_2455	3563793	3563844	611.005	620.585	453.946	412.33	-1.03053	1.83548e-32	gene_id=STM14_RS17960;gene=accB;prodcut=acetyl-CoA carboxylase biotin carboxyl carrier protein
RpoD_Peak_2455	3563793	3563844	1224.46	1233.2	878.018	872.499	-1.01239	3.30793e-100	gene_id=STM14_RS17965;gene=accC;prodcut=acetyl-CoA carboxylase biotin carboxylase subunit
RpoD_Peak_2458	3569111	3569162	755.617	758.028	465.886	421.532	-1.29332	3.2074e-90	gene_id=STM14_RS17985;gene=dusB;prodcut=tRNA dihydrouridine synthase DusB
RpoD_Peak_2458	3569111	3569162	267.209	307.558	163.475	160.38	-1.35097	2.31178e-17	gene_id=STM14_RS17990;gene=fis;prodcut=DNA-binding transcriptional regulator Fis
RpoD_Peak_2471	3595101	3595150	322.112	325.305	861.184	1018.21	1.01542	1.42267e-22	gene_id=STM14_RS18115;gene=mscL;prodcut=large-conductance mechanosensitive channel protein MscL
RpoD_Peak_2475	3599658	3599709	4148.32	4125.27	2048.62	2059.02	-1.53306	1.53897e-207	gene_id=STM14_RS18135;gene=rplQ;prodcut=50S ribosomal protein L17
RpoD_Peak_2475	3599658	3599709	8644.64	8582.75	4953.21	4751.08	-1.35102	3.72976e-279	gene_id=STM14_RS18140;gene=rpoA;prodcut=DNA-directed RNA polymerase subunit alpha
RpoD_Peak_2475	3599658	3599709	5795.05	5831.65	3351.86	3264.51	-1.33629	7.02225e-227	gene_id=STM14_RS18145;gene=rpsD;prodcut=30S ribosomal protein S4
RpoD_Peak_2475	3599658	3599709	3128.66	3102.7	1740.98	1711.85	-1.37465	4.43584e-152	gene_id=STM14_RS18150;gene=rpsK;prodcut=30S ribosomal protein S11
RpoD_Peak_2475	3599658	3599709	3580.12	3497.11	2145.92	2058.99	-1.27398	5.22173e-134	gene_id=STM14_RS18155;gene=rpsM;prodcut=30S ribosomal protein S13
RpoD_Peak_2481	3605315	3605368	265.73	332.378	200.942	175.252	-1.1922	1.18483e-06	gene_id=STM14_RS18160;gene=rpmJ;prodcut=50S ribosomal protein L36
RpoD_Peak_2481	3605315	3605368	5314.19	5358.05	2702.94	2670.25	-1.5129	0	gene_id=STM14_RS18165;gene=secY;prodcut=preprotein translocase subunit SecY
RpoD_Peak_2481	3605315	3605368	5964.93	6009.03	3159.18	3086.16	-1.462	1.01434e-239	gene_id=STM14_RS18170;gene=rplO;prodcut=50S ribosomal protein L15
RpoD_Peak_2481	3605315	3605368	1196.71	1174.68	644.285	641.086	-1.40647	3.57189e-44	gene_id=STM14_RS18175;gene=rpmD;prodcut=50S ribosomal protein L30
RpoD_Peak_2481	3605315	3605368	4104.16	4059.41	2186.72	2075.71	-1.46048	4.07063e-214	gene_id=STM14_RS18180;gene=rpsE;prodcut=30S ribosomal protein S5
RpoD_Peak_2481	3605315	3605368	3186.18	3242.32	1795.49	1756	-1.37903	7.64468e-144	gene_id=STM14_RS18185;gene=rplR;prodcut=50S ribosomal protein L18
RpoD_Peak_2481	3605315	3605368	5319.22	5378.99	2944.05	2835.47	-1.41136	2.61275e-228	gene_id=STM14_RS18190;gene=rplF;prodcut=50S ribosomal protein L6
RpoD_Peak_2481	3605315	3605368	4009.06	4160.97	2070.76	2037.65	-1.51479	5.3215e-192	gene_id=STM14_RS18195;gene=rpsH;prodcut=30S ribosomal protein S8
RpoD_Peak_2481	3605315	3605368	3919.52	4112.35	2184.34	2120.37	-1.42291	4.25747e-146	gene_id=STM14_RS18200;gene=rpsN;prodcut=30S ribosomal protein S14
RpoD_Peak_2481	3605315	3605368	6815.98	7108.48	3757.68	3583.81	-1.44667	2.03213e-226	gene_id=STM14_RS18205;gene=rplE;prodcut=50S ribosomal protein L5
RpoD_Peak_2481	3605315	3605368	5516.97	5670.14	2766.75	2787.84	-1.53303	2.79505e-205	gene_id=STM14_RS18210;gene=rplX;prodcut=50S ribosomal protein L24
RpoD_Peak_2481	3605315	3605368	5541.09	5628.8	2877.93	2833.69	-1.4906	2.60154e-222	gene_id=STM14_RS18215;gene=rplN;prodcut=50S ribosomal protein L14
RpoD_Peak_2484	3610537	3610588	4668.13	4691.32	2076.41	2049.13	-1.70478	1.31818e-216	gene_id=STM14_RS18220;gene=rpsQ;prodcut=30S ribosomal protein S17
RpoD_Peak_2484	3610537	3610588	1975.26	1932.69	910.248	805.999	-1.70975	3.48076e-90	gene_id=STM14_RS18225;gene=rpmC;prodcut=50S ribosomal protein L29
RpoD_Peak_2484	3610537	3610588	4890.89	5018.82	2093.3	1925.2	-1.82533	1.54844e-277	gene_id=STM14_RS18230;gene=rplP;prodcut=50S ribosomal protein L16
RpoD_Peak_2484	3610537	3610588	6165.25	6319.87	2456.66	2444.83	-1.87185	0	gene_id=STM14_RS18235;gene=rpsC;prodcut=30S ribosomal protein S3
RpoD_Peak_2484	3610537	3610588	4057.26	4190.91	1762.52	1574.72	-1.82857	1.49814e-213	gene_id=STM14_RS18240;gene=rplV;prodcut=50S ribosomal protein L22
RpoD_Peak_2484	3610537	3610588	3543.04	3519.54	1490.41	1459.07	-1.78263	1.99551e-209	gene_id=STM14_RS18245;gene=rpsS;prodcut=30S ribosomal protein S19
RpoD_Peak_2484	3610537	3610588	6127.06	6298.83	2590.86	2451.87	-1.82425	0	gene_id=STM14_RS18250;gene=rplB;prodcut=50S ribosomal protein L2
RpoD_Peak_2484	3610537	3610588	3729.52	3861.63	1572	1489.76	-1.83299	1.19616e-223	gene_id=STM14_RS18255;gene=rplW;prodcut=50S ribosomal protein L23
RpoD_Peak_2484	3610537	3610588	6843.62	6934.77	2931.49	2750.49	-1.80108	0	gene_id=STM14_RS18260;gene=rplD;prodcut=50S ribosomal protein L4
RpoD_Peak_2484	3610537	3610588	9247.78	9475.56	3863.95	3829.71	-1.80603	0	gene_id=STM14_RS18265;gene=rplC;prodcut=50S ribosomal protein L3
RpoD_Peak_2484	3610537	3610588	3760.69	3815.22	1743.73	1604.02	-1.70122	4.88383e-197	gene_id=STM14_RS18270;gene=rpsJ;prodcut=30S ribosomal protein S10
RpoD_Peak_2487	3611969	3612020	379.954	348.604	114.376	144.196	-2.01851	4.39578e-26	gene_id=STM14_RS18285;gene=bfd;prodcut=bacterioferritin-associated ferredoxin
RpoD_Peak_2490	3616610	3616663	18368.6	18286	11082.8	11216.7	-1.23961	3.56134e-239	gene_id=STM14_RS18290;gene=tuf;prodcut=elongation factor Tu
RpoD_Peak_2490	3616610	3616663	5238.67	5287.33	3227.73	3227.71	-1.22816	8.44021e-229	gene_id=STM14_RS18295;gene=fusA;prodcut=elongation factor G
RpoD_Peak_2490	3616610	3616663	3152.05	3228.88	1957.81	1973.05	-1.22184	6.62312e-128	gene_id=STM14_RS18300;gene=rpsG;prodcut=30S ribosomal protein S7
RpoD_Peak_2490	3616610	3616663	2584.67	2569.32	1612.65	1574.82	-1.21618	2.53432e-107	gene_id=STM14_RS18305;gene=rpsL;prodcut=30S ribosomal protein S12
RpoD_Peak_2495	3619793	3619844	597.488	529.403	305.721	305.993	-1.40396	1.36038e-69	gene_id=STM14_RS18330;gene=fkpA;prodcut=FKBP-type peptidyl-prolyl cis-trans isomerase
RpoD_Peak_2497	3620779	3620830	1175.37	1177.87	750.44	757.637	-1.16486	7.87023e-79	gene_id=STM14_RS18340;gene=slyD;prodcut=peptidylprolyl isomerase
RpoD_Peak_2510	3635861	3635912	170.717	184.264	48.8326	51.0827	-2.35255	2.26255e-88	gene_id=STM14_RS18430;gene=tsgA;prodcut=MFS transporter TsgA
RpoD_Peak_2532	3677670	3677721	41.4383	34.2538	16.9432	17.0575	-1.67711	0.00122841	gene_id=STM14_RS18590;gene=feoA;prodcut=ferrous iron transporter A
RpoD_Peak_2532	3677670	3677721	199.533	189.341	97.4646	90.6225	-1.57056	7.24208e-93	gene_id=STM14_RS18595;gene=feoB;prodcut=Fe(2+) transporter permease subunit FeoB
RpoD_Peak_2532	3677670	3677721	88.4103	70.2537	48.9076	33.7905	-1.46107	2.90915e-05	gene_id=STM14_RS18600;gene=feoC;prodcut=[Fe-S]-dependent transcriptional repressor FeoC
RpoD_Peak_2539	3690712	3690764	217.493	212.449	84.9641	91.5026	-1.80777	5.47987e-134	gene_id=STM14_RS18640;gene=malT;prodcut=HTH-type transcriptional regulator MalT
RpoD_Peak_2546	3702254	3702303	19.3995	20.6424	63.9529	66.3457	1.17933	9.81925e-12	gene_id=STM14_RS18690;gene=glpD;prodcut=glycerol-3-phosphate dehydrogenase
RpoD_Peak_2558	3723462	3723514	1561.14	1585.82	983.23	1016.36	-1.17703	1.58545e-120	gene_id=STM14_RS18755;gene=asd;prodcut=aspartate-semialdehyde dehydrogenase
RpoD_Peak_2567	3747332	3747383	346.799	340.672	157.974	150.398	-1.67939	1.64432e-65	gene_id=STM14_RS18855;gene=livF;prodcut=high-affinity branched-chain amino acid ABC transporter ATP-binding protein LivF
RpoD_Peak_2567	3747332	3747383	289.987	272.996	156.972	144.917	-1.42166	7.18756e-44	gene_id=STM14_RS18860;gene=livG;prodcut=high-affinity branched-chain amino acid ABC transporter ATP-binding protein LivG
RpoD_Peak_2567	3747332	3747383	196.129	202.551	111.233	117.133	-1.32704	2.24117e-44	gene_id=STM14_RS18865;gene=livM;prodcut=branched chain amino acid ABC transporter permease LivM
RpoD_Peak_2567	3747332	3747383	132.933	133.909	77.3492	72.3	-1.35719	1.11263e-25	gene_id=STM14_RS18870;gene=livH;prodcut=high-affinity branched-chain amino acid ABC transporter permease LivH
RpoD_Peak_2567	3747332	3747383	240.27	251.945	127.859	116.439	-1.53353	6.38376e-59	gene_id=STM14_RS18875;gene=livK;prodcut=high-affinity branched-chain amino acid ABC transporter substrate-binding protein LivK
RpoD_Peak_2568	3749368	3749419	2128.62	2179.69	196.634	195.049	-3.98249	0	gene_id=STM14_RS18890;gene=livJ;prodcut=branched chain amino acid ABC transporter substrate-binding protein LivJ
RpoD_Peak_2580	3761305	3761354	330.287	339.363	194.347	201.413	-1.28192	4.55461e-33	gene_id=STM14_RS18955;gene=None;prodcut=DcrB family lipoprotein
RpoD_Peak_2586	3772141	3772192	210.422	204.357	111.087	105.224	-1.46198	1.18316e-63	gene_id=STM14_RS19000;gene=pitA;prodcut=inorganic phosphate transporter PitA
RpoD_Peak_2588	3774241	3774290	64.2746	47.1652	212.358	258.412	1.55727	1.22055e-12	gene_id=STM14_RS19005;gene=uspB;prodcut=universal stress protein UspB
RpoD_Peak_2603	3794335	3794384	10.0741	7.7896	45.4557	34.683	1.64234	2.06859e-07	gene_id=STM14_RS19090;gene=None;prodcut=LysR family transcriptional regulator
RpoD_Peak_2605	3795315	3795363	9.0127	9.21895	37.0421	30.5623	1.36734	6.14952e-06	gene_id=STM14_RS19095;gene=yhjD;prodcut=inner membrane protein YhjD
RpoD_Peak_2607	3796709	3796760	457.454	434.052	297.284	298.326	-1.10462	9.70276e-63	gene_id=STM14_RS19100;gene=None;prodcut=MFS transporter
RpoD_Peak_2615	3818354	3818405	80.2606	79.5252	257.488	258.114	1.16731	1.76314e-39	gene_id=STM14_RS19165;gene=bcsE;prodcut=cellulose biosynthesis c-di-GMP-binding protein BcsE
RpoD_Peak_2624	3832898	3832947	83.4159	80.4012	35.6767	40.5352	-1.62745	7.62947e-23	gene_id=STM14_RS19230;gene=None;prodcut=substrate-binding domain-containing protein
RpoD_Peak_2635	3849956	3850008	142.668	179.416	105.763	97.7081	-1.18603	1.62485e-06	gene_id=STM14_RS19315;gene=cspA;prodcut=RNA chaperone/antiterminator CspA
RpoD_Peak_2651	3866369	3866420	596.958	640.377	205.914	217.295	-2.07105	2.79553e-187	gene_id=STM14_RS19395;gene=avtA;prodcut=valine--pyruvate transaminase
RpoD_Peak_2661	3888486	3888535	151.844	152.28	628.645	572.555	1.4586	8.33953e-50	gene_id=STM14_RS19490;gene=None;prodcut=glutathione S-transferase
RpoD_Peak_2670	3904831	3904880	73.6167	62.5839	46.7109	49.107	-1.02996	1.93609e-09	gene_id=STM14_RS19550;gene=None;prodcut=LacI family DNA-binding transcriptional regulator
RpoD_Peak_2680	3918939	3918990	154.448	164.707	106.762	114.045	-1.0547	1.82549e-19	gene_id=STM14_RS19630;gene=rfaC;prodcut=lipopolysaccharide heptosyltransferase RfaC
RpoD_Peak_2680	3918939	3918990	56.6621	58.7359	21.4492	26.4544	-1.79251	5.84629e-22	gene_id=STM14_RS19635;gene=rfaL;prodcut=O-antigen ligase RfaL
RpoD_Peak_2683	3925358	3925409	80.1253	81.9589	34.2869	35.9821	-1.72913	7.12923e-21	gene_id=STM14_RS19645;gene=waaZ;prodcut=3-deoxy-D-manno-oct-2-ulosonate III transferase WaaZ
RpoD_Peak_2686	3932699	3932748	88.4103	95.2501	33.5651	46.6115	-1.72012	1.3365e-17	gene_id=STM14_RS19650;gene=rfaY;prodcut=lipopolysaccharide core heptose(II) kinase RfaY
RpoD_Peak_2686	3932699	3932748	57.4842	63.6407	29.181	41.7773	-1.29514	2.00268e-10	gene_id=STM14_RS19655;gene=rfaJ;prodcut=lipopolysaccharide 1,2-glucosyltransferase RfaJ
RpoD_Peak_2686	3932699	3932748	124.994	139.921	69.2327	79.912	-1.35236	7.38861e-24	gene_id=STM14_RS19660;gene=waaO;prodcut=lipopolysaccharide 3-alpha-galactosyltransferase
RpoD_Peak_2686	3932699	3932748	96.3708	100.252	55.8331	68.2311	-1.1877	5.5594e-16	gene_id=STM14_RS19665;gene=waaB;prodcut=lipopolysaccharide 1,6-galactosyltransferase
RpoD_Peak_2686	3932699	3932748	200.428	207.891	144.15	143.456	-1.02864	1.59787e-27	gene_id=STM14_RS19680;gene=None;prodcut=glycosyltransferase family 4 protein
RpoD_Peak_2687	3932981	3933030	84.1937	89.0901	47.3582	44.9131	-1.43216	5.39044e-25	gene_id=STM14_RS19690;gene=waaA;prodcut=lipid IV(A) 3-deoxy-D-manno-octulosonic acid transferase
RpoD_Peak_2689	3936267	3936320	1364.69	1361.91	554.833	685.247	-1.65994	2.8731e-48	gene_id=STM14_RS19705;gene=rpmG;prodcut=50S ribosomal protein L33
RpoD_Peak_2689	3936267	3936320	1765.61	1679.15	859.506	861.174	-1.52424	7.95638e-84	gene_id=STM14_RS19710;gene=rpmB;prodcut=50S ribosomal protein L28
RpoD_Peak_2690	3937162	3937210	159.698	147.132	100.546	108.495	-1.07645	1.59048e-23	gene_id=STM14_RS19720;gene=coaBC;prodcut=bifunctional phosphopantothenoylcysteine decarboxylase/phosphopantothenate--cysteine ligase CoaBC
RpoD_Peak_2690	3937162	3937210	319.751	335.215	209.932	196.807	-1.21027	5.22025e-25	gene_id=STM14_RS19725;gene=dut;prodcut=dUTP diphosphatase
RpoD_Peak_2692	3941092	3941141	207.727	195.212	93.3674	92.1661	-1.64166	2.439e-39	gene_id=STM14_RS19740;gene=rph;prodcut=ribonuclease PH
RpoD_Peak_2697	3947415	3947467	91.0135	92.559	64.0561	59.6776	-1.09199	3.8652e-26	gene_id=STM14_RS19790;gene=recG;prodcut=ATP-dependent DNA helicase RecG
RpoD_Peak_2700	3954896	3954947	217.249	224.651	101.511	93.1967	-1.70523	3.32894e-78	gene_id=STM14_RS19805;gene=xanP;prodcut=xanthine/proton symporter XanP
RpoD_Peak_2713	3972798	3972847	15.9366	17.2759	59.671	73.962	1.48602	6.28864e-06	gene_id=STM14_RS19860;gene=None;prodcut=membrane protein
RpoD_Peak_2713	3972798	3972847	8.88563	11.5348	70.0117	68.7453	2.2412	9.60933e-18	gene_id=STM14_RS19865;gene=None;prodcut=transcriptional regulator
RpoD_Peak_2718	3979129	3979180	5.03148	7.99635	17.9372	20.1095	1.02256	0.0382853	gene_id=STM14_RS19885;gene=None;prodcut=MgtC family protein
RpoD_Peak_2722	3989193	3989242	6.29362	10.4962	103.759	105.93	3.11934	1.96988e-13	gene_id=STM14_RS19935;gene=None;prodcut=hypothetical protein
RpoD_Peak_2733	4004842	4004891	28.8497	24.3674	11.183	12.2662	-1.70535	2.17768e-11	gene_id=STM14_RS20005;gene=None;prodcut=MFS transporter
RpoD_Peak_2733	4004842	4004891	41.2856	40.4888	19.3484	15.4304	-1.75533	2.25887e-19	gene_id=STM14_RS20010;gene=uhpB;prodcut=signal transduction histidine-protein kinase/phosphatase UhpB
RpoD_Peak_2733	4004842	4004891	109.069	115.068	58.9865	47.7405	-1.59277	7.42429e-18	gene_id=STM14_RS20015;gene=uhpA;prodcut=transcriptional regulator UhpA
RpoD_Peak_2739	4012307	4012358	28.2393	25.6234	16.2542	14.3943	-1.33574	7.538e-06	gene_id=STM14_RS20060;gene=None;prodcut=DMT family transporter
RpoD_Peak_2762	4059257	4059304	598.534	603.282	215.556	275.083	-1.81655	6.91696e-26	gene_id=STM14_RS20270;gene=rpmH;prodcut=50S ribosomal protein L34
RpoD_Peak_2762	4059257	4059304	188.005	211.571	74.6384	80.1985	-1.89148	7.60545e-25	gene_id=STM14_RS20275;gene=rnpA;prodcut=ribonuclease P protein component
RpoD_Peak_2762	4059257	4059304	144.961	154.619	39.9485	39.9223	-2.4305	3.09389e-20	gene_id=STM14_RS20280;gene=yidD;prodcut=membrane protein insertion efficiency factor YidD
RpoD_Peak_2762	4059257	4059304	742.421	741.775	302.013	305.484	-1.81166	2.6661e-238	gene_id=STM14_RS20285;gene=yidC;prodcut=membrane protein insertase YidC
RpoD_Peak_2765	4064822	4064873	48.3628	47.9658	30.4103	35.2767	-1.07567	1.82516e-07	gene_id=STM14_RS20305;gene=None;prodcut=retron St85 family effector protein
RpoD_Peak_2778	4086104	4086153	578.426	583.615	407.545	425.218	-1.00352	2.41972e-61	gene_id=STM14_RS20390;gene=glmU;prodcut=bifunctional UDP-N-acetylglucosamine diphosphorylase/glucosamine-1-phosphate N-acetyltransferase GlmU
RpoD_Peak_2786	4094599	4094648	1560.66	1510.18	865.807	830.138	-1.37935	6.36688e-101	gene_id=STM14_RS20400;gene=None;prodcut=F0F1 ATP synthase subunit epsilon
RpoD_Peak_2786	4094599	4094648	2767.78	2788.67	1542.84	1481.25	-1.40069	1.35743e-247	gene_id=STM14_RS20405;gene=atpD;prodcut=F0F1 ATP synthase subunit beta
RpoD_Peak_2786	4094599	4094648	2219.12	2250.62	1312.02	1251.94	-1.32485	1.48838e-171	gene_id=STM14_RS20410;gene=atpG;prodcut=F0F1 ATP synthase subunit gamma
RpoD_Peak_2786	4094599	4094648	2653.57	2625.32	1492.68	1434.35	-1.37376	3.79242e-248	gene_id=STM14_RS20415;gene=atpA;prodcut=F0F1 ATP synthase subunit alpha
RpoD_Peak_2786	4094599	4094648	1385.81	1365.87	796.952	755.896	-1.34826	3.6966e-106	gene_id=STM14_RS20420;gene=atpH;prodcut=F0F1 ATP synthase subunit delta
RpoD_Peak_2786	4094599	4094648	1215.45	1181.69	707.863	706.364	-1.28415	1.47347e-81	gene_id=STM14_RS20425;gene=atpF;prodcut=F0F1 ATP synthase subunit B
RpoD_Peak_2786	4094599	4094648	468.22	479.658	355.98	284.12	-1.08915	4.7715e-15	gene_id=STM14_RS20430;gene=atpE;prodcut=F0F1 ATP synthase subunit C
RpoD_Peak_2786	4094599	4094648	625.437	619.273	423.46	418.77	-1.08641	3.18126e-57	gene_id=STM14_RS20435;gene=atpB;prodcut=F0F1 ATP synthase subunit A
RpoD_Peak_2786	4094599	4094648	649.654	624.136	425.469	366.317	-1.2086	1.05586e-34	gene_id=STM14_RS20440;gene=atpI;prodcut=F0F1 ATP synthase subunit I
RpoD_Peak_2790	4098297	4098348	419.072	422.126	209.743	209.638	-1.5272	1.30926e-44	gene_id=STM14_RS20455;gene=mioC;prodcut=FMN-binding protein MioC
RpoD_Peak_2809	4130983	4131034	1473.92	1507.02	327.201	313.005	-2.74212	0	gene_id=STM14_RS20615;gene=ilvC;prodcut=ketol-acid reductoisomerase
RpoD_Peak_2811	4132915	4132964	184.422	175.06	124.916	109.61	-1.13863	6.62482e-09	gene_id=STM14_RS20620;gene=ppiC;prodcut=peptidylprolyl isomerase PpiC
RpoD_Peak_2814	4138427	4138476	181.948	176.08	111.63	107.373	-1.23191	1.94204e-42	gene_id=STM14_RS20635;gene=gppA;prodcut=guanosine-5'-triphosphate,3'-diphosphate diphosphatase
RpoD_Peak_2836	4175254	4175303	23.3122	28.6089	113.523	110.233	1.58424	3.33366e-10	gene_id=STM14_RS20840;gene=None;prodcut=acyl-CoA thioesterase YigI
RpoD_Peak_2840	4181419	4181468	30.6803	32.3039	17.943	15.8114	-1.42255	1.61768e-07	gene_id=STM14_RS20875;gene=None;prodcut=carboxylate/amino acid/amine transporter
RpoD_Peak_2841	4183260	4183309	82.5163	82.7859	866.285	860.875	2.8624	9.57817e-258	gene_id=STM14_RS20880;gene=metR;prodcut=HTH-type transcriptional regulator MetR
RpoD_Peak_2841	4183260	4183309	7396.06	7483.11	2501.91	2484.43	-2.1001	0	gene_id=STM14_RS20885;gene=metE;prodcut=5-methyltetrahydropteroyltriglutamate-- homocysteine S-methyltransferase
RpoD_Peak_2843	4188493	4188544	110.495	112.849	624.953	614.239	1.94914	9.84192e-105	gene_id=STM14_RS20895;gene=None;prodcut=dienelactone hydrolase family protein
RpoD_Peak_2843	4188493	4188544	3738.92	3683.71	1640.82	1649.08	-1.69667	0	gene_id=STM14_RS20900;gene=udp;prodcut=uridine phosphorylase
RpoD_Peak_2859	4205324	4205373	16.1137	16.3013	46.6266	48.7163	1.03365	4.60675e-06	gene_id=STM14_RS20965;gene=fadA;prodcut=acetyl-CoA C-acyltransferase FadA
RpoD_Peak_2859	4205324	4205373	18.6424	21.1041	67.4903	70.4742	1.27241	1.65584e-18	gene_id=STM14_RS20970;gene=fadB;prodcut=fatty acid oxidation complex subunit alpha FadB
RpoD_Peak_2878	4230917	4230968	1638.68	1661.57	909.822	888.884	-1.39859	6.03041e-229	gene_id=STM14_RS21095;gene=typA;prodcut=ribosome-dependent GTPase TypA
RpoD_Peak_2884	4244296	4244345	4.95989	6.17855	17.4518	17.2501	1.11612	0.000123909	gene_id=STM14_RS21145;gene=None;prodcut=alpha-glucosidase
RpoD_Peak_2890	4253976	4254025	33.1539	25.803	127.505	121.042	1.55328	2.27776e-10	gene_id=STM14_RS21200;gene=None;prodcut=type II toxin-antitoxin system HigA family antitoxin
RpoD_Peak_2890	4253976	4254025	47.4535	38.2512	152.886	181.324	1.44137	1.43142e-08	gene_id=STM14_RS21205;gene=None;prodcut=type II toxin-antitoxin system HigB family toxin
RpoD_Peak_2897	4266350	4266398	39.9887	40.6497	33.1624	22.624	-1.0536	0.0084827	gene_id=STM14_RS21265;gene=None;prodcut=AzlD domain-containing protein
RpoD_Peak_2908	4287031	4287078	453.174	438.678	222.299	232.789	-1.49359	9.75227e-84	gene_id=STM14_RS21385;gene=None;prodcut=sulfate ABC transporter substrate-binding protein
RpoD_Peak_2917	4297060	4297111	46.7964	41.6715	28.9352	32.2785	-1.05421	9.58774e-07	gene_id=STM14_RS21430;gene=lsrR;prodcut=transcriptional regulator LsrR
RpoD_Peak_2930	4315682	4315733	218.127	209.808	148.415	125.717	-1.16517	1.85824e-28	gene_id=STM14_RS21530;gene=ftsN;prodcut=cell division protein FtsN
RpoD_Peak_2931	4316812	4316861	93.6042	74.369	47.4348	52.8013	-1.26726	2.3579e-14	gene_id=STM14_RS21535;gene=cytR;prodcut=DNA-binding transcriptional regulator CytR
RpoD_Peak_2936	4323244	4323297	644.969	632.952	3025.76	3009.62	1.7169	9.09501e-303	gene_id=STM14_RS21565;gene=metB;prodcut=cystathionine gamma-synthase
RpoD_Peak_2936	4323244	4323297	579.123	588.318	3008.04	2907.12	1.81802	0	gene_id=STM14_RS21570;gene=metL;prodcut=bifunctional aspartate kinase/homoserine dehydrogenase II
RpoD_Peak_2944	4348719	4348768	175.734	183.224	89.204	83.4342	-1.57899	4.3458e-70	gene_id=STM14_RS21655;gene=None;prodcut=phosphoethanolamine transferase CptA
RpoD_Peak_2946	4351614	4351662	581.704	513.299	312.73	297.677	-1.36567	9.26966e-113	gene_id=STM14_RS21660;gene=ppc;prodcut=phosphoenolpyruvate carboxylase
RpoD_Peak_2948	4353144	4353193	466.078	460.829	258.742	284.977	-1.29239	3.53987e-67	gene_id=STM14_RS21665;gene=argE;prodcut=acetylornithine deacetylase
RpoD_Peak_2948	4353144	4353193	689.823	710.584	58.2815	60.0705	-4.08839	0	gene_id=STM14_RS21670;gene=argC;prodcut=N-acetyl-gamma-glutamyl-phosphate reductase
RpoD_Peak_2948	4353144	4353193	1001.76	984.894	203.088	218.257	-2.76066	0	gene_id=STM14_RS21675;gene=argB;prodcut=acetylglutamate kinase
RpoD_Peak_2948	4353144	4353193	567.973	549.766	123.577	113.554	-2.75928	0	gene_id=STM14_RS21680;gene=argH;prodcut=argininosuccinate lyase
RpoD_Peak_2954	4361432	4361481	184.723	195.689	86.6426	84.2675	-1.67741	3.58775e-84	gene_id=STM14_RS21710;gene=btuB;prodcut=TonB-dependent vitamin B12 receptor BtuB
RpoD_Peak_2958	4373299	4373348	92.3108	84.5646	50.4926	49.9616	-1.3389	1.13729e-17	gene_id=STM14_RS21755;gene=coaA;prodcut=type I pantothenate kinase
RpoD_Peak_2963	4376561	4376610	4237.6	4290.75	1859.79	1750.03	-1.76335	7.26873e-274	gene_id=STM14_RS21800;gene=rplK;prodcut=50S ribosomal protein L11
RpoD_Peak_2963	4376561	4376610	6808.76	6965.51	3011.67	2951.28	-1.73087	0	gene_id=STM14_RS21805;gene=rplA;prodcut=50S ribosomal protein L1
RpoD_Peak_2964	4377838	4377887	11096.3	11348	5769.46	5588.28	-1.50572	7.58767e-300	gene_id=STM14_RS21810;gene=rplJ;prodcut=50S ribosomal protein L10
RpoD_Peak_2965	4378757	4378806	12431.4	12575.6	5927.49	6067.44	-1.58263	7.91145e-293	gene_id=STM14_RS21815;gene=rplL;prodcut=50S ribosomal protein L7/L12
RpoD_Peak_2975	4396271	4396322	739.557	755.677	530.818	526.56	-1.02285	1.66472e-70	gene_id=STM14_RS21850;gene=thiH;prodcut=2-iminoacetate synthase ThiH
RpoD_Peak_2980	4400168	4400219	2562.82	2480.11	1612.73	1736.73	-1.113	1.45936e-62	gene_id=STM14_RS21905;gene=hupA;prodcut=DNA-binding protein HU-alpha
RpoD_Peak_2982	4407942	4407991	352.34	334.98	220.231	193.467	-1.25516	1.21134e-57	gene_id=STM14_RS21930;gene=purD;prodcut=phosphoribosylamine--glycine ligase
RpoD_Peak_2982	4407942	4407991	113.842	113.008	75.3293	69.7558	-1.16762	7.36712e-28	gene_id=STM14_RS21935;gene=purH;prodcut=bifunctional phosphoribosylaminoimidazolecarboxamide formyltransferase/IMP cyclohydrolase
RpoD_Peak_2983	4414313	4414362	489.027	513.289	3948.07	4130.77	2.48825	0	gene_id=STM14_RS21970;gene=metA;prodcut=homoserine O-succinyltransferase
RpoD_Peak_3001	4453407	4453458	1087.95	1057.18	409.412	385.737	-1.95458	9.91066e-295	gene_id=STM14_RS22165;gene=lysC;prodcut=lysine-sensitive aspartokinase 3
RpoD_Peak_3015	4472159	4472208	229.288	229.095	148.45	151.128	-1.13654	2.74298e-64	gene_id=STM14_RS22240;gene=plsB;prodcut=glycerol-3-phosphate 1-O-acyltransferase PlsB
RpoD_Peak_3024	4482797	4482846	469.376	490.063	233.594	217.662	-1.61124	4.81882e-113	gene_id=STM14_RS22305;gene=tyrB;prodcut=aromatic amino acid transaminase
RpoD_Peak_3049	4515465	4515514	14.5789	18.2354	63.2195	66.578	1.46071	0.000581831	gene_id=STM14_RS22380;gene=None;prodcut=YjcB family protein
RpoD_Peak_3053	4519508	4519559	477.019	462.659	217.151	208.345	-1.66581	6.84911e-137	gene_id=STM14_RS22405;gene=ghxP;prodcut=guanine/hypoxanthine transporter GhxP
RpoD_Peak_3059	4536433	4536482	107.548	96.9187	531.332	501.582	1.81395	4.30619e-112	gene_id=STM14_RS22480;gene=gltP;prodcut=glutamate/aspartate:proton symporter GltP
RpoD_Peak_3063	4544086	4544135	44.074	18.3761	13.4323	23.1821	-1.29115	0.01485	gene_id=STM14_RS22515;gene=None;prodcut=zinc ribbon domain-containing protein YjdM
RpoD_Peak_3064	4544312	4544363	105.889	103.624	490.59	462.3	1.66227	7.88419e-108	gene_id=STM14_RS22520;gene=proP;prodcut=glycine betaine/L-proline transporter ProP
RpoD_Peak_3110	4587433	4587482	1593.68	1479.26	5767.39	5907.95	1.40333	1.36981e-130	gene_id=STM14_RS22725;gene=None;prodcut=co-chaperone GroES
RpoD_Peak_3110	4587433	4587482	2476.99	2223.57	8987.81	8853.73	1.40187	4.76438e-192	gene_id=STM14_RS22730;gene=groL;prodcut=chaperonin GroEL
RpoD_Peak_3114	4592373	4592424	1497.06	1443.15	609.856	703.889	-1.68475	1.20519e-115	gene_id=STM14_RS22750;gene=efp;prodcut=elongation factor P
RpoD_Peak_3126	4611210	4611261	82.5696	85.5548	282.63	269.085	1.19132	4.88375e-42	gene_id=STM14_RS22860;gene=nnr;prodcut=bifunctional ADP-dependent NAD(P)H-hydrate dehydratase/NAD(P)H-hydrate epimerase
RpoD_Peak_3147	4643234	4643286	707.208	721.185	352.382	307.91	-1.63589	5.52634e-66	gene_id=STM14_RS23035;gene=rpsF;prodcut=30S ribosomal protein S6
RpoD_Peak_3147	4643234	4643286	552.938	555.255	241.477	237.774	-1.73232	3.46269e-51	gene_id=STM14_RS23040;gene=priB;prodcut=primosomal replication protein N
RpoD_Peak_3147	4643234	4643286	516.177	482.258	257.914	218.738	-1.58893	5.48943e-29	gene_id=STM14_RS23045;gene=rpsR;prodcut=30S ribosomal protein S18
RpoD_Peak_3150	4646702	4646751	482.893	460.97	158.028	144.441	-2.16421	1.3739e-108	gene_id=STM14_RS23065;gene=fklB;prodcut=FKBP-type peptidyl-prolyl cis-trans isomerase
RpoD_Peak_3161	4656125	4656174	84.3015	75.4243	434.22	416.468	1.89027	5.52713e-21	gene_id=STM14_RS23110;gene=None;prodcut=DUF1107 domain-containing protein
RpoD_Peak_3164	4658717	4658766	143.437	135.466	807.66	801.7	2.00592	3.13918e-110	gene_id=STM14_RS23120;gene=msrA;prodcut=peptide-methionine (S)-S-oxide reductase MsrA
RpoD_Peak_3171	4668114	4668163	2212.2	2129.82	1472.83	1455.96	-1.09083	4.02066e-95	gene_id=STM14_RS23150;gene=ppa;prodcut=inorganic diphosphatase
RpoD_Peak_3172	4669333	4669381	252.299	246.484	173.412	179.694	-1.02119	4.50334e-37	gene_id=STM14_RS23160;gene=mpl;prodcut=UDP-N-acetylmuramate:L-alanyl-gamma-D-glutamyl- meso-diaminopimelate ligase
RpoD_Peak_3201	4717874	4717923	25.3965	33.4381	8.38013	10.4218	-2.17117	9.40765e-07	gene_id=STM14_RS23375;gene=pyrI;prodcut=aspartate carbamoyltransferase regulatory subunit
RpoD_Peak_3201	4717874	4717923	25.0983	28.1988	7.13151	4.90449	-2.66681	1.44446e-14	gene_id=STM14_RS23380;gene=pyrB;prodcut=aspartate carbamoyltransferase
RpoD_Peak_3218	4741907	4741955	1.79731	1.9983	8.55545	7.34035	1.54287	0.0188859	gene_id=STM14_RS23495;gene=idnD;prodcut=L-idonate 5-dehydrogenase
RpoD_Peak_3231	4766252	4766303	133.313	134.55	77.1557	111.687	-1.02503	0.000500705	gene_id=STM14_RS23575;gene=None;prodcut=YebC/PmpR family DNA-binding transcriptional regulator
RpoD_Peak_3249	4790192	4790241	14.2057	9.88859	45.8217	39.9011	1.30855	0.00638984	gene_id=STM14_RS23705;gene=symE;prodcut=endoribonuclease SymE
RpoD_Peak_3252	4793550	4793599	46.6384	45.9371	22.1514	22.9612	-1.56024	6.18175e-18	gene_id=STM14_RS23710;gene=None;prodcut=restriction endonuclease subunit S
RpoD_Peak_3252	4793550	4793599	85.706	76.1603	47.9615	57.1911	-1.14504	3.33571e-17	gene_id=STM14_RS23715;gene=hsdM;prodcut=type I restriction-modification system methyltransferase
RpoD_Peak_3255	4802605	4802656	69.9778	67.9128	34.4569	31.9251	-1.57728	5.92686e-38	gene_id=STM14_RS23750;gene=btsT;prodcut=pyruvate/proton symporter BtsT
RpoD_Peak_3255	4802605	4802656	64.0084	62.3121	41.0891	40.3454	-1.15623	2.22962e-17	gene_id=STM14_RS23755;gene=tsr;prodcut=methyl-accepting chemotaxis protein
RpoD_Peak_3260	4810298	4810347	5.04568	3.68962	32.0393	30.4782	2.3168	6.34245e-11	gene_id=STM14_RS23785;gene=None;prodcut=SIS domain-containing protein
RpoD_Peak_3260	4810298	4810347	18.1422	13.6664	53.6759	54.9462	1.24962	1.78243e-07	gene_id=STM14_RS23790;gene=None;prodcut=SIS domain-containing protein
RpoD_Peak_3262	4814843	4814894	160.049	157.451	111.961	113.535	-1.01655	3.23328e-39	gene_id=STM14_RS23795;gene=opgB;prodcut=phosphatidylglycerol--membrane-oligosaccharide glycerophosphotransferase
RpoD_Peak_3266	4821759	4821808	214.125	202.244	102.866	97.4363	-1.57831	1.9412e-41	gene_id=STM14_RS23840;gene=fhuF;prodcut=siderophore-iron reductase FhuF
RpoD_Peak_3270	4825063	4825112	94.7335	104.815	50.4358	57.1092	-1.41542	2.19289e-21	gene_id=STM14_RS23870;gene=rsmC;prodcut=16S rRNA (guanine(1207)-N(2))-methyltransferase RsmC
RpoD_Peak_3285	4845984	4846035	244.359	246.432	152.667	153.026	-1.20602	2.19608e-37	gene_id=STM14_RS23980;gene=serB;prodcut=phosphoserine phosphatase
RpoD_Peak_3300	4866294	4866343	6.41123	7.17013	22.856	25.2039	1.30032	0.00878869	gene_id=STM14_RS24065;gene=None;prodcut=fimbrial protein
RpoD_Peak_3308	4869390	4869439	13.7927	10.5012	43.5498	42.4149	1.30078	6.69226e-05	gene_id=STM14_RS24090;gene=None;prodcut=tRNA/rRNA methyltransferase

## Sheet: RpoS_Con&HS
Peak_id	Start	End	TPM_1	TPM_2	TPM_3	TPM_4	LFC	q-value	Product
RpoS_Peak_P0021	22228	22277	46.2569	50.7662	160.985	149.582	1.1553	4.19489e-10	gene_id=STM14_RS00150;gene=None;prodcut=EAL domain-containing protein
RpoS_Peak_P0021	22228	22277	26.5231	18.5361	70.3855	66.5879	1.08179	0.000360461	gene_id=STM14_RS00155;gene=None;prodcut=CaiF/GrlA family transcriptional regulator
RpoS_Peak_P0021	22228	22277	9.74268	7.20578	33.6391	24.5345	1.25627	0.009696	gene_id=STM14_RS00160;gene=None;prodcut=membrane protein
RpoS_Peak_0008	10043	10094	45.3985	44.3376	20.8725	25.0811	-1.48925	3.13184e-07	gene_id=STM14_RS00610;gene=satP;prodcut=acetate uptake transporter
RpoS_Peak_0016	24283	24334	22.7527	21.629	196.536	192.606	2.60944	9.72157e-37	gene_id=STM14_RS00670;gene=None;prodcut=fimbrial protein BcfA
RpoS_Peak_0049	74004	74057	1602.7	1617.28	260.343	239.268	-3.21075	0	gene_id=STM14_RS00890;gene=dapB;prodcut=4-hydroxy-tetrahydrodipicolinate reductase
RpoS_Peak_0054	94274	94325	4.44592	1.77952	39.023	32.6835	3.00337	0.000261591	gene_id=STM14_RS00980;gene=None;prodcut=YgdI/YgdR family lipoprotein
RpoS_Peak_0062	98952	99003	34.1233	26.3851	94.0017	82.4945	1.02185	5.2746e-05	gene_id=STM14_RS01005;gene=kefF;prodcut=glutathione-regulated potassium-efflux system oxidoreductase KefF
RpoS_Peak_0071	116803	116852	9.94972	12.2793	36.0415	32.5084	1.10122	0.00351056	gene_id=STM14_RS01070;gene=None;prodcut=YdcF family protein
RpoS_Peak_0077	134608	134661	569.933	560.1	1777	1800.35	1.13982	3.48737e-77	gene_id=STM14_RS01130;gene=leuD;prodcut=3-isopropylmalate dehydratase small subunit
RpoS_Peak_0077	134608	134661	546.038	538.293	1721.99	1674.64	1.1244	5.96331e-122	gene_id=STM14_RS01135;gene=leuC;prodcut=3-isopropylmalate dehydratase large subunit
RpoS_Peak_0077	134608	134661	512.801	511.623	1639.64	1658.25	1.16401	1.40454e-107	gene_id=STM14_RS01140;gene=leuB;prodcut=3-isopropylmalate dehydrogenase
RpoS_Peak_0077	134608	134661	618.872	620.848	2222.7	2179.58	1.30534	5.27197e-187	gene_id=STM14_RS01145;gene=leuA;prodcut=2-isopropylmalate synthase
RpoS_Peak_0095	175572	175621	701.089	707.097	416.062	406.577	-1.29845	3.79017e-119	gene_id=STM14_RS01335;gene=aroP;prodcut=aromatic amino acid transporter AroP
RpoS_Peak_0104	190098	190148	48.3952	55.5193	29.8815	40.5646	-1.08456	1.71239e-06	gene_id=STM14_RS01380;gene=None;prodcut=HNH endonuclease
RpoS_Peak_0105	190250	190300	65.741	70.3204	201.343	191.9	1.00807	3.43701e-07	gene_id=STM14_RS01385;gene=yacL;prodcut=protein YacL
RpoS_Peak_0106	197180	197230	440.095	447.808	307.02	317.723	-1.03004	4.35837e-61	gene_id=STM14_RS01425;gene=cueO;prodcut=multicopper oxidase CueO
RpoS_Peak_0107	201297	201346	29.8397	29.7727	182.483	168.873	2.03615	3.04601e-93	gene_id=STM14_RS01430;gene=None;prodcut=pyrroloquinoline quinone-dependent dehydrogenase
RpoS_Peak_0116	216093	216143	63.903	57.9361	34.0587	34.3946	-1.35455	3.11142e-07	gene_id=STM14_RS01500;gene=folK;prodcut=2-amino-4-hydroxy-6- hydroxymethyldihydropteridine diphosphokinase
RpoS_Peak_0116	216093	216143	371.736	346.008	259.93	247.678	-1.02246	1.08847e-47	gene_id=STM14_RS01505;gene=pcnB;prodcut=polynucleotide adenylyltransferase PcnB
RpoS_Peak_0126	231284	231333	9.17664	9.18258	51.3958	72.7758	2.23614	3.19137e-10	gene_id=STM14_RS01560;gene=stfA;prodcut=fimbrial major subunit StfA
RpoS_Peak_0127	231978	232027	4.49976	5.43426	21.4015	20.5666	1.55555	1.617e-10	gene_id=STM14_RS01565;gene=None;prodcut=fimbrial biogenesis outer membrane usher protein
RpoS_Peak_0137	243502	243551	54.5307	53.0217	31.9839	40.1104	-1.10047	4.84092e-07	gene_id=STM14_RS01615;gene=btuF;prodcut=vitamin B12 ABC transporter substrate-binding protein BtuF
RpoS_Peak_0137	243502	243551	214.542	205.54	141.959	129.331	-1.15347	1.15547e-22	gene_id=STM14_RS01620;gene=mtnN;prodcut=5'-methylthioadenosine/S-adenosylhomocysteine nucleosidase
RpoS_Peak_0140	248391	248444	390.783	404.868	1112.22	1238.3	1.04031	9.01425e-30	gene_id=STM14_RS01640;gene=None;prodcut=DUF3461 family protein
RpoS_Peak_0158	267203	267254	759.476	751.376	527.562	526.02	-1.04293	1.01276e-67	gene_id=STM14_RS01745;gene=accA;prodcut=acetyl-CoA carboxylase carboxyl transferase subunit alpha
RpoS_Peak_0173	288784	288833	126.753	121.747	85.7669	90.211	-1.02083	4.92352e-10	gene_id=STM14_RS01825;gene=gmhB;prodcut=D-glycero-beta-D-manno-heptose 1,7-bisphosphate 7-phosphatase
RpoS_Peak_0184	304062	304111	57.6207	62.9396	40.4454	43.1135	-1.05229	5.96483e-05	gene_id=STM14_RS01900;gene=rnhA;prodcut=ribonuclease HI
RpoS_Peak_0198	340470	340519	1.33091	1.33177	6.95341	14.8242	2.51129	0.0428534	gene_id=STM14_RS02075;gene=None;prodcut=hypothetical protein
RpoS_Peak_0236	387750	387799	14.7912	15.0627	73.0373	74.9394	1.78658	4.66254e-25	gene_id=STM14_RS02325;gene=None;prodcut=EAL domain-containing protein
RpoS_Peak_0246	409441	409490	39.6431	35.9957	910.09	871.183	4.03473	0	gene_id=STM14_RS02415;gene=None;prodcut=cytochrome ubiquinol oxidase subunit I
RpoS_Peak_0246	409441	409490	36.692	42.8351	655.4	651.181	3.51522	6.20973e-249	gene_id=STM14_RS02420;gene=cydB;prodcut=cytochrome d ubiquinol oxidase subunit II
RpoS_Peak_0246	409441	409490	0	0	14.5865	19.004	5.35713	0.00710153	gene_id=STM14_RS02425;gene=None;prodcut=DUF2474 domain-containing protein
RpoS_Peak_0248	416292	416343	218.206	198.972	1860.63	2206.51	2.76364	4.91242e-134	gene_id=STM14_RS02445;gene=yahO;prodcut=DUF1471 family periplasmic protein YahO
RpoS_Peak_0261	437624	437673	248.809	249.758	800.518	801.582	1.16125	1.80002e-22	gene_id=STM14_RS02530;gene=iraP;prodcut=anti-adapter protein IraP
RpoS_Peak_0263	438336	438385	39.7206	41.6695	323.333	336.813	2.4971	7.32981e-35	gene_id=STM14_RS02535;gene=psiF;prodcut=phosphate starvation-inducible protein PsiF
RpoS_Peak_0276	460191	460240	97.1463	91.7872	38.0154	36.6433	-1.86217	2.43824e-34	gene_id=STM14_RS02640;gene=queA;prodcut=tRNA preQ1(34) S-adenosylmethionine ribosyltransferase-isomerase QueA
RpoS_Peak_0276	460191	460240	383.712	392.005	247.058	244.225	-1.18197	2.53301e-58	gene_id=STM14_RS02645;gene=tgt;prodcut=tRNA guanosine(34) transglycosylase Tgt
RpoS_Peak_0276	460191	460240	1025.9	999.366	610.526	629.474	-1.23068	1.72401e-50	gene_id=STM14_RS02650;gene=yajC;prodcut=preprotein translocase subunit YajC
RpoS_Peak_0276	460191	460240	651.897	663.148	411.992	416.553	-1.18937	6.25687e-111	gene_id=STM14_RS02655;gene=secD;prodcut=protein translocase subunit SecD
RpoS_Peak_0282	475254	475305	43.7522	41.6656	280.929	279.215	2.19042	7.21111e-72	gene_id=STM14_RS02725;gene=None;prodcut=aldo/keto reductase
RpoS_Peak_0293	490895	490944	12.5438	14.5984	38.4666	42.2191	1.04879	1.8747e-06	gene_id=STM14_RS02805;gene=None;prodcut=SEL1-like repeat protein
RpoS_Peak_0298	498937	498988	1473.18	1480.15	764.111	732.344	-1.50374	7.05954e-183	gene_id=STM14_RS02815;gene=cyoE;prodcut=heme o synthase
RpoS_Peak_0298	498937	498988	699.893	665.422	416.784	388.049	-1.28513	5.38774e-39	gene_id=STM14_RS02820;gene=None;prodcut=cytochrome o ubiquinol oxidase subunit IV
RpoS_Peak_0298	498937	498988	987.249	969.122	510.895	475.217	-1.51116	5.05263e-110	gene_id=STM14_RS02825;gene=None;prodcut=cytochrome o ubiquinol oxidase subunit III
RpoS_Peak_0298	498937	498988	1362.99	1323.89	668.731	645.4	-1.55468	9.10289e-269	gene_id=STM14_RS02830;gene=cyoB;prodcut=cytochrome o ubiquinol oxidase subunit I
RpoS_Peak_0298	498937	498988	1493.78	1473.63	634.742	634.16	-1.74849	1.70628e-248	gene_id=STM14_RS02835;gene=cyoA;prodcut=cytochrome o ubiquinol oxidase subunit II
RpoS_Peak_0301	501645	501696	217.931	234.897	1010.88	974.564	1.60933	5.10065e-52	gene_id=STM14_RS02850;gene=bolA;prodcut=transcriptional regulator BolA
RpoS_Peak_0302	502081	502130	2825.87	2833.09	1312.73	1362.57	-1.60349	9.56625e-272	gene_id=STM14_RS02855;gene=tig;prodcut=trigger factor
RpoS_Peak_0309	511784	511833	18.5662	14.4497	76.5223	59.1671	1.51605	2.09883e-05	gene_id=STM14_RS02890;gene=fadM;prodcut=long-chain acyl-CoA thioesterase FadM
RpoS_Peak_0312	523965	524016	24.567	23.1369	442.436	455.526	3.71184	2.78436e-110	gene_id=STM14_RS02945;gene=None;prodcut=YbaY family lipoprotein
RpoS_Peak_0327	529803	529853	84.3917	76.0017	273.364	316.463	1.35642	1.17007e-09	gene_id=STM14_RS02980;gene=None;prodcut=HHA domain-containing protein
RpoS_Peak_0327	529803	529853	75.7131	92.2322	328.493	362.385	1.51752	6.16226e-20	gene_id=STM14_RS02985;gene=tomB;prodcut=Hha toxicity modulator TomB
RpoS_Peak_0357	599772	599823	87.1892	77.5517	45.5525	37.4495	-1.51092	5.86182e-15	gene_id=STM14_RS03285;gene=lpxH;prodcut=UDP-2,3-diacylglucosamine diphosphatase
RpoS_Peak_0358	604497	604548	183.155	205.46	114.829	112.74	-1.29529	5.12676e-09	gene_id=STM14_RS03315;gene=ybcJ;prodcut=ribosome-associated protein YbcJ
RpoS_Peak_0358	604497	604548	219.6	234.249	154.962	153.007	-1.08255	7.76426e-26	gene_id=STM14_RS03320;gene=folD;prodcut=bifunctional methylenetetrahydrofolate dehydrogenase/methenyltetrahydrofolate cyclohydrolase FolD
RpoS_Peak_0360	610369	610418	6.34741	3.9697	24.0427	24.745	1.71952	0.00137378	gene_id=STM14_RS03350;gene=sfmF;prodcut=fimbria assembly protein
RpoS_Peak_0364	622415	622466	1.1012	2.20382	8.05457	13.0833	2.15464	0.0132617	gene_id=STM14_RS03435;gene=rclC;prodcut=reactive chlorine resistance membrane protein RclC
RpoS_Peak_0368	627698	627750	27.8262	27.5302	116.522	116.053	1.54804	7.82019e-38	gene_id=STM14_RS03455;gene=None;prodcut=autotransporter domain-containing esterase
RpoS_Peak_0373	641476	641527	12.3406	10.3212	56.9683	47.5963	1.68305	6.83128e-12	gene_id=STM14_RS03520;gene=None;prodcut=YbdK family carboxylate-amine ligase
RpoS_Peak_0386	668615	668664	18.5111	17.8556	55.0651	57.9546	1.1132	4.24468e-08	gene_id=STM14_RS03630;gene=None;prodcut=phosphoadenosine phosphosulfate reductase
RpoS_Peak_0399	692406	692455	19.93	15.4781	11.8113	12.0934	-1.08911	0.000164017	gene_id=STM14_RS03740;gene=dcuC;prodcut=anaerobic C4-dicarboxylate transporter DcuC
RpoS_Peak_0401	693355	693407	6023.49	5823.91	2310.84	2751.86	-1.74798	2.20051e-34	gene_id=STM14_RS03750;gene=cspE;prodcut=transcription antiterminator/RNA stability regulator CspE
RpoS_Peak_0403	694097	694148	13.5786	12.8035	82.948	83.4753	2.1345	9.89446e-19	gene_id=STM14_RS03760;gene=None;prodcut=deaminated glutathione amidase
RpoS_Peak_0423	717030	717081	87.7279	82.5697	466.054	409.242	1.83856	5.04457e-42	gene_id=STM14_RS03875;gene=None;prodcut=zinc ribbon-containing protein
RpoS_Peak_0432	736524	736573	388.857	397.07	277.683	275.859	-1.02868	1.24111e-54	gene_id=STM14_RS03960;gene=miaB;prodcut=tRNA (N6-isopentenyl adenosine(37)-C2)-methylthiotransferase MiaB
RpoS_Peak_0455	775226	775276	23.6299	23.065	101.188	101.082	1.59215	6.02987e-26	gene_id=STM14_RS04160;gene=phrB;prodcut=deoxyribodipyrimidine photo-lyase
RpoS_Peak_0463	796297	796346	11.4169	6.89394	33.732	31.7914	1.31735	3.00504e-05	gene_id=STM14_RS04260;gene=None;prodcut=AbrB family transcriptional regulator
RpoS_Peak_0471	823277	823328	16.2399	18.2268	74.9859	71.377	1.56309	7.11176e-13	gene_id=STM14_RS04415;gene=zitB;prodcut=CDF family zinc transporter ZitB
RpoS_Peak_0473	823894	823945	10.1019	5.85224	297.222	305.577	4.71718	4.56011e-52	gene_id=STM14_RS04420;gene=None;prodcut=YbgS-like family protein
RpoS_Peak_0489	859059	859108	100.556	114.008	394.133	403.308	1.37093	2.06997e-25	gene_id=STM14_RS04585;gene=None;prodcut=kinase inhibitor
RpoS_Peak_0505	875232	875281	0.676363	1.0152	13.0747	7.15693	3.05495	0.0018681	gene_id=STM14_RS04680;gene=None;prodcut=membrane protein
RpoS_Peak_0505	875232	875281	1.1012	3.30573	12.6572	15.1275	2.13256	0.00462788	gene_id=STM14_RS04685;gene=None;prodcut=membrane protein
RpoS_Peak_0509	880152	880204	14.5516	11.5632	77.3675	66.978	1.94371	8.58315e-17	gene_id=STM14_RS04690;gene=None;prodcut=YbhN family protein
RpoS_Peak_0509	880152	880204	10.6216	9.46596	98.6735	99.637	2.78074	6.09339e-45	gene_id=STM14_RS04695;gene=clsB;prodcut=cardiolipin synthase ClsB
RpoS_Peak_0509	880152	880204	9.2288	10.5928	122.81	120.027	3.09181	1.40721e-37	gene_id=STM14_RS04700;gene=None;prodcut=endonuclease/exonuclease/phosphatase family protein
RpoS_Peak_0512	886536	886587	24.2038	24.9647	84.4325	81.9144	1.23541	4.91031e-12	gene_id=STM14_RS04710;gene=None;prodcut=ABC transporter permease
RpoS_Peak_0512	886536	886587	24.784	25.1648	80.7382	76.3211	1.12978	3.21689e-10	gene_id=STM14_RS04715;gene=None;prodcut=ABC transporter permease
RpoS_Peak_0512	886536	886587	40.9495	41.0948	167.062	148.336	1.41947	1.45806e-36	gene_id=STM14_RS04720;gene=None;prodcut=ATP-binding cassette domain-containing protein
RpoS_Peak_0512	886536	886587	34.1404	40.5809	149.613	147.729	1.46931	1.83183e-22	gene_id=STM14_RS04725;gene=hlyD;prodcut=secretion protein HlyD
RpoS_Peak_0512	886536	886587	28.3802	36.6434	117.025	108.09	1.26803	7.04263e-10	gene_id=STM14_RS04730;gene=cecR;prodcut=transcriptional regulator CecR
RpoS_Peak_0512	886536	886587	52.1013	51.5305	20.9875	22.8766	-1.7638	7.98115e-23	gene_id=STM14_RS04735;gene=rhlE;prodcut=ATP-dependent RNA helicase RhlE
RpoS_Peak_0513	892311	892363	9.2369	2.31072	82.0398	63.4454	3.13275	2.1e-08	gene_id=STM14_RS04760;gene=None;prodcut=DksA/TraR family C4-type zinc finger protein
RpoS_Peak_0514	895674	895725	9.8322	8.9104	51.9505	48.5586	1.90007	4.49581e-26	gene_id=STM14_RS04770;gene=ybiO;prodcut=mechanosensitive channel protein
RpoS_Peak_0516	899037	899091	113.154	114.862	2242.63	2431.98	3.83534	0	gene_id=STM14_RS04790;gene=dps;prodcut=DNA starvation/stationary phase protection protein Dps
RpoS_Peak_0519	900554	900605	2132.34	2103.77	7489.83	7702.58	1.32001	2.56983e-176	gene_id=STM14_RS04800;gene=ompX;prodcut=outer membrane protein OmpX
RpoS_Peak_0524	906032	906082	104.264	102.093	74.8132	68.0354	-1.05334	1.34287e-13	gene_id=STM14_RS04820;gene=ldtB;prodcut=L,D-transpeptidase
RpoS_Peak_0530	926085	926136	67.5133	78.2804	545.888	522.813	2.35066	5.03722e-59	gene_id=STM14_RS04900;gene=bssR;prodcut=biofilm formation regulator BssR
RpoS_Peak_0539	936442	936493	109.656	100.812	318.5	324.243	1.08806	1.74368e-32	gene_id=STM14_RS04955;gene=dacC;prodcut=serine-type D-Ala-D-Ala carboxypeptidase
RpoS_Peak_0542	945512	945561	6.53163	5.99121	26.1624	20.0068	1.35914	0.0298644	gene_id=STM14_RS04995;gene=None;prodcut=inner membrane protein YbjM
RpoS_Peak_0547	949276	949327	958.122	955.222	275.927	287.528	-2.2868	0	gene_id=STM14_RS05025;gene=potF;prodcut=spermidine/putrescine ABC transporter substrate-binding protein PotF
RpoS_Peak_0547	949276	949327	584.884	580.353	161.809	174.71	-2.31514	1.42363e-218	gene_id=STM14_RS05030;gene=potG;prodcut=putrescine ABC transporter ATP-binding subunit PotG
RpoS_Peak_0547	949276	949327	206.723	228.256	64.5538	74.8273	-2.1659	3.64989e-71	gene_id=STM14_RS05035;gene=potH;prodcut=putrescine ABC transporter permease PotH
RpoS_Peak_0547	949276	949327	232.108	232.014	105.106	90.0654	-1.77217	2.76274e-55	gene_id=STM14_RS05040;gene=potI;prodcut=putrescine ABC transporter permease PotI
RpoS_Peak_0553	963583	963632	33.1182	37.5317	138.423	137.332	1.44151	7.71562e-12	gene_id=STM14_RS05095;gene=None;prodcut=lipoprotein
RpoS_Peak_0555	970133	970182	11.394	8.28098	133.845	125.04	3.19516	1.96436e-84	gene_id=STM14_RS05125;gene=poxB;prodcut=ubiquinone-dependent pyruvate dehydrogenase
RpoS_Peak_0559	976783	976832	748.454	776.476	395.789	462.929	-1.35039	2.55828e-24	gene_id=STM14_RS05150;gene=None;prodcut=VirK/YbjX family protein
RpoS_Peak_0568	989909	989960	1595	1597.91	651.566	753.036	-1.70791	8.53999e-76	gene_id=STM14_RS05215;gene=infA;prodcut=translation initiation factor IF-1
RpoS_Peak_0569	995027	995078	865.09	865.234	360.708	386.356	-1.73489	2.01353e-102	gene_id=STM14_RS05245;gene=lrp;prodcut=leucine-responsive transcriptional regulator Lrp
RpoS_Peak_0576	1009303	1009352	10.2928	10.2995	33.9315	30.8412	1.13024	6.75365e-06	gene_id=STM14_RS05295;gene=None;prodcut=amino acid permease
RpoS_Peak_0584	1018916	1018967	11.2955	12.4925	78.5815	70.5218	2.12471	8.14086e-15	gene_id=STM14_RS05330;gene=None;prodcut=DUF421 domain-containing protein
RpoS_Peak_0585	1019807	1019856	1460.88	1476.6	938.953	953.672	-1.15703	3.8155e-120	gene_id=STM14_RS05335;gene=serC;prodcut=3-phosphoserine/phosphohydroxythreonine transaminase
RpoS_Peak_0590	1023836	1023885	6986.3	6908.62	3279.02	3403.83	-1.57848	0	gene_id=STM14_RS05355;gene=rpsA;prodcut=30S ribosomal protein S1
RpoS_Peak_0594	1043261	1043312	112.044	104.724	388.655	346.595	1.23894	2.22543e-56	gene_id=STM14_RS05425;gene=ldtD;prodcut=L,D-transpeptidase
RpoS_Peak_0597	1047972	1048019	1045.3	1045.11	685.727	729.613	-1.08529	9.03564e-83	gene_id=STM14_RS05440;gene=aspC;prodcut=aspartate transaminase
RpoS_Peak_0604	1068256	1068307	4.38917	5.16707	28.5969	35.3722	2.22042	3.64729e-08	gene_id=STM14_RS05585;gene=None;prodcut=antitermination protein
RpoS_Peak_0615	1101634	1101681	49.7736	46.2055	26.0045	39.0751	-1.08377	3.85162e-05	gene_id=STM14_RS05765;gene=gtgE;prodcut=virulence effector protease GtgE
RpoS_Peak_0624	1108131	1108178	33.0511	37.1601	24.4465	23.1637	-1.08359	1.28389e-06	gene_id=STM14_RS05790;gene=None;prodcut=YcbX family protein
RpoS_Peak_0624	1108131	1108178	162.979	160.737	103.283	97.355	-1.21296	1.71233e-50	gene_id=STM14_RS05795;gene=rlmKL;prodcut=bifunctional 23S rRNA (guanine(2069)-N(7))-methyltransferase RlmK/23S rRNA (guanine(2445)-N(2))-methyltransferase RlmL
RpoS_Peak_0628	1118603	1118654	177.256	177.136	91.0178	87.1111	-1.51528	3.78686e-68	gene_id=STM14_RS05830;gene=None;prodcut=Lon protease family protein
RpoS_Peak_0630	1120458	1120509	3456.64	3382.89	9579.14	10132.6	1.00486	3.64253e-107	gene_id=STM14_RS05840;gene=ompA;prodcut=porin OmpA
RpoS_Peak_0633	1128099	1128149	10.2524	6.2176	60.7062	49.1387	2.21481	1.14362e-10	gene_id=STM14_RS05875;gene=None;prodcut=DUF2057 family protein
RpoS_Peak_0635	1129143	1129192	140.976	135.244	454.086	409.13	1.1209	1.98589e-14	gene_id=STM14_RS05885;gene=hspQ;prodcut=heat shock protein HspQ
RpoS_Peak_0661	1164301	1164348	202.687	206.424	2903.88	2914.83	3.30734	4.16012e-246	gene_id=STM14_RS06080;gene=None;prodcut=YccJ family protein
RpoS_Peak_0661	1164301	1164348	161.445	153.61	2541.61	2468.74	3.46837	0	gene_id=STM14_RS06085;gene=wrbA;prodcut=NAD(P)H:quinone oxidoreductase
RpoS_Peak_0662	1164442	1164495	37.8403	25.6504	221.933	256.968	2.39333	4.39539e-13	gene_id=STM14_RS06090;gene=None;prodcut=general stress protein
RpoS_Peak_0664	1172390	1172441	41.5193	37.3654	331.792	344.081	2.57641	1.5421e-83	gene_id=STM14_RS06120;gene=phoH;prodcut=phosphate starvation-inducible protein PhoH
RpoS_Peak_0677	1188616	1188667	7.90575	5.68594	85.4478	96.8633	3.2236	3.6478e-31	gene_id=STM14_RS06195;gene=csgG;prodcut=curli production assembly/transport protein CsgG
RpoS_Peak_0677	1188616	1188667	4.44167	2.96303	55.1781	47.824	3.27517	4.51244e-10	gene_id=STM14_RS06200;gene=csgF;prodcut=curli production assembly/transport protein CsgF
RpoS_Peak_0677	1188616	1188667	5.71586	8.83933	43.9799	59.0354	2.30073	7.65829e-07	gene_id=STM14_RS06205;gene=csgE;prodcut=curli production assembly/transport protein CsgE
RpoS_Peak_0677	1188616	1188667	6.32794	6.01543	44.3013	51.1003	2.42795	8.09671e-11	gene_id=STM14_RS06210;gene=csgD;prodcut=biofilm master transcriptional regulator CsgD
RpoS_Peak_0688	1199289	1199342	141.551	152.622	1812.73	1777.09	3.0862	6.76008e-233	gene_id=STM14_RS06265;gene=None;prodcut=MysB family protein
RpoS_Peak_0691	1206094	1206145	80.5823	83.8599	252.604	242.341	1.06667	4.44685e-07	gene_id=STM14_RS06305;gene=bssS;prodcut=biofilm formation regulator BssS
RpoS_Peak_0692	1207725	1207774	195.661	198.349	106.749	99.3208	-1.4579	1.14583e-44	gene_id=STM14_RS06315;gene=pyrC;prodcut=dihydroorotase
RpoS_Peak_0696	1209146	1209197	210.423	209.287	636.039	662.772	1.10704	6.01659e-36	gene_id=STM14_RS06325;gene=grxB;prodcut=glutaredoxin 2
RpoS_Peak_0704	1233276	1233328	2861.64	2713.91	1596.27	1442.36	-1.39865	6.74591e-139	gene_id=STM14_RS06455;gene=yceD;prodcut=23S rRNA accumulation protein YceD
RpoS_Peak_0708	1238229	1238280	942.664	924.177	654.644	659.379	-1.0294	8.54171e-86	gene_id=STM14_RS06490;gene=fabF;prodcut=beta-ketoacyl-ACP synthase II
RpoS_Peak_0712	1244424	1244473	2961.67	3005.02	901.428	840.961	-2.29898	0	gene_id=STM14_RS06520;gene=ptsG;prodcut=PTS glucose transporter subunit IIBC
RpoS_Peak_0718	1255523	1255577	60.5332	54.9934	1528.03	1615.52	4.24363	8.804e-173	gene_id=STM14_RS06575;gene=bhsA;prodcut=multiple stress resistance protein BhsA
RpoS_Peak_0719	1256930	1256984	44.3728	55.2884	152.249	159.678	1.12291	3.9755e-14	gene_id=STM14_RS06580;gene=None;prodcut=L,D-transpeptidase family protein
RpoS_Peak_0722	1260808	1260857	145.657	140.939	104.816	92.7902	-1.05906	4.91103e-22	gene_id=STM14_RS06590;gene=lolC;prodcut=lipoprotein-releasing ABC transporter permease subunit LolC
RpoS_Peak_0722	1260808	1260857	148.675	138.665	94.976	93.496	-1.13114	4.8176e-26	gene_id=STM14_RS06600;gene=lolE;prodcut=lipoprotein-releasing ABC transporter permease subunit LolE
RpoS_Peak_0734	1280398	1280447	304.775	306.327	165.123	169.652	-1.39123	2.59514e-73	gene_id=STM14_RS06670;gene=purB;prodcut=adenylosuccinate lyase
RpoS_Peak_0734	1280398	1280447	142.446	140.613	104.928	97.5562	-1.00606	2.89639e-12	gene_id=STM14_RS06675;gene=hflD;prodcut=high frequency lysogenization protein HflD
RpoS_Peak_0736	1283075	1283124	11.2182	14.3437	53.4005	53.4522	1.54026	0.000429789	gene_id=STM14_RS06690;gene=None;prodcut=lysozyme inhibitor LprI family protein
RpoS_Peak_0736	1283075	1283124	14.2269	11.4508	37.8111	41.6834	1.10811	0.00103443	gene_id=STM14_RS06695;gene=rluE;prodcut=23S rRNA pseudouridine(2457) synthase RluE
RpoS_Peak_0760	1331891	1331942	19.0211	22.0748	98.9671	93.4827	1.70411	5.82993e-37	gene_id=STM14_RS07010;gene=sspH1;prodcut=type III secretion system effector E3 ubiquitin transferase SspH1
RpoS_Peak_0762	1335127	1335178	6.43701	4.90756	99.2901	96.9631	3.58996	5.72822e-30	gene_id=STM14_RS07015;gene=None;prodcut=SOS response-associated peptidase
RpoS_Peak_0765	1335929	1335979	4.21375	6.59971	19.3349	27.3445	1.58735	3.3854e-05	gene_id=STM14_RS07020;gene=sopF;prodcut=type III secretion system effector SopF
RpoS_Peak_0776	1347963	1348014	40.3275	48.1139	17.8279	18.1401	-1.82166	8.70237e-09	gene_id=STM14_RS07120;gene=None;prodcut=cytochrome b
RpoS_Peak_0777	1348495	1348546	103.798	126.076	50.4782	84.3479	-1.29372	2.04703e-06	gene_id=STM14_RS07125;gene=None;prodcut=TRL-like family protein
RpoS_Peak_0778	1355094	1355147	7.45191	4.36492	28.6774	33.4034	1.87194	2.46212e-08	gene_id=STM14_RS07155;gene=None;prodcut=mechanosensitive ion channel family protein
RpoS_Peak_0778	1355094	1355147	32.0757	37.1312	268.13	271.807	2.44082	1.42443e-28	gene_id=STM14_RS07160;gene=None;prodcut=four-helix bundle copper-binding protein
RpoS_Peak_0781	1357413	1357465	1.73354	1.38773	32.6051	38.2315	3.98217	1.16075e-10	gene_id=STM14_RS07180;gene=None;prodcut=helix-turn-helix transcriptional regulator
RpoS_Peak_0784	1359541	1359593	85.817	97.4323	864.809	1453.1	3.14193	1.41465e-13	gene_id=STM14_RS07190;gene=None;prodcut=biofilm/acid-resistance regulator YmgB/AriR
RpoS_Peak_0786	1363066	1363119	67.6634	63.5787	993.28	1053.29	3.4404	3.27103e-104	gene_id=STM14_RS07230;gene=None;prodcut=GlsB/YeaQ/YmgE family stress response membrane protein
RpoS_Peak_0788	1366131	1366184	16.327	12.707	99.3831	99.0112	2.25009	4.47199e-23	gene_id=STM14_RS07255;gene=None;prodcut=helix-turn-helix transcriptional regulator
RpoS_Peak_0799	1373864	1373917	72.2444	77.9423	1162.84	1181.04	3.44129	0	gene_id=STM14_RS07285;gene=yeaG;prodcut=protein kinase YeaG
RpoS_Peak_0805	1389977	1390026	1099.09	1093.2	674.874	693.597	-1.20265	3.01637e-122	gene_id=STM14_RS07355;gene=gdhA;prodcut=NADP-specific glutamate dehydrogenase
RpoS_Peak_0811	1398439	1398488	77.0943	93.6751	526.275	515.697	2.08595	1.15486e-58	gene_id=STM14_RS07400;gene=spy;prodcut=ATP-independent periplasmic protein-refolding chaperone Spy
RpoS_Peak_0813	1401110	1401163	368.076	374.332	2441.5	2419	2.18795	8.45223e-185	gene_id=STM14_RS07415;gene=osmE;prodcut=osmotically-inducible lipoprotein OsmE
RpoS_Peak_0818	1409357	1409408	31.9412	32.3282	419.157	426.725	3.19554	0	gene_id=STM14_RS07450;gene=katE;prodcut=catalase HPII
RpoS_Peak_0821	1411466	1411518	1609.9	1601.46	857.735	840.75	-1.44183	4.351e-223	gene_id=STM14_RS07460;gene=tcyP;prodcut=cystine/sulfocysteine:cation symporter
RpoS_Peak_0825	1414568	1414617	49.0599	47.6548	189.299	175.663	1.39296	7.07424e-23	gene_id=STM14_RS07480;gene=None;prodcut=fructosamine kinase family protein
RpoS_Peak_0826	1415975	1416024	130.312	143.657	501.04	498.42	1.34407	5.001e-52	gene_id=STM14_RS07490;gene=pfkB;prodcut=6-phosphofructokinase II
RpoS_Peak_0830	1418108	1418157	16.9583	24.0578	70.8799	66.2307	1.21728	6.01484e-08	gene_id=STM14_RS07500;gene=None;prodcut=lipid A deacylase LpxR family protein
RpoS_Peak_0833	1421386	1421437	27.6177	32.3539	13.7252	17.8193	-1.45118	6.73691e-09	gene_id=STM14_RS07520;gene=None;prodcut=O-antigen polymerase
RpoS_Peak_0842	1430561	1430610	16.0407	23.1434	50.6731	68.1431	1.07756	0.000837172	gene_id=STM14_RS07565;gene=None;prodcut=glutathione peroxidase
RpoS_Peak_0842	1430561	1430610	29.3916	27.7615	94.4312	87.8102	1.15006	2.29491e-08	gene_id=STM14_RS07570;gene=btuD;prodcut=vitamin B12 ABC transporter ATP-binding protein BtuD
RpoS_Peak_0865	1467801	1467850	92.3475	84.7925	476.458	495.059	1.93286	7.0401e-95	gene_id=STM14_RS07730;gene=None;prodcut=L,D-transpeptidase family protein
RpoS_Peak_0873	1483753	1483802	33.7391	34.7256	24.1745	16.1057	-1.28691	0.0196984	gene_id=STM14_RS07795;gene=fumD;prodcut=fumarate hydratase FumD
RpoS_Peak_0874	1485081	1485133	113.771	118.141	888.242	825.852	2.36259	4.62103e-195	gene_id=STM14_RS07800;gene=mlrB;prodcut=transcriptional regulator MlrB
RpoS_Peak_0883	1489846	1489897	2.62176	3.17576	8.50688	14.4474	1.46361	0.00180985	gene_id=STM14_RS07825;gene=spiA;prodcut=SPI-2 type III secretion system protein SpiA
RpoS_Peak_0883	1489846	1489897	3.23127	4.76495	27.8996	26.3304	2.23812	2.70922e-10	gene_id=STM14_RS07830;gene=ssaD;prodcut=SctD family type III secretion system inner membrane ring subunit SsaD
RpoS_Peak_0883	1489846	1489897	6.76363	5.92201	22.969	31.0762	1.56904	0.036103	gene_id=STM14_RS07835;gene=ssaE;prodcut=YscE family type III secretion system co-chaperone SsaE
RpoS_Peak_0896	1507323	1507372	16.4594	17.019	75.6738	67.2215	1.57048	7.95526e-06	gene_id=STM14_RS07940;gene=ssaP;prodcut=SPI-2 type III secretion system apparatus protein SsaP
RpoS_Peak_0897	1507667	1507721	27.6472	25.9627	91.3334	96.4108	1.2856	1.92273e-12	gene_id=STM14_RS07945;gene=ssaQ;prodcut=SPI-2 type III secretion system cytoplasmic ring protein SsaQ
RpoS_Peak_0900	1513358	1513409	40.508	41.1347	268.386	255.51	2.15887	5.43038e-90	gene_id=STM14_RS07980;gene=mdtK;prodcut=multidrug efflux MATE transporter MdtK
RpoS_Peak_0903	1515514	1515563	289.883	301.559	1141.88	1226.8	1.47929	3.1172e-112	gene_id=STM14_RS07990;gene=cfa;prodcut=cyclopropane fatty acyl phospholipid synthase
RpoS_Peak_0908	1524725	1524776	4.27989	5.99573	25.9382	21.9288	1.69599	0.0372346	gene_id=STM14_RS08045;gene=None;prodcut=DUF1289 domain-containing protein
RpoS_Peak_0910	1526010	1526059	72.5765	69.8606	643.782	602.336	2.60604	4.6024e-103	gene_id=STM14_RS08055;gene=sodC2;prodcut=superoxide dismutase [Cu-Zn] SodC2
RpoS_Peak_0919	1548472	1548523	70.5461	81.0879	53.083	52.9193	-1.03985	1.62894e-10	gene_id=STM14_RS08175;gene=add;prodcut=adenosine deaminase
RpoS_Peak_0925	1565299	1565348	483.889	480.493	233.101	241.434	-1.5461	1.3153e-92	gene_id=STM14_RS08245;gene=ydgH;prodcut=DUF1471 family protein YdgH
RpoS_Peak_0925	1565299	1565348	606.476	625.61	296.794	282.604	-1.61149	3.23913e-162	gene_id=STM14_RS08250;gene=pntA;prodcut=Re/Si-specific NAD(P)(+) transhydrogenase subunit alpha
RpoS_Peak_0925	1565299	1565348	665.77	641.401	316.975	305.32	-1.59357	5.87921e-161	gene_id=STM14_RS08255;gene=pntB;prodcut=Re/Si-specific NAD(P)(+) transhydrogenase subunit beta
RpoS_Peak_0928	1571745	1571797	19.5513	17.5574	84.5984	77.0571	1.60022	7.0719e-13	gene_id=STM14_RS08275;gene=None;prodcut=serine protease
RpoS_Peak_0930	1573945	1573996	24.7274	21.3068	65.7911	70.6412	1.04501	1.55232e-06	gene_id=STM14_RS08290;gene=None;prodcut=LysR family transcriptional regulator
RpoS_Peak_0943	1601990	1602041	15.696	28.0468	439.312	447.063	3.81766	1.07057e-36	gene_id=STM14_RS08420;gene=None;prodcut=general stress protein
RpoS_Peak_0964	1637044	1637093	15.6781	23.9452	78.4623	75.3663	1.43315	0.000630426	gene_id=STM14_RS08610;gene=None;prodcut=type II toxin-antitoxin system Phd/YefM family antitoxin
RpoS_Peak_0968	1652477	1652528	28.108	30.8096	187.95	191.608	2.16465	2.79763e-94	gene_id=STM14_RS08660;gene=glgX;prodcut=glycogen debranching protein GlgX
RpoS_Peak_0968	1652477	1652528	8.72455	6.69043	98.1502	94.5439	3.12126	1.35406e-91	gene_id=STM14_RS08665;gene=treY;prodcut=malto-oligosyltrehalose synthase
RpoS_Peak_0968	1652477	1652528	9.58686	7.05033	92.2086	91.0867	2.9392	1.04581e-59	gene_id=STM14_RS08670;gene=treZ;prodcut=malto-oligosyltrehalose trehalohydrolase
RpoS_Peak_0969	1653371	1653420	4.98034	7.3442	58.8875	61.3123	2.76267	8.23141e-18	gene_id=STM14_RS08675;gene=None;prodcut=OBAP family protein
RpoS_Peak_0972	1654631	1654685	53.3593	47.1963	543.121	569.927	2.94598	4.72707e-87	gene_id=STM14_RS08685;gene=None;prodcut=OsmC family protein
RpoS_Peak_0973	1655062	1655114	6.65454	12.3664	105.294	112.24	2.99232	3.79094e-10	gene_id=STM14_RS08690;gene=bdm;prodcut=biofilm-dependent modulation protein
RpoS_Peak_0974	1655379	1655428	156.496	123.855	1116.43	1098.17	2.45921	5.16926e-49	gene_id=STM14_RS08695;gene=sra;prodcut=stationary-phase-induced ribosome-associated protein
RpoS_Peak_0977	1657639	1657690	176.122	196.633	622.172	663.896	1.26389	2.05049e-52	gene_id=STM14_RS08705;gene=adhP;prodcut=alcohol dehydrogenase AdhP
RpoS_Peak_0982	1669091	1669142	3.71027	1.78208	52.7258	49.9224	3.70168	1.35426e-31	gene_id=STM14_RS08755;gene=None;prodcut=NarK family nitrate/nitrite MFS transporter
RpoS_Peak_0985	1683843	1683892	18.5681	19.4556	65.52	61.3961	1.2158	3.09846e-16	gene_id=STM14_RS08810;gene=None;prodcut=TonB-dependent receptor
RpoS_Peak_0988	1686961	1687013	12.062	12.6888	694.173	756.846	5.35109	3.30126e-183	gene_id=STM14_RS08815;gene=mcbR;prodcut=colanic acid/biofilm transcriptional regulator McbR
RpoS_Peak_0989	1688101	1688155	89.942	88.6095	513.267	511.963	1.99874	1.52573e-113	gene_id=STM14_RS08820;gene=None;prodcut=NADP-dependent oxidoreductase
RpoS_Peak_0996	1701750	1701801	14.4404	21.6746	42.0334	63.1882	1.02011	0.0122215	gene_id=STM14_RS08880;gene=None;prodcut=hypothetical protein
RpoS_Peak_0998	1710009	1710058	13.8648	15.135	84.9491	81.1935	1.99521	6.46552e-21	gene_id=STM14_RS08925;gene=ydcK;prodcut=YdcK family protein
RpoS_Peak_1016	1746456	1746507	32.4759	47.6012	132.87	131.955	1.20189	3.72208e-07	gene_id=STM14_RS09085;gene=None;prodcut=GFA family protein
RpoS_Peak_1019	1749973	1750024	117.821	126.021	500.933	571.308	1.6143	4.8957e-63	gene_id=STM14_RS09105;gene=ldhA;prodcut=D-lactate dehydrogenase
RpoS_Peak_1020	1751019	1751070	15.0212	12.5257	45.5178	38.4818	1.0857	0.00993636	gene_id=STM14_RS09110;gene=hslJ;prodcut=heat shock protein HslJ
RpoS_Peak_1022	1752025	1752076	25.7425	25.525	88.4597	87.7134	1.25803	8.18546e-36	gene_id=STM14_RS09125;gene=nifJ;prodcut=pyruvate:ferredoxin (flavodoxin) oxidoreductase
RpoS_Peak_1044	1780820	1780869	15.2387	17.752	63.217	51.9338	1.27974	2.21464e-07	gene_id=STM14_RS09270;gene=None;prodcut=LysR family transcriptional regulator
RpoS_Peak_1062	1802730	1802779	1001.69	1069.23	745.168	708.813	-1.03344	1.94912e-62	gene_id=STM14_RS09395;gene=fabI;prodcut=enoyl-ACP reductase FabI
RpoS_Peak_1065	1807144	1807193	21.2113	16.439	91.1548	97.6313	1.80397	1.52061e-34	gene_id=STM14_RS09410;gene=pdeR;prodcut=cyclic di-GMP phosphodiesterase
RpoS_Peak_1067	1810585	1810634	29.0682	30.0254	320.394	332.13	2.94222	1.89059e-28	gene_id=STM14_RS09425;gene=osmB;prodcut=osmotically-inducible lipoprotein OsmB
RpoS_Peak_1070	1814578	1814628	32.5864	34.4939	102.15	108.588	1.12864	3.03186e-09	gene_id=STM14_RS09450;gene=pgpB;prodcut=phosphatidylglycerophosphatase B
RpoS_Peak_1071	1818129	1818178	72.1286	72.4066	739.508	756.79	2.84927	0	gene_id=STM14_RS09460;gene=acnA;prodcut=aconitate hydratase AcnA
RpoS_Peak_1073	1818839	1818888	94.4289	90.1289	60.7199	55.0166	-1.19575	0.00245668	gene_id=STM14_RS09465;gene=None;prodcut=YmiA family putative membrane protein
RpoS_Peak_1086	1839304	1839353	154.718	125.79	65.6771	59.957	-1.68087	5.88711e-24	gene_id=STM14_RS09560;gene=ompW;prodcut=outer membrane protein OmpW
RpoS_Peak_1087	1839448	1839497	68.5942	64.5712	195.381	199.214	1.04446	2.58167e-08	gene_id=STM14_RS09565;gene=None;prodcut=YkgJ family cysteine cluster protein
RpoS_Peak_1099	1861736	1861787	122.878	101.866	60.9179	61.4399	-1.39966	8.13759e-12	gene_id=STM14_RS09670;gene=None;prodcut=YchJ family protein
RpoS_Peak_1105	1865930	1865979	23.041	21.8424	85.8844	76.8419	1.33518	3.54683e-17	gene_id=STM14_RS09690;gene=None;prodcut=tetratricopeptide repeat protein
RpoS_Peak_1109	1879670	1879723	59.5753	60.5037	342.845	432.809	2.16945	7.95359e-23	gene_id=STM14_RS09740;gene=chaB;prodcut=putative cation transport regulator ChaB
RpoS_Peak_1110	1879876	1879927	60.0901	64.0627	186.019	188.491	1.06993	4.47948e-19	gene_id=STM14_RS09745;gene=chaA;prodcut=sodium-potassium/proton antiporter ChaA
RpoS_Peak_1113	1886562	1886613	31.6559	38.5396	16.5388	22.9188	-1.35576	0.000784865	gene_id=STM14_RS09760;gene=sirB2;prodcut=invasion regulator SirB2
RpoS_Peak_1113	1886562	1886613	106.234	106.797	76.4125	62.1907	-1.14266	1.04214e-13	gene_id=STM14_RS09765;gene=prmC;prodcut=peptide chain release factor N(5)-glutamine methyltransferase
RpoS_Peak_1122	1904194	1904245	12.1252	10.6771	134.638	125.152	2.98716	4.46251e-63	gene_id=STM14_RS09865;gene=None;prodcut=Glu/Leu/Phe/Val dehydrogenase
RpoS_Peak_1124	1905703	1905753	28.6448	27.6999	174.683	182.185	2.14043	2.74847e-75	gene_id=STM14_RS09870;gene=None;prodcut=alpha,alpha-trehalase
RpoS_Peak_1125	1907772	1907823	35.4562	20.965	343.542	280.039	2.9433	1.4688e-28	gene_id=STM14_RS09875;gene=None;prodcut=GlsB/YeaQ/YmgE family stress response membrane protein
RpoS_Peak_1130	1914941	1914992	21.1132	13.9949	205.298	207.457	3.03395	5.03779e-31	gene_id=STM14_RS09910;gene=None;prodcut=SpoVR family protein
RpoS_Peak_1136	1920459	1920510	14.1457	16.5139	165.054	161.499	2.88985	5.7446e-12	gene_id=STM14_RS09935;gene=None;prodcut=addiction module toxin, GnsA/GnsB family
RpoS_Peak_1143	1932506	1932557	40.1708	37.4767	128.292	129.858	1.21053	2.14391e-20	gene_id=STM14_RS10015;gene=pabB;prodcut=aminodeoxychorismate synthase component 1
RpoS_Peak_1143	1932506	1932557	36.9901	32.7432	117.812	94.6832	1.08441	1.19481e-06	gene_id=STM14_RS10020;gene=None;prodcut=CoA pyrophosphatase
RpoS_Peak_1144	1934599	1934650	19.7834	25.2364	78.1113	79.3952	1.28347	2.26926e-13	gene_id=STM14_RS10025;gene=sdaA;prodcut=L-serine ammonia-lyase
RpoS_Peak_1145	1936228	1936277	3.21726	3.47689	19.6326	17.9176	1.96465	2.13135e-08	gene_id=STM14_RS10030;gene=None;prodcut=cyclic diguanylate phosphodiesterase
RpoS_Peak_1148	1939819	1939868	1283.89	1273.87	574.445	602.153	-1.64309	2.49189e-187	gene_id=STM14_RS10045;gene=manX;prodcut=PTS mannose transporter subunit IIAB
RpoS_Peak_1148	1939819	1939868	600.867	598.682	277.911	300.255	-1.57598	4.25004e-93	gene_id=STM14_RS10050;gene=manY;prodcut=PTS mannose transporter subunit IIC
RpoS_Peak_1148	1939819	1939868	805.574	764.23	406.599	404.329	-1.4757	5.1891e-113	gene_id=STM14_RS10055;gene=None;prodcut=PTS mannose transporter subunit IID
RpoS_Peak_1153	1947729	1947778	1723.65	1690.53	729.416	739.419	-1.73985	8.76303e-95	gene_id=STM14_RS10080;gene=cspE;prodcut=transcription antiterminator/RNA stability regulator CspE
RpoS_Peak_1153	1947729	1947778	1069.87	1084.8	324.077	427.857	-2.04282	7.57817e-48	gene_id=STM14_RS10085;gene=None;prodcut=DUF2627 domain-containing protein
RpoS_Peak_1154	1948607	1948658	10.2717	7.70879	54.5597	59.1123	2.13818	8.44782e-05	gene_id=STM14_RS10100;gene=yobH;prodcut=invasion protein YobH
RpoS_Peak_1160	1955996	1956047	30.1811	33.2528	100.313	97.8109	1.11996	1.56497e-13	gene_id=STM14_RS10135;gene=yebS;prodcut=membrane integrity lipid transport subunit YebS
RpoS_Peak_1162	1957230	1957277	73.4348	72.699	223	209.806	1.04342	2.10195e-42	gene_id=STM14_RS10140;gene=None;prodcut=PqiB family protein
RpoS_Peak_1163	1961473	1961522	105.746	112.753	1445.49	1493.54	3.22691	7.37123e-134	gene_id=STM14_RS10150;gene=None;prodcut=YebV family protein
RpoS_Peak_1164	1961858	1961907	8.55091	9.62601	46.9085	32.1447	1.59677	0.0219274	gene_id=STM14_RS10155;gene=None;prodcut=YebW family protein
RpoS_Peak_1165	1962743	1962792	7.27713	12.3475	91.9087	87.3992	2.66801	2.95659e-20	gene_id=STM14_RS10160;gene=pphA;prodcut=protein-serine/threonine phosphatase
RpoS_Peak_1182	1981744	1981798	36.0539	32.9401	187.71	159.935	1.80991	6.67334e-24	gene_id=STM14_RS10295;gene=None;prodcut=carbon-nitrogen hydrolase family protein
RpoS_Peak_1183	1985373	1985422	57.7775	64.3505	211.356	223.172	1.3082	8.54023e-45	gene_id=STM14_RS10305;gene=ptrB;prodcut=oligopeptidase B
RpoS_Peak_1184	1986569	1986620	158.059	137.81	1102.07	1144.35	2.40217	1.31147e-106	gene_id=STM14_RS10315;gene=yebF;prodcut=protein YebF
RpoS_Peak_1202	2033890	2033939	505.87	489.994	291.699	290.16	-1.29814	5.6458e-50	gene_id=STM14_RS10530;gene=flhC;prodcut=flagellar transcriptional regulator FlhC
RpoS_Peak_1202	2033890	2033939	820.352	783.57	444.937	411.988	-1.42701	2.69737e-54	gene_id=STM14_RS10535;gene=flhD;prodcut=flagellar transcriptional regulator FlhD
RpoS_Peak_1205	2037033	2037084	28.7038	27.5619	334.164	341.999	3.06439	1.42335e-171	gene_id=STM14_RS10550;gene=otsA;prodcut=alpha,alpha-trehalose-phosphate synthase
RpoS_Peak_1205	2037033	2037084	29.2138	30.2585	382.913	369.924	3.13907	6.58855e-117	gene_id=STM14_RS10555;gene=otsB;prodcut=trehalose-phosphatase
RpoS_Peak_1207	2038550	2038601	41.2582	41.2849	422.574	425.425	2.83805	2.85282e-77	gene_id=STM14_RS10570;gene=None;prodcut=non-heme ferritin-like protein
RpoS_Peak_1228	2079666	2079715	57.8877	50.5529	171.565	164.125	1.10756	0.000206914	gene_id=STM14_RS10825;gene=dsrB;prodcut=protein DsrB
RpoS_Peak_1229	2079780	2079831	24.3225	20.7326	203.319	214.724	2.69143	6.82524e-18	gene_id=STM14_RS10830;gene=yodD;prodcut=YodD family peroxide/acid resistance protein
RpoS_Peak_1232	2080101	2080150	16.1599	12.6331	105.535	98.9974	2.30588	5.46134e-25	gene_id=STM14_RS10835;gene=None;prodcut=mannosyl-3-phosphoglycerate phosphatase-related protein
RpoS_Peak_1234	2084197	2084246	31.9916	44.1549	239.762	207.658	2.03099	3.13283e-11	gene_id=STM14_RS10845;gene=None;prodcut=YodC family protein
RpoS_Peak_1235	2087199	2087248	47.2021	39.7979	31.5113	25.3142	-1.13636	0.000330027	gene_id=STM14_RS10860;gene=None;prodcut=very short patch repair endonuclease
RpoS_Peak_1280	2200821	2200871	58.4407	68.7248	267.748	222.543	1.42303	8.35595e-25	gene_id=STM14_RS11555;gene=None;prodcut=SDR family oxidoreductase
RpoS_Peak_1296	2223805	2223854	1283.08	1366.64	862.878	944.612	-1.07441	1.83602e-70	gene_id=STM14_RS11655;gene=rfbH;prodcut=lipopolysaccharide biosynthesis protein RfbH
RpoS_Peak_1307	2236975	2237026	3.05735	3.05933	8.23887	10.037	1.05659	0.0416893	gene_id=STM14_RS11710;gene=wcaK;prodcut=colanic acid biosynthesis pyruvyl transferase WcaK
RpoS_Peak_1314	2263899	2263948	13.2632	11.1389	36.6271	37.1967	1.07461	0.000373547	gene_id=STM14_RS11825;gene=alkA;prodcut=DNA-3-methyladenine glycosylase 2
RpoS_Peak_1314	2263899	2263948	31.0807	31.4058	21.1735	17.9883	-1.19661	3.60672e-08	gene_id=STM14_RS11830;gene=yegD;prodcut=molecular chaperone
RpoS_Peak_1320	2282779	2282830	0.393685	0.984849	5.34776	6.79679	2.61592	0.00326717	gene_id=STM14_RS11885;gene=sseK2;prodcut=type III secretion system effector arginine glycosyltransferase SseK2
RpoS_Peak_1324	2285536	2285587	27.7039	25.6599	230.389	217.789	2.54724	4.87709e-65	gene_id=STM14_RS11905;gene=yegS;prodcut=lipid kinase YegS
RpoS_Peak_1325	2287609	2287660	266.769	287.114	1890.71	1944.59	2.26891	4.58592e-306	gene_id=STM14_RS11910;gene=fbaB;prodcut=class I fructose-bisphosphate aldolase
RpoS_Peak_1345	2307876	2307928	43.9036	37.7365	290.544	262.376	2.23679	1.16966e-53	gene_id=STM14_RS12010;gene=mlrA;prodcut=HTH-type transcriptional regulator MlrA
RpoS_Peak_1347	2312540	2312591	16.6046	15.2073	81.7524	75.2334	1.7801	4.0568e-13	gene_id=STM14_RS12020;gene=None;prodcut=ABC transporter permease
RpoS_Peak_1347	2312540	2312591	22.8246	17.8365	149.912	147.695	2.3492	4.26397e-41	gene_id=STM14_RS12025;gene=None;prodcut=ABC transporter ATP-binding protein
RpoS_Peak_1347	2312540	2312591	33.2954	28.5574	191.81	183.663	2.07909	1.58091e-53	gene_id=STM14_RS12030;gene=None;prodcut=ABC transporter permease
RpoS_Peak_1347	2312540	2312591	59.7098	63.3424	512.267	523.557	2.55063	1.6983e-138	gene_id=STM14_RS12035;gene=None;prodcut=ABC transporter substrate-binding protein
RpoS_Peak_1349	2315244	2315295	134.47	124.903	452.02	460.479	1.29224	1.87114e-73	gene_id=STM14_RS12045;gene=dld;prodcut=D-lactate dehydrogenase
RpoS_Peak_1350	2318079	2318130	153.468	172.709	111.753	111.619	-1.0695	1.1704e-19	gene_id=STM14_RS12050;gene=pbpG;prodcut=D-alanyl-D-alanine endopeptidase
RpoS_Peak_1354	2320299	2320348	24.6035	24.6194	149.448	159.307	2.12643	1.92113e-31	gene_id=STM14_RS12065;gene=None;prodcut=SDR family oxidoreductase
RpoS_Peak_1366	2352062	2352111	508.364	502.238	193.429	205.72	-1.86323	1.753e-169	gene_id=STM14_RS12205;gene=lysP;prodcut=lysine-specific permease
RpoS_Peak_1373	2363029	2363076	163.087	155.176	87.8965	85.7275	-1.39702	3.97299e-25	gene_id=STM14_RS12270;gene=None;prodcut=phosphatase PAP2 family protein
RpoS_Peak_1380	2380042	2380091	126.03	135.072	81.7864	99.7416	-1.04782	1.35623e-10	gene_id=STM14_RS12335;gene=None;prodcut=hypothetical protein
RpoS_Peak_1380	2380042	2380091	306.472	288.462	158.729	152.121	-1.4592	1.22378e-60	gene_id=STM14_RS12340;gene=yejK;prodcut=nucleoid-associated protein YejK
RpoS_Peak_1383	2383623	2383672	179.364	197.743	80.5243	99.8913	-1.58553	1.68663e-17	gene_id=STM14_RS12370;gene=None;prodcut=acyltransferase family protein
RpoS_Peak_1394	2415710	2415762	10.7575	11.7143	40.9952	40.5278	1.33605	9.45373e-05	gene_id=STM14_RS12535;gene=alkB;prodcut=DNA oxidative demethylase AlkB
RpoS_Peak_1394	2415710	2415762	29.4978	33.7891	108.285	106.349	1.23872	3.70844e-14	gene_id=STM14_RS12540;gene=ada;prodcut=bifunctional DNA-binding transcriptional regulator/O6-methylguanine-DNA methyltransferase Ada
RpoS_Peak_1395	2418191	2418242	2457.54	2243.46	1562.87	1587.63	-1.09977	8.02062e-104	gene_id=STM14_RS12550;gene=None;prodcut=porin OmpC
RpoS_Peak_1401	2427906	2427958	669.78	664.189	441.08	430.545	-1.13684	1.70527e-130	gene_id=STM14_RS12570;gene=gyrA;prodcut=DNA topoisomerase (ATP-hydrolyzing) subunit A
RpoS_Peak_1419	2470614	2470665	240.561	244.078	1673.89	1685.52	2.27042	1.25608e-130	gene_id=STM14_RS12765;gene=elaB;prodcut=stress response protein ElaB
RpoS_Peak_1439	2511919	2511970	4.13217	4.13485	15.6103	13.0997	1.27292	0.0328228	gene_id=STM14_RS12960;gene=yfcG;prodcut=GSH-dependent disulfide bond oxidoreductase
RpoS_Peak_1463	2553857	2553906	258.927	273.445	104.896	114.273	-1.80377	9.59074e-88	gene_id=STM14_RS13170;gene=fadL;prodcut=long-chain fatty acid transporter FadL
RpoS_Peak_1467	2556336	2556388	13.1256	12.4774	105.149	100.146	2.48041	5.97982e-32	gene_id=STM14_RS13180;gene=None;prodcut=formate/nitrite transporter family protein
RpoS_Peak_1470	2558709	2558762	8.55887	9.88202	34.6265	43.7551	1.56513	3.87768e-07	gene_id=STM14_RS13190;gene=pgtE;prodcut=omptin family outer membrane protease PgtE
RpoS_Peak_1479	2570521	2570572	17.8441	14.1844	70.0512	64.2702	1.54563	1.79898e-14	gene_id=STM14_RS13245;gene=None;prodcut=ion channel protein
RpoS_Peak_1484	2576624	2576675	53.7717	55.6333	174.283	166	1.11401	4.52821e-21	gene_id=STM14_RS13265;gene=None;prodcut=Nramp family divalent metal transporter
RpoS_Peak_1484	2576624	2576675	460.042	447.138	96.8568	100.765	-2.72191	8.99884e-250	gene_id=STM14_RS13270;gene=nupC;prodcut=nucleoside permease NupC
RpoS_Peak_1490	2589229	2589280	12.004	12.2342	90.5891	82.2041	2.31055	1.53546e-24	gene_id=STM14_RS13350;gene=None;prodcut=LysR family transcriptional regulator
RpoS_Peak_1496	2596107	2596158	1342.08	1363.68	925.475	888.937	-1.09948	1.13932e-43	gene_id=STM14_RS13390;gene=ptsH;prodcut=phosphocarrier protein Hpr
RpoS_Peak_1496	2596107	2596158	2227.68	2230.19	1546.04	1500.12	-1.07232	1.12775e-153	gene_id=STM14_RS13395;gene=ptsI;prodcut=phosphoenolpyruvate-protein phosphotransferase PtsI
RpoS_Peak_1513	2633993	2634045	40.088	39.0298	415.035	413.692	2.86604	9.80282e-137	gene_id=STM14_RS13600;gene=tal;prodcut=transaldolase
RpoS_Peak_1513	2633993	2634045	70.3779	61.453	520.155	492.375	2.4184	1.18923e-221	gene_id=STM14_RS13605;gene=tkt;prodcut=transketolase
RpoS_Peak_1527	2664300	2664351	1024.5	1028.15	529.864	519.703	-1.49062	3.10857e-161	gene_id=STM14_RS13730;gene=purM;prodcut=phosphoribosylformylglycinamidine cyclo-ligase
RpoS_Peak_1527	2664300	2664351	442.236	461.874	254.625	217.209	-1.46108	1.04512e-52	gene_id=STM14_RS13735;gene=purN;prodcut=phosphoribosylglycinamide formyltransferase
RpoS_Peak_1561	2735975	2736024	390.543	368.487	168.428	167.265	-1.69981	1.04047e-78	gene_id=STM14_RS13955;gene=suhB;prodcut=inositol-1-monophosphatase
RpoS_Peak_1564	2742599	2742648	4.35485	5.32604	26.797	22.9955	1.83913	5.25066e-08	gene_id=STM14_RS13990;gene=csiE;prodcut=stationary phase inducible protein CsiE
RpoS_Peak_1593	2813061	2813110	11.9431	8.69155	93.0293	81.026	2.55357	1.26883e-06	gene_id=STM14_RS14310;gene=None;prodcut=hypothetical protein
RpoS_Peak_1604	2836697	2836748	89.0484	87.7094	51.92	65.2947	-1.11593	7.73766e-10	gene_id=STM14_RS14465;gene=trmN;prodcut=tRNA(1)(Val) (adenine(37)-N(6))-methyltransferase TrmN
RpoS_Peak_1612	2850059	2850108	4.96542	8.1305	83.4865	64.86	2.97751	1.16127e-13	gene_id=STM14_RS14530;gene=None;prodcut=DUF4385 domain-containing protein
RpoS_Peak_1614	2858689	2858738	541.243	547.846	2856.64	2883.12	1.87515	0	gene_id=STM14_RS14555;gene=clpB;prodcut=ATP-dependent chaperone ClpB
RpoS_Peak_1616	2860447	2860496	279.986	262.57	195.429	191.531	-1.01032	7.75615e-24	gene_id=STM14_RS14570;gene=bamD;prodcut=outer membrane protein assembly factor BamD
RpoS_Peak_1618	2861539	2861588	599.457	633.844	1790.38	1941.6	1.07482	1.31397e-40	gene_id=STM14_RS14575;gene=raiA;prodcut=ribosome-associated translation inhibitor RaiA
RpoS_Peak_1619	2864201	2864252	38.9912	46.5022	168.655	145.44	1.35363	3.48054e-18	gene_id=STM14_RS14585;gene=None;prodcut=SMP-30/gluconolactonase/LRE family protein
RpoS_Peak_1620	2866478	2866529	448.035	445.568	170.832	170.439	-1.91169	7.31943e-144	gene_id=STM14_RS14590;gene=tyrA;prodcut=bifunctional chorismate mutase/prephenate dehydrogenase
RpoS_Peak_1620	2866478	2866529	1012.21	1020.95	362.142	351.093	-2.03421	2.72665e-273	gene_id=STM14_RS14595;gene=aroF;prodcut=3-deoxy-7-phosphoheptulonate synthase AroF
RpoS_Peak_1622	2870832	2870881	2607.3	2636.79	976.486	1025.76	-1.91212	6.03745e-204	gene_id=STM14_RS14610;gene=rplS;prodcut=50S ribosomal protein L19
RpoS_Peak_1622	2870832	2870881	4261.02	4406.85	1735.38	1675.06	-1.8688	0	gene_id=STM14_RS14615;gene=trmD;prodcut=tRNA (guanosine(37)-N1)-methyltransferase TrmD
RpoS_Peak_1622	2870832	2870881	5963.68	6311.71	2403.25	2436.03	-1.86588	0	gene_id=STM14_RS14620;gene=rimM;prodcut=ribosome maturation factor RimM
RpoS_Peak_1622	2870832	2870881	1826.91	1884.24	733.751	727.928	-1.8673	1.11238e-127	gene_id=STM14_RS14625;gene=rpsP;prodcut=30S ribosomal protein S16
RpoS_Peak_1631	2881296	2881349	2.76828	2.78806	64.2384	62.4093	3.98762	2.82083e-298	gene_id=STM14_RS14685;gene=bapA;prodcut=biofilm-associated protein BapA
RpoS_Peak_1641	2906270	2906321	42.703	43.6945	14.0908	13.411	-2.17426	1.25734e-24	gene_id=STM14_RS14740;gene=None;prodcut=AAA family ATPase
RpoS_Peak_1644	2920073	2920122	3.99879	2.35376	11.552	12.3141	1.38786	0.0159027	gene_id=STM14_RS14815;gene=None;prodcut=integrase domain-containing protein
RpoS_Peak_1652	2935064	2935115	14.7351	17.6216	200.91	228.574	3.20798	1.51861e-48	gene_id=STM14_RS14880;gene=hin;prodcut=flagellar phase variation DNA invertase Hin
RpoS_Peak_1662	2948322	2948373	80.4417	71.2889	527.027	572.476	2.33511	2.66324e-129	gene_id=STM14_RS14915;gene=pipB2;prodcut=SPI-2 type III secretion system effector PipB2
RpoS_Peak_1665	2949806	2949855	478.742	485.258	187.951	221.075	-1.75994	1.03836e-86	gene_id=STM14_RS14925;gene=None;prodcut=antimicrobial resistance protein Mig-14
RpoS_Peak_1670	2965822	2965873	124.415	110.307	1363.11	1467.81	3.07002	1.24915e-200	gene_id=STM14_RS15000;gene=lysM;prodcut=peptidoglycan-binding protein LysM
RpoS_Peak_1671	2966080	2966133	3.86795	6.45076	47.1528	63.1882	2.89618	0.00021375	gene_id=STM14_RS15005;gene=None;prodcut=YqaE/Pmp3 family membrane protein
RpoS_Peak_1677	2969525	2969576	190.567	193.837	2096.41	2149.24	2.94258	3.51121e-225	gene_id=STM14_RS15040;gene=None;prodcut=DUF883 domain-containing protein
RpoS_Peak_1678	2972018	2972069	17.5389	17.5502	72.4337	80.933	1.60529	0.000156212	gene_id=STM14_RS15060;gene=nrdH;prodcut=glutaredoxin-like protein NrdH
RpoS_Peak_1678	2972018	2972069	15.0212	16.534	67.4919	64.694	1.5435	8.77459e-06	gene_id=STM14_RS15065;gene=nrdI;prodcut=class Ib ribonucleoside-diphosphate reductase assembly flavoprotein NrdI
RpoS_Peak_1678	2972018	2972069	15.0921	19.9114	69.3073	66.2772	1.43004	1.51269e-19	gene_id=STM14_RS15070;gene=nrdE;prodcut=class 1b ribonucleoside-diphosphate reductase subunit alpha
RpoS_Peak_1678	2972018	2972069	29.6234	27.065	87.2541	84.8805	1.07969	5.88838e-09	gene_id=STM14_RS15075;gene=nrdF;prodcut=class 1b ribonucleoside-diphosphate reductase subunit beta
RpoS_Peak_1688	2994251	2994303	698.034	722.799	420.874	395.035	-1.32343	5.92207e-154	gene_id=STM14_RS15170;gene=alaS;prodcut=alanine--tRNA ligase
RpoS_Peak_1699	3023885	3023934	26.1831	25.1083	90.3676	88.9274	1.28275	1.10202e-23	gene_id=STM14_RS15335;gene=flhA;prodcut=formate hydrogenlyase transcriptional activator FlhA
RpoS_Peak_1700	3026550	3026601	402.929	397.799	256.603	272.03	-1.12197	1.70114e-44	gene_id=STM14_RS15345;gene=sitA;prodcut=iron/manganese ABC transporter substrate-binding protein SitA
RpoS_Peak_1700	3026550	3026601	324.35	347.134	218.699	212.465	-1.16223	8.21374e-38	gene_id=STM14_RS15350;gene=sitB;prodcut=iron/manganese ABC transporter ATP-binding protein SitB
RpoS_Peak_1700	3026550	3026601	99.5556	118.059	68.5177	68.7726	-1.18801	7.46014e-15	gene_id=STM14_RS15355;gene=sitC;prodcut=iron/manganese ABC transporter permease subunit SitC
RpoS_Peak_1700	3026550	3026601	122.318	110.255	72.7817	75.4203	-1.17288	3.0679e-16	gene_id=STM14_RS15360;gene=sitD;prodcut=iron/manganese ABC transporter permease subunit SitD
RpoS_Peak_1734	3067539	3067592	153.305	140.68	557.344	524.076	1.35629	6.1428e-22	gene_id=STM14_RS15560;gene=None;prodcut=DUF1778 domain-containing protein
RpoS_Peak_1734	3067539	3067592	90.0816	86.628	275.455	298.404	1.17676	1.24976e-16	gene_id=STM14_RS15565;gene=None;prodcut=GNAT family N-acetyltransferase
RpoS_Peak_1742	3095546	3095595	661.694	683.207	308.241	297.534	-1.67363	2.82593e-97	gene_id=STM14_RS15705;gene=cysC;prodcut=adenylyl-sulfate kinase
RpoS_Peak_1742	3095546	3095595	901.466	949.036	516.825	506.749	-1.37739	1.76398e-141	gene_id=STM14_RS15710;gene=cysN;prodcut=sulfate adenylyltransferase subunit CysN
RpoS_Peak_1742	3095546	3095595	1226.86	1198.62	799.925	768.611	-1.15172	6.28836e-104	gene_id=STM14_RS15715;gene=cysD;prodcut=sulfate adenylyltransferase subunit CysD
RpoS_Peak_1749	3112814	3112863	805.823	816.161	294.925	303.453	-1.96175	9.47645e-166	gene_id=STM14_RS15770;gene=cysH;prodcut=phosphoadenosine phosphosulfate reductase
RpoS_Peak_1749	3112814	3112863	1545.38	1545.65	607.807	569.21	-1.91597	0	gene_id=STM14_RS15775;gene=cysI;prodcut=assimilatory sulfite reductase (NADPH) hemoprotein subunit
RpoS_Peak_1749	3112814	3112863	809.127	790.739	422.135	387.849	-1.50494	7.75019e-176	gene_id=STM14_RS15780;gene=cysJ;prodcut=NADPH-dependent assimilatory sulfite reductase flavoprotein subunit
RpoS_Peak_1771	3137648	3137697	156.887	156.233	81.5723	81.9125	-1.46057	8.22934e-21	gene_id=STM14_RS15875;gene=syd;prodcut=SecY-interacting protein
RpoS_Peak_1780	3155603	3155656	93.6866	91.0431	2350.4	2637.9	4.23293	9.02242e-220	gene_id=STM14_RS15955;gene=None;prodcut=YgdI/YgdR family lipoprotein
RpoS_Peak_1789	3184919	3184972	46.8843	23.4573	255.727	283.041	2.41592	5.25335e-17	gene_id=STM14_RS16085;gene=None;prodcut=YgdI/YgdR family lipoprotein
RpoS_Peak_1812	3217671	3217720	23.3821	21.5104	102.458	94.0944	1.60747	8.71713e-11	gene_id=STM14_RS16245;gene=idi;prodcut=isopentenyl-diphosphate Delta-isomerase
RpoS_Peak_1823	3243663	3243714	2436.87	2366.02	1155.86	1149.62	-1.58159	5.19773e-285	gene_id=STM14_RS16365;gene=serA;prodcut=phosphoglycerate dehydrogenase
RpoS_Peak_1827	3246710	3246757	125.484	119.218	359.644	352.342	1.01803	2.85799e-22	gene_id=STM14_RS16385;gene=None;prodcut=oxidative stress defense protein
RpoS_Peak_1830	3248437	3248486	68.4445	58.431	303.078	321.205	1.7765	1.09107e-48	gene_id=STM14_RS16395;gene=None;prodcut=small-conductance mechanosensitive channel MscS
RpoS_Peak_1837	3257722	3257771	566.29	549.878	271.905	260.327	-1.59125	1.40064e-182	gene_id=STM14_RS16440;gene=tkt;prodcut=transketolase
RpoS_Peak_1839	3262465	3262516	1.39953	1.54048	5.55707	5.30011	1.36162	0.0368002	gene_id=STM14_RS16475;gene=None;prodcut=mannitol dehydrogenase family protein
RpoS_Peak_1849	3272329	3272378	25.4169	22.7717	98.2044	105.835	1.55968	7.61675e-24	gene_id=STM14_RS16515;gene=galP;prodcut=galactose/proton symporter
RpoS_Peak_1884	3322661	3322713	114.791	123.664	365.551	353.928	1.07013	7.81813e-27	gene_id=STM14_RS16770;gene=yghU;prodcut=glutathione-dependent disulfide-bond oxidoreductase
RpoS_Peak_1887	3336802	3336851	35.8564	36.5786	562.002	529.832	3.39086	1.2182e-188	gene_id=STM14_RS16855;gene=None;prodcut=SDR family oxidoreductase
RpoS_Peak_1891	3339210	3339261	293.735	304.561	191.829	185.65	-1.18745	2.5896e-21	gene_id=STM14_RS16860;gene=exbD;prodcut=TonB system transport protein ExbD
RpoS_Peak_1891	3339210	3339261	295.982	305.43	191.247	196.995	-1.1545	5.44005e-32	gene_id=STM14_RS16865;gene=exbB;prodcut=tol-pal system-associated acyl-CoA thioesterase
RpoS_Peak_1897	3343597	3343646	53.5012	56.0259	344.265	353.394	2.14843	1.7212e-72	gene_id=STM14_RS16895;gene=dkgA;prodcut=2,5-didehydrogluconate reductase DkgA
RpoS_Peak_1913	3366775	3366826	39.8959	31.1584	118.962	110.552	1.16909	2.93087e-06	gene_id=STM14_RS16995;gene=None;prodcut=DUF1249 family protein
RpoS_Peak_1913	3366775	3366826	40.9978	42.6523	123.758	136.27	1.1135	4.13528e-09	gene_id=STM14_RS17000;gene=nudF;prodcut=ADP-ribose diphosphatase
RpoS_Peak_1922	3377026	3377075	130.388	149.697	46.073	43.8502	-2.16227	7.63592e-37	gene_id=STM14_RS17050;gene=ribB;prodcut=3,4-dihydroxy-2-butanone-4-phosphate synthase
RpoS_Peak_1932	3390085	3390134	78.8591	90.3464	48.3657	52.1927	-1.27438	9.2861e-07	gene_id=STM14_RS17105;gene=folB;prodcut=bifunctional dihydroneopterin aldolase/7,8-dihydroneopterin epimerase
RpoS_Peak_1935	3392524	3392575	1704.51	1635.22	830.436	938.161	-1.44002	1.0247e-59	gene_id=STM14_RS17120;gene=rpsU;prodcut=30S ribosomal protein S21
RpoS_Peak_1947	3402917	3402970	30.3237	30.1939	881.421	860.035	4.3239	0	gene_id=STM14_RS17165;gene=ygjG;prodcut=putrescine aminotransferase
RpoS_Peak_1955	3414555	3414609	240.301	285.089	1055.06	1083.67	1.5022	4.41774e-49	gene_id=STM14_RS17215;gene=None;prodcut=DUF1090 domain-containing protein
RpoS_Peak_1955	3414555	3414609	443.492	439.072	1760.96	1700.49	1.44868	5.38886e-70	gene_id=STM14_RS17220;gene=None;prodcut=YqjD family protein
RpoS_Peak_1955	3414555	3414609	352.241	344.213	1342.37	1258.59	1.37795	3.22116e-62	gene_id=STM14_RS17225;gene=None;prodcut=phage holin family protein
RpoS_Peak_1955	3414555	3414609	335.137	332.611	1246.07	1097.73	1.28822	7.33191e-38	gene_id=STM14_RS17230;gene=None;prodcut=YqjK family protein
RpoS_Peak_1958	3416693	3416742	22.7588	20.6842	176.939	166.285	2.45906	5.35213e-53	gene_id=STM14_RS17240;gene=None;prodcut=glutathione S-transferase family protein
RpoS_Peak_1972	3442635	3442684	2.8907	4.47034	15.3772	19.3187	1.71377	0.00104778	gene_id=STM14_RS17345;gene=None;prodcut=fructose PTS transporter subunit IIB
RpoS_Peak_1976	3450858	3450911	14.2493	17.8231	64.2945	71.0608	1.55434	2.83042e-08	gene_id=STM14_RS17385;gene=None;prodcut=NAD(P)H-binding protein
RpoS_Peak_1976	3450858	3450911	38.4812	41.6818	615.992	611.556	3.41379	5.03506e-130	gene_id=STM14_RS17390;gene=yhbO;prodcut=protein/nucleic acid deglycase
RpoS_Peak_1983	3464680	3464729	680.364	681.77	423.042	407.402	-1.23687	4.83069e-137	gene_id=STM14_RS17455;gene=pnp;prodcut=polyribonucleotide nucleotidyltransferase
RpoS_Peak_1998	3481319	3481368	238.458	250.508	121.296	131.634	-1.47446	1.13679e-17	gene_id=STM14_RS17540;gene=yhbY;prodcut=ribosome assembly RNA-binding protein YhbY
RpoS_Peak_2005	3487004	3487053	4421.31	4387.51	2021.56	2178.87	-1.59116	8.83777e-155	gene_id=STM14_RS17570;gene=rpmA;prodcut=50S ribosomal protein L27
RpoS_Peak_2005	3487004	3487053	5545.46	5482.45	2621.1	2683.16	-1.57873	4.66609e-218	gene_id=STM14_RS17575;gene=rplU;prodcut=50S ribosomal protein L21
RpoS_Peak_2019	3515711	3515760	60.3257	55.9237	14.7711	12.6331	-2.60628	3.79868e-39	gene_id=STM14_RS17725;gene=codB;prodcut=cytosine permease
RpoS_Peak_2019	3515711	3515760	169.281	156.509	74.9905	70.7966	-1.68263	2.87735e-55	gene_id=STM14_RS17730;gene=None;prodcut=cytosine deaminase
RpoS_Peak_2024	3527255	3527304	5342.62	5456.62	1919.21	1906.43	-2.02013	0	gene_id=STM14_RS17780;gene=rpsI;prodcut=30S ribosomal protein S9
RpoS_Peak_2024	3527255	3527304	5056.52	5280.14	1942.01	1971.26	-1.92432	0	gene_id=STM14_RS17785;gene=rplM;prodcut=50S ribosomal protein L13
RpoS_Peak_2026	3528681	3528730	100.397	102.662	62.5992	63.2596	-1.21317	4.61163e-20	gene_id=STM14_RS17790;gene=zapE;prodcut=cell division protein ZapE
RpoS_Peak_2035	3543803	3543854	21.0808	15.0675	154.193	158.495	2.59042	2.09396e-15	gene_id=STM14_RS17875;gene=None;prodcut=hypothetical protein
RpoS_Peak_2037	3547074	3547125	13.6938	15.6918	84.6991	79.9539	1.96302	2.94187e-19	gene_id=STM14_RS17885;gene=aaeA;prodcut=p-hydroxybenzoic acid efflux pump subunit AaeA
RpoS_Peak_2052	3563795	3563846	611.005	620.585	453.946	412.33	-1.03053	1.83548e-32	gene_id=STM14_RS17960;gene=accB;prodcut=acetyl-CoA carboxylase biotin carboxyl carrier protein
RpoS_Peak_2052	3563795	3563846	1224.46	1233.2	878.018	872.499	-1.01239	3.30793e-100	gene_id=STM14_RS17965;gene=accC;prodcut=acetyl-CoA carboxylase biotin carboxylase subunit
RpoS_Peak_2056	3571752	3571801	14.5317	16.4078	45.5529	47.5736	1.06672	7.11424e-10	gene_id=STM14_RS18005;gene=None;prodcut=bifunctional diguanylate cyclase/phosphodiesterase
RpoS_Peak_2064	3595117	3595169	322.112	325.305	861.184	1018.21	1.01542	1.42267e-22	gene_id=STM14_RS18115;gene=mscL;prodcut=large-conductance mechanosensitive channel protein MscL
RpoS_Peak_2070	3599645	3599694	4148.32	4125.27	2048.62	2059.02	-1.53306	1.53897e-207	gene_id=STM14_RS18135;gene=rplQ;prodcut=50S ribosomal protein L17
RpoS_Peak_2070	3599645	3599694	8644.64	8582.75	4953.21	4751.08	-1.35102	3.72976e-279	gene_id=STM14_RS18140;gene=rpoA;prodcut=DNA-directed RNA polymerase subunit alpha
RpoS_Peak_2070	3599645	3599694	5795.05	5831.65	3351.86	3264.51	-1.33629	7.02225e-227	gene_id=STM14_RS18145;gene=rpsD;prodcut=30S ribosomal protein S4
RpoS_Peak_2075	3611692	3611743	416.897	441.783	1627.49	1876.18	1.50655	4.22063e-70	gene_id=STM14_RS18280;gene=bfr;prodcut=bacterioferritin
RpoS_Peak_2076	3611961	3612012	379.954	348.604	114.376	144.196	-2.01851	4.39578e-26	gene_id=STM14_RS18285;gene=bfd;prodcut=bacterioferritin-associated ferredoxin
RpoS_Peak_2079	3616603	3616652	18368.6	18286	11082.8	11216.7	-1.23961	3.56134e-239	gene_id=STM14_RS18290;gene=tuf;prodcut=elongation factor Tu
RpoS_Peak_2079	3616603	3616652	5238.67	5287.33	3227.73	3227.71	-1.22816	8.44021e-229	gene_id=STM14_RS18295;gene=fusA;prodcut=elongation factor G
RpoS_Peak_2079	3616603	3616652	3152.05	3228.88	1957.81	1973.05	-1.22184	6.62312e-128	gene_id=STM14_RS18300;gene=rpsG;prodcut=30S ribosomal protein S7
RpoS_Peak_2079	3616603	3616652	2584.67	2569.32	1612.65	1574.82	-1.21618	2.53432e-107	gene_id=STM14_RS18305;gene=rpsL;prodcut=30S ribosomal protein S12
RpoS_Peak_2085	3620779	3620830	1175.37	1177.87	750.44	757.637	-1.16486	7.87023e-79	gene_id=STM14_RS18340;gene=slyD;prodcut=peptidylprolyl isomerase
RpoS_Peak_2097	3634954	3635006	32.7879	25.9739	248.032	242.329	2.53832	2.16128e-47	gene_id=STM14_RS18415;gene=None;prodcut=putative adenosine monophosphate-protein transferase Fic
RpoS_Peak_2097	3634954	3635006	15.8685	15.8788	139.027	133.242	2.57738	6.18223e-09	gene_id=STM14_RS18420;gene=None;prodcut=YhfG family protein
RpoS_Peak_2099	3635843	3635894	170.717	184.264	48.8326	51.0827	-2.35255	2.26255e-88	gene_id=STM14_RS18430;gene=tsgA;prodcut=MFS transporter TsgA
RpoS_Peak_2126	3690728	3690782	217.493	212.449	84.9641	91.5026	-1.80777	5.47987e-134	gene_id=STM14_RS18640;gene=malT;prodcut=HTH-type transcriptional regulator MalT
RpoS_Peak_2133	3702252	3702301	19.3995	20.6424	63.9529	66.3457	1.17933	9.81925e-12	gene_id=STM14_RS18690;gene=glpD;prodcut=glycerol-3-phosphate dehydrogenase
RpoS_Peak_2142	3722128	3722177	80.36	81.5628	283.001	273.168	1.25724	5.02288e-44	gene_id=STM14_RS18735;gene=glgA;prodcut=glycogen synthase GlgA
RpoS_Peak_2142	3722128	3722177	102.112	113.796	398.869	375.931	1.32011	7.30317e-52	gene_id=STM14_RS18740;gene=glgC;prodcut=glucose-1-phosphate adenylyltransferase
RpoS_Peak_2142	3722128	3722177	182.929	180.543	587.166	572.812	1.1513	3.07299e-84	gene_id=STM14_RS18745;gene=glgX;prodcut=glycogen debranching protein GlgX
RpoS_Peak_2142	3722128	3722177	288.128	300.202	910.496	906.814	1.10418	4.67406e-99	gene_id=STM14_RS18750;gene=glgB;prodcut=1,4-alpha-glucan branching enzyme
RpoS_Peak_2145	3723615	3723664	1561.14	1585.82	983.23	1016.36	-1.17703	1.58545e-120	gene_id=STM14_RS18755;gene=asd;prodcut=aspartate-semialdehyde dehydrogenase
RpoS_Peak_2151	3735898	3735948	44.0024	39.4147	227.916	247.035	1.98712	6.8514e-81	gene_id=STM14_RS18810;gene=ggt;prodcut=gamma-glutamyltransferase
RpoS_Peak_2152	3735991	3736043	27.637	24.1981	175.332	186.349	2.28027	1.02873e-22	gene_id=STM14_RS18815;gene=None;prodcut=DUF2756 family protein
RpoS_Peak_2155	3741423	3741476	22.8516	25.0591	238.616	233.088	2.77644	9.1941e-106	gene_id=STM14_RS18840;gene=ugpB;prodcut=sn-glycerol-3-phosphate ABC transporter substrate-binding protein UgpB
RpoS_Peak_2168	3763248	3763297	9.22518	8.05271	42.0446	41.5388	1.75165	3.98657e-10	gene_id=STM14_RS18965;gene=None;prodcut=AI-2E family transporter
RpoS_Peak_2173	3772185	3772238	210.422	204.357	111.087	105.224	-1.46198	1.18316e-63	gene_id=STM14_RS19000;gene=pitA;prodcut=inorganic phosphate transporter PitA
RpoS_Peak_2174	3774259	3774310	64.2746	47.1652	212.358	258.412	1.55727	1.22055e-12	gene_id=STM14_RS19005;gene=uspB;prodcut=universal stress protein UspB
RpoS_Peak_2189	3794338	3794389	10.0741	7.7896	45.4557	34.683	1.64234	2.06859e-07	gene_id=STM14_RS19090;gene=None;prodcut=LysR family transcriptional regulator
RpoS_Peak_2190	3795323	3795375	9.0127	9.21895	37.0421	30.5623	1.36734	6.14952e-06	gene_id=STM14_RS19095;gene=yhjD;prodcut=inner membrane protein YhjD
RpoS_Peak_2193	3796705	3796754	457.454	434.052	297.284	298.326	-1.10462	9.70276e-63	gene_id=STM14_RS19100;gene=None;prodcut=MFS transporter
RpoS_Peak_2195	3800166	3800215	30.1132	24.7269	225.173	218.966	2.49512	1.30451e-123	gene_id=STM14_RS19105;gene=None;prodcut=AsmA family protein
RpoS_Peak_2202	3818356	3818409	80.2606	79.5252	257.488	258.114	1.16731	1.76314e-39	gene_id=STM14_RS19165;gene=bcsE;prodcut=cellulose biosynthesis c-di-GMP-binding protein BcsE
RpoS_Peak_2225	3842922	3842973	23.6679	20.1746	177.696	155.245	2.40182	1.62859e-35	gene_id=STM14_RS19275;gene=None;prodcut=autotransporter outer membrane beta-barrel domain-containing protein
RpoS_Peak_2227	3849495	3849544	92.5483	91.1943	1359.77	1499.83	3.43775	3.47459e-155	gene_id=STM14_RS19310;gene=None;prodcut=HTH-type transcriptional regulator
RpoS_Peak_2228	3849963	3850012	142.668	179.416	105.763	97.7081	-1.18603	1.62485e-06	gene_id=STM14_RS19315;gene=cspA;prodcut=RNA chaperone/antiterminator CspA
RpoS_Peak_2236	3856936	3856988	27.1435	25.803	208.465	198.786	2.42041	1.64864e-20	gene_id=STM14_RS19350;gene=None;prodcut=YsaB family lipoprotein
RpoS_Peak_2243	3866375	3866428	596.958	640.377	205.914	217.295	-2.07105	2.79553e-187	gene_id=STM14_RS19395;gene=avtA;prodcut=valine--pyruvate transaminase
RpoS_Peak_2249	3883182	3883231	20.763	26.8084	155.508	145.773	2.13941	1.58994e-53	gene_id=STM14_RS19470;gene=aldB;prodcut=aldehyde dehydrogenase AldB
RpoS_Peak_2250	3883331	3883382	31.5394	37.4042	248.267	239.924	2.30075	2.39969e-59	gene_id=STM14_RS19475;gene=None;prodcut=ROK family protein
RpoS_Peak_2252	3888479	3888532	151.844	152.28	628.645	572.555	1.4586	8.33953e-50	gene_id=STM14_RS19490;gene=None;prodcut=glutathione S-transferase
RpoS_Peak_2255	3893062	3893111	4.88841	1.95663	37.7989	54.4491	3.23168	5.12953e-05	gene_id=STM14_RS19510;gene=None;prodcut=hypothetical protein
RpoS_Peak_2268	3918974	3919023	154.448	164.707	106.762	114.045	-1.0547	1.82549e-19	gene_id=STM14_RS19630;gene=rfaC;prodcut=lipopolysaccharide heptosyltransferase RfaC
RpoS_Peak_2268	3918974	3919023	56.6621	58.7359	21.4492	26.4544	-1.79251	5.84629e-22	gene_id=STM14_RS19635;gene=rfaL;prodcut=O-antigen ligase RfaL
RpoS_Peak_2276	3936270	3936320	1364.69	1361.91	554.833	685.247	-1.65994	2.8731e-48	gene_id=STM14_RS19705;gene=rpmG;prodcut=50S ribosomal protein L33
RpoS_Peak_2276	3936270	3936320	1765.61	1679.15	859.506	861.174	-1.52424	7.95638e-84	gene_id=STM14_RS19710;gene=rpmB;prodcut=50S ribosomal protein L28
RpoS_Peak_2284	3947410	3947461	91.0135	92.559	64.0561	59.6776	-1.09199	3.8652e-26	gene_id=STM14_RS19790;gene=recG;prodcut=ATP-dependent DNA helicase RecG
RpoS_Peak_2298	3972785	3972836	15.9366	17.2759	59.671	73.962	1.48602	6.28864e-06	gene_id=STM14_RS19860;gene=None;prodcut=membrane protein
RpoS_Peak_2298	3972785	3972836	8.88563	11.5348	70.0117	68.7453	2.2412	9.60933e-18	gene_id=STM14_RS19865;gene=None;prodcut=transcriptional regulator
RpoS_Peak_2303	3979113	3979164	5.03148	7.99635	17.9372	20.1095	1.02256	0.0382853	gene_id=STM14_RS19885;gene=None;prodcut=MgtC family protein
RpoS_Peak_2310	3989189	3989240	6.29362	10.4962	103.759	105.93	3.11934	1.96988e-13	gene_id=STM14_RS19935;gene=None;prodcut=hypothetical protein
RpoS_Peak_2339	4059263	4059312	598.534	603.282	215.556	275.083	-1.81655	6.91696e-26	gene_id=STM14_RS20270;gene=rpmH;prodcut=50S ribosomal protein L34
RpoS_Peak_2339	4059263	4059312	188.005	211.571	74.6384	80.1985	-1.89148	7.60545e-25	gene_id=STM14_RS20275;gene=rnpA;prodcut=ribonuclease P protein component
RpoS_Peak_2339	4059263	4059312	144.961	154.619	39.9485	39.9223	-2.4305	3.09389e-20	gene_id=STM14_RS20280;gene=yidD;prodcut=membrane protein insertion efficiency factor YidD
RpoS_Peak_2339	4059263	4059312	742.421	741.775	302.013	305.484	-1.81166	2.6661e-238	gene_id=STM14_RS20285;gene=yidC;prodcut=membrane protein insertase YidC
RpoS_Peak_2341	4064840	4064893	48.3628	47.9658	30.4103	35.2767	-1.07567	1.82516e-07	gene_id=STM14_RS20305;gene=None;prodcut=retron St85 family effector protein
RpoS_Peak_2349	4094414	4094468	1560.66	1510.18	865.807	830.138	-1.37935	6.36688e-101	gene_id=STM14_RS20400;gene=None;prodcut=F0F1 ATP synthase subunit epsilon
RpoS_Peak_2349	4094414	4094468	2767.78	2788.67	1542.84	1481.25	-1.40069	1.35743e-247	gene_id=STM14_RS20405;gene=atpD;prodcut=F0F1 ATP synthase subunit beta
RpoS_Peak_2349	4094414	4094468	2219.12	2250.62	1312.02	1251.94	-1.32485	1.48838e-171	gene_id=STM14_RS20410;gene=atpG;prodcut=F0F1 ATP synthase subunit gamma
RpoS_Peak_2349	4094414	4094468	2653.57	2625.32	1492.68	1434.35	-1.37376	3.79242e-248	gene_id=STM14_RS20415;gene=atpA;prodcut=F0F1 ATP synthase subunit alpha
RpoS_Peak_2349	4094414	4094468	1385.81	1365.87	796.952	755.896	-1.34826	3.6966e-106	gene_id=STM14_RS20420;gene=atpH;prodcut=F0F1 ATP synthase subunit delta
RpoS_Peak_2349	4094414	4094468	1215.45	1181.69	707.863	706.364	-1.28415	1.47347e-81	gene_id=STM14_RS20425;gene=atpF;prodcut=F0F1 ATP synthase subunit B
RpoS_Peak_2349	4094414	4094468	468.22	479.658	355.98	284.12	-1.08915	4.7715e-15	gene_id=STM14_RS20430;gene=atpE;prodcut=F0F1 ATP synthase subunit C
RpoS_Peak_2349	4094414	4094468	625.437	619.273	423.46	418.77	-1.08641	3.18126e-57	gene_id=STM14_RS20435;gene=atpB;prodcut=F0F1 ATP synthase subunit A
RpoS_Peak_2349	4094414	4094468	649.654	624.136	425.469	366.317	-1.2086	1.05586e-34	gene_id=STM14_RS20440;gene=atpI;prodcut=F0F1 ATP synthase subunit I
RpoS_Peak_2358	4113628	4113679	38.2777	34.2091	106.557	106.751	1.03453	9.56932e-08	gene_id=STM14_RS20520;gene=None;prodcut=FadR/GntR family transcriptional regulator
RpoS_Peak_2363	4138392	4138443	181.948	176.08	111.63	107.373	-1.23191	1.94204e-42	gene_id=STM14_RS20635;gene=gppA;prodcut=guanosine-5'-triphosphate,3'-diphosphate diphosphatase
RpoS_Peak_2389	4183276	4183327	82.5163	82.7859	866.285	860.875	2.8624	9.57817e-258	gene_id=STM14_RS20880;gene=metR;prodcut=HTH-type transcriptional regulator MetR
RpoS_Peak_2389	4183276	4183327	7396.06	7483.11	2501.91	2484.43	-2.1001	0	gene_id=STM14_RS20885;gene=metE;prodcut=5-methyltetrahydropteroyltriglutamate-- homocysteine S-methyltransferase
RpoS_Peak_2391	4188485	4188539	110.495	112.849	624.953	614.239	1.94914	9.84192e-105	gene_id=STM14_RS20895;gene=None;prodcut=dienelactone hydrolase family protein
RpoS_Peak_2391	4188485	4188539	3738.92	3683.71	1640.82	1649.08	-1.69667	0	gene_id=STM14_RS20900;gene=udp;prodcut=uridine phosphorylase
RpoS_Peak_2425	4230890	4230939	1638.68	1661.57	909.822	888.884	-1.39859	6.03041e-229	gene_id=STM14_RS21095;gene=typA;prodcut=ribosome-dependent GTPase TypA
RpoS_Peak_2438	4253947	4254001	33.1539	25.803	127.505	121.042	1.55328	2.27776e-10	gene_id=STM14_RS21200;gene=None;prodcut=type II toxin-antitoxin system HigA family antitoxin
RpoS_Peak_2438	4253947	4254001	47.4535	38.2512	152.886	181.324	1.44137	1.43142e-08	gene_id=STM14_RS21205;gene=None;prodcut=type II toxin-antitoxin system HigB family toxin
RpoS_Peak_2445	4266378	4266429	39.9887	40.6497	33.1624	22.624	-1.0536	0.0084827	gene_id=STM14_RS21265;gene=None;prodcut=AzlD domain-containing protein
RpoS_Peak_2474	4316909	4316962	93.6042	74.369	47.4348	52.8013	-1.26726	2.3579e-14	gene_id=STM14_RS21535;gene=cytR;prodcut=DNA-binding transcriptional regulator CytR
RpoS_Peak_2477	4323242	4323291	644.969	632.952	3025.76	3009.62	1.7169	9.09501e-303	gene_id=STM14_RS21565;gene=metB;prodcut=cystathionine gamma-synthase
RpoS_Peak_2477	4323242	4323291	579.123	588.318	3008.04	2907.12	1.81802	0	gene_id=STM14_RS21570;gene=metL;prodcut=bifunctional aspartate kinase/homoserine dehydrogenase II
RpoS_Peak_2478	4330187	4330236	11.9084	8.24964	5.74305	5.50971	-1.3629	0.00217831	gene_id=STM14_RS21585;gene=None;prodcut=hypothetical protein
RpoS_Peak_2498	4376570	4376623	4237.6	4290.75	1859.79	1750.03	-1.76335	7.26873e-274	gene_id=STM14_RS21800;gene=rplK;prodcut=50S ribosomal protein L11
RpoS_Peak_2498	4376570	4376623	6808.76	6965.51	3011.67	2951.28	-1.73087	0	gene_id=STM14_RS21805;gene=rplA;prodcut=50S ribosomal protein L1
RpoS_Peak_2500	4377842	4377894	11096.3	11348	5769.46	5588.28	-1.50572	7.58767e-300	gene_id=STM14_RS21810;gene=rplJ;prodcut=50S ribosomal protein L10
RpoS_Peak_2503	4378780	4378829	12431.4	12575.6	5927.49	6067.44	-1.58263	7.91145e-293	gene_id=STM14_RS21815;gene=rplL;prodcut=50S ribosomal protein L7/L12
RpoS_Peak_2512	4396931	4396980	67.3602	53.0805	176.404	193.199	1.09558	4.41277e-09	gene_id=STM14_RS21880;gene=rsd;prodcut=sigma D regulator
RpoS_Peak_2515	4400176	4400225	2562.82	2480.11	1612.73	1736.73	-1.113	1.45936e-62	gene_id=STM14_RS21905;gene=hupA;prodcut=DNA-binding protein HU-alpha
RpoS_Peak_2517	4414325	4414379	489.027	513.289	3948.07	4130.77	2.48825	0	gene_id=STM14_RS21970;gene=metA;prodcut=homoserine O-succinyltransferase
RpoS_Peak_2528	4451460	4451509	31.3278	35.4884	122.91	169.204	1.60625	4.40069e-09	gene_id=STM14_RS22160;gene=None;prodcut=Mor transcription activator family protein
RpoS_Peak_2530	4453577	4453628	1087.95	1057.18	409.412	385.737	-1.95458	9.91066e-295	gene_id=STM14_RS22165;gene=lysC;prodcut=lysine-sensitive aspartokinase 3
RpoS_Peak_2536	4468212	4468263	21.4972	22.7522	95.8985	93.4757	1.5745	1.98148e-09	gene_id=STM14_RS22230;gene=ubiC;prodcut=chorismate lyase
RpoS_Peak_2536	4468212	4468263	28.3237	23.8545	124.055	106.738	1.62213	3.65709e-18	gene_id=STM14_RS22235;gene=ubiA;prodcut=4-hydroxybenzoate octaprenyltransferase
RpoS_Peak_2537	4472150	4472199	229.288	229.095	148.45	151.128	-1.13654	2.74298e-64	gene_id=STM14_RS22240;gene=plsB;prodcut=glycerol-3-phosphate 1-O-acyltransferase PlsB
RpoS_Peak_2541	4476025	4476072	36.4782	35.8725	235.6	234.679	2.17763	1.15858e-79	gene_id=STM14_RS22275;gene=None;prodcut=conjugal transfer protein TraF
RpoS_Peak_2573	4518648	4518699	44.645	40.0525	309.178	290.477	2.30088	5.84359e-57	gene_id=STM14_RS22400;gene=None;prodcut=glutathione S-transferase
RpoS_Peak_2575	4519559	4519610	477.019	462.659	217.151	208.345	-1.66581	6.84911e-137	gene_id=STM14_RS22405;gene=ghxP;prodcut=guanine/hypoxanthine transporter GhxP
RpoS_Peak_2578	4529190	4529241	37.5744	41.1796	168.925	166.118	1.56585	6.79138e-51	gene_id=STM14_RS22440;gene=acs;prodcut=acetate--CoA ligase
RpoS_Peak_2584	4543581	4543632	10.6622	11.5969	101.239	87.7793	2.56268	4.49627e-15	gene_id=STM14_RS22510;gene=yjdN;prodcut=VOC family metalloprotein YjdN
RpoS_Peak_2585	4544397	4544448	105.889	103.624	490.59	462.3	1.66227	7.88419e-108	gene_id=STM14_RS22520;gene=proP;prodcut=glycine betaine/L-proline transporter ProP
RpoS_Peak_2594	4552102	4552149	1.89258	1.35272	6.49775	9.33556	1.76517	0.0288631	gene_id=STM14_RS22550;gene=None;prodcut=AraC family transcriptional regulator
RpoS_Peak_2623	4592370	4592419	1497.06	1443.15	609.856	703.889	-1.68475	1.20519e-115	gene_id=STM14_RS22750;gene=efp;prodcut=elongation factor P
RpoS_Peak_2624	4593285	4593338	170.05	114.37	1067.58	1099.19	2.40742	1.85931e-43	gene_id=STM14_RS22760;gene=ecnB;prodcut=lipoprotein toxin entericidin B
RpoS_Peak_2626	4595180	4595231	8.48298	11.961	95.8921	106.513	2.78461	3.70494e-20	gene_id=STM14_RS22775;gene=None;prodcut=lipocalin family protein
RpoS_Peak_2642	4611221	4611268	82.5696	85.5548	282.63	269.085	1.19132	4.88375e-42	gene_id=STM14_RS22860;gene=nnr;prodcut=bifunctional ADP-dependent NAD(P)H-hydrate dehydratase/NAD(P)H-hydrate epimerase
RpoS_Peak_2656	4634794	4634843	20.5668	17.4619	82.7056	65.9476	1.44373	8.50422e-05	gene_id=STM14_RS22975;gene=bsmA;prodcut=biofilm peroxide resistance protein BsmA
RpoS_Peak_2657	4634992	4635041	54.6629	46.1775	163.604	149.614	1.11239	4.3263e-12	gene_id=STM14_RS22980;gene=yjfP;prodcut=esterase
RpoS_Peak_2666	4654333	4654384	41.4703	35.7661	26.5981	27.8802	-1.02622	3.36163e-10	gene_id=STM14_RS23095;gene=None;prodcut=bifunctional 2',3'-cyclic-nucleotide 2'-phosphodiesterase/3'-nucleotidase
RpoS_Peak_2670	4656126	4656178	84.3015	75.4243	434.22	416.468	1.89027	5.52713e-21	gene_id=STM14_RS23110;gene=None;prodcut=DUF1107 domain-containing protein
RpoS_Peak_2673	4658700	4658751	143.437	135.466	807.66	801.7	2.00592	3.13918e-110	gene_id=STM14_RS23120;gene=msrA;prodcut=peptide-methionine (S)-S-oxide reductase MsrA
RpoS_Peak_2676	4668092	4668143	2212.2	2129.82	1472.83	1455.96	-1.09083	4.02066e-95	gene_id=STM14_RS23150;gene=ppa;prodcut=inorganic diphosphatase
RpoS_Peak_2677	4669326	4669377	252.299	246.484	173.412	179.694	-1.02119	4.50334e-37	gene_id=STM14_RS23160;gene=mpl;prodcut=UDP-N-acetylmuramate:L-alanyl-gamma-D-glutamyl- meso-diaminopimelate ligase
RpoS_Peak_2711	4743632	4743679	67.888	54.7904	524.427	497.359	2.53547	4.5883e-136	gene_id=STM14_RS23505;gene=None;prodcut=NAD(P)-dependent alcohol dehydrogenase
RpoS_Peak_2725	4766234	4766283	133.313	134.55	77.1557	111.687	-1.02503	0.000500705	gene_id=STM14_RS23575;gene=None;prodcut=YebC/PmpR family DNA-binding transcriptional regulator
RpoS_Peak_2737	4783300	4783353	4.34846	5.91773	32.3515	25.7674	1.97707	4.53692e-09	gene_id=STM14_RS23665;gene=None;prodcut=MFS transporter
RpoS_Peak_2748	4802619	4802670	69.9778	67.9128	34.4569	31.9251	-1.57728	5.92686e-38	gene_id=STM14_RS23750;gene=btsT;prodcut=pyruvate/proton symporter BtsT
RpoS_Peak_2748	4802619	4802670	64.0084	62.3121	41.0891	40.3454	-1.15623	2.22962e-17	gene_id=STM14_RS23755;gene=tsr;prodcut=methyl-accepting chemotaxis protein
RpoS_Peak_2752	4814842	4814891	160.049	157.451	111.961	113.535	-1.01655	3.23328e-39	gene_id=STM14_RS23795;gene=opgB;prodcut=phosphatidylglycerol--membrane-oligosaccharide glycerophosphotransferase
RpoS_Peak_2754	4825058	4825110	94.7335	104.815	50.4358	57.1092	-1.41542	2.19289e-21	gene_id=STM14_RS23870;gene=rsmC;prodcut=16S rRNA (guanine(1207)-N(2))-methyltransferase RsmC
RpoS_Peak_2755	4828463	4828516	276.276	285.126	5304.62	5867.25	3.79262	0	gene_id=STM14_RS23895;gene=osmY;prodcut=molecular chaperone OsmY
RpoS_Peak_2756	4829380	4829431	32.9053	36.7258	608.317	758.399	3.77291	7.86566e-47	gene_id=STM14_RS23900;gene=None;prodcut=DUF1328 domain-containing protein
RpoS_Peak_2790	4869380	4869431	13.7927	10.5012	43.5498	42.4149	1.30078	6.69226e-05	gene_id=STM14_RS24090;gene=None;prodcut=tRNA/rRNA methyltransferase

## Sheet: RpoH_Con&HS
Peak_id	Start	End	TPM_1	TPM_2	TPM_3	TPM_4	LFC	q-value	Product
RpoH_Peak_0002	11538	11582	659.851	699.992	2626.34	2656.19	1.43493	1.76721e-198	gene_id=STM14_RS00625;gene=dnaK;prodcut=molecular chaperone DnaK
RpoH_Peak_0007	134614	134657	569.933	560.1	1777	1800.35	1.13982	3.48737e-77	gene_id=STM14_RS01130;gene=leuD;prodcut=3-isopropylmalate dehydratase small subunit
RpoH_Peak_0007	134614	134657	546.038	538.293	1721.99	1674.64	1.1244	5.96331e-122	gene_id=STM14_RS01135;gene=leuC;prodcut=3-isopropylmalate dehydratase large subunit
RpoH_Peak_0007	134614	134657	512.801	511.623	1639.64	1658.25	1.16401	1.40454e-107	gene_id=STM14_RS01140;gene=leuB;prodcut=3-isopropylmalate dehydrogenase
RpoH_Peak_0007	134614	134657	618.872	620.848	2222.7	2179.58	1.30534	5.27197e-187	gene_id=STM14_RS01145;gene=leuA;prodcut=2-isopropylmalate synthase
RpoH_Peak_0055	976795	976839	748.454	776.476	395.789	462.929	-1.35039	2.55828e-24	gene_id=STM14_RS05150;gene=None;prodcut=VirK/YbjX family protein
RpoH_Peak_0065	1129023	1129070	140.976	135.244	454.086	409.13	1.1209	1.98589e-14	gene_id=STM14_RS05885;gene=hspQ;prodcut=heat shock protein HspQ
RpoH_Peak_0074	1206118	1206164	80.5823	83.8599	252.604	242.341	1.06667	4.44685e-07	gene_id=STM14_RS06305;gene=bssS;prodcut=biofilm formation regulator BssS
RpoH_Peak_0082	1345411	1345458	154.828	149.647	12400.7	14032.9	5.91831	0	gene_id=STM14_RS07105;gene=None;prodcut=Hsp20 family protein
RpoH_Peak_0098	1637121	1637167	15.6781	23.9452	78.4623	75.3663	1.43315	0.000630426	gene_id=STM14_RS08610;gene=None;prodcut=type II toxin-antitoxin system Phd/YefM family antitoxin
RpoH_Peak_0106	1749835	1749879	117.821	126.021	500.933	571.308	1.6143	4.8957e-63	gene_id=STM14_RS09105;gene=ldhA;prodcut=D-lactate dehydrogenase
RpoH_Peak_0110	1791032	1791078	48.9043	53.2082	184.53	170.98	1.27651	5.26216e-23	gene_id=STM14_RS09310;gene=None;prodcut=YcjF family protein
RpoH_Peak_0110	1791032	1791078	55.7383	53.8562	208.622	211.052	1.41436	1.31397e-40	gene_id=STM14_RS09315;gene=None;prodcut=YcjX family protein
RpoH_Peak_0160	2583132	2583178	421.316	437.322	259.214	264.152	-1.23726	4.62893e-76	gene_id=STM14_RS13300;gene=gltX;prodcut=glutamate--tRNA ligase
RpoH_Peak_0179	2858612	2858659	541.243	547.846	2856.64	2883.12	1.87515	0	gene_id=STM14_RS14555;gene=clpB;prodcut=ATP-dependent chaperone ClpB
RpoH_Peak_0180	2861385	2861430	599.457	633.844	1790.38	1941.6	1.07482	1.31397e-40	gene_id=STM14_RS14575;gene=raiA;prodcut=ribosome-associated translation inhibitor RaiA
RpoH_Peak_0210	3366603	3366650	39.8959	31.1584	118.962	110.552	1.16909	2.93087e-06	gene_id=STM14_RS16995;gene=None;prodcut=DUF1249 family protein
RpoH_Peak_0210	3366603	3366650	40.9978	42.6523	123.758	136.27	1.1135	4.13528e-09	gene_id=STM14_RS17000;gene=nudF;prodcut=ADP-ribose diphosphatase
RpoH_Peak_0218	3471805	3471850	1008.75	1016.47	68.9137	63.2095	-4.46028	0	gene_id=STM14_RS17495;gene=argG;prodcut=argininosuccinate synthase
RpoH_Peak_0220	3481294	3481339	238.458	250.508	121.296	131.634	-1.47446	1.13679e-17	gene_id=STM14_RS17540;gene=yhbY;prodcut=ribosome assembly RNA-binding protein YhbY
RpoH_Peak_0243	3690720	3690765	217.493	212.449	84.9641	91.5026	-1.80777	5.47987e-134	gene_id=STM14_RS18640;gene=malT;prodcut=HTH-type transcriptional regulator MalT
RpoH_Peak_0249	3749312	3749357	2128.62	2179.69	196.634	195.049	-3.98249	0	gene_id=STM14_RS18890;gene=livJ;prodcut=branched chain amino acid ABC transporter substrate-binding protein LivJ
RpoH_Peak_0263	3849966	3850010	142.668	179.416	105.763	97.7081	-1.18603	1.62485e-06	gene_id=STM14_RS19315;gene=cspA;prodcut=RNA chaperone/antiterminator CspA
RpoH_Peak_0278	4024090	4024137	59.9682	49.4458	366.445	333.441	2.1545	5.61588e-39	gene_id=STM14_RS20110;gene=ibpB;prodcut=heat shock chaperone IbpB
RpoH_Peak_0278	4024090	4024137	74.5629	76.6008	347.486	372.07	1.72831	2.75675e-29	gene_id=STM14_RS20115;gene=ibpA;prodcut=heat shock chaperone IbpA
RpoH_Peak_0284	4064830	4064874	48.3628	47.9658	30.4103	35.2767	-1.07567	1.82516e-07	gene_id=STM14_RS20305;gene=None;prodcut=retron St85 family effector protein
RpoH_Peak_0287	4094410	4094455	1560.66	1510.18	865.807	830.138	-1.37935	6.36688e-101	gene_id=STM14_RS20400;gene=None;prodcut=F0F1 ATP synthase subunit epsilon
RpoH_Peak_0287	4094410	4094455	2767.78	2788.67	1542.84	1481.25	-1.40069	1.35743e-247	gene_id=STM14_RS20405;gene=atpD;prodcut=F0F1 ATP synthase subunit beta
RpoH_Peak_0287	4094410	4094455	2219.12	2250.62	1312.02	1251.94	-1.32485	1.48838e-171	gene_id=STM14_RS20410;gene=atpG;prodcut=F0F1 ATP synthase subunit gamma
RpoH_Peak_0287	4094410	4094455	2653.57	2625.32	1492.68	1434.35	-1.37376	3.79242e-248	gene_id=STM14_RS20415;gene=atpA;prodcut=F0F1 ATP synthase subunit alpha
RpoH_Peak_0287	4094410	4094455	1385.81	1365.87	796.952	755.896	-1.34826	3.6966e-106	gene_id=STM14_RS20420;gene=atpH;prodcut=F0F1 ATP synthase subunit delta
RpoH_Peak_0287	4094410	4094455	1215.45	1181.69	707.863	706.364	-1.28415	1.47347e-81	gene_id=STM14_RS20425;gene=atpF;prodcut=F0F1 ATP synthase subunit B
RpoH_Peak_0287	4094410	4094455	468.22	479.658	355.98	284.12	-1.08915	4.7715e-15	gene_id=STM14_RS20430;gene=atpE;prodcut=F0F1 ATP synthase subunit C
RpoH_Peak_0287	4094410	4094455	625.437	619.273	423.46	418.77	-1.08641	3.18126e-57	gene_id=STM14_RS20435;gene=atpB;prodcut=F0F1 ATP synthase subunit A
RpoH_Peak_0287	4094410	4094455	649.654	624.136	425.469	366.317	-1.2086	1.05586e-34	gene_id=STM14_RS20440;gene=atpI;prodcut=F0F1 ATP synthase subunit I
RpoH_Peak_0288	4098374	4098420	419.072	422.126	209.743	209.638	-1.5272	1.30926e-44	gene_id=STM14_RS20455;gene=mioC;prodcut=FMN-binding protein MioC
RpoH_Peak_0290	4113637	4113681	38.2777	34.2091	106.557	106.751	1.03453	9.56932e-08	gene_id=STM14_RS20520;gene=None;prodcut=FadR/GntR family transcriptional regulator
RpoH_Peak_0300	4188514	4188558	110.495	112.849	624.953	614.239	1.94914	9.84192e-105	gene_id=STM14_RS20895;gene=None;prodcut=dienelactone hydrolase family protein
RpoH_Peak_0300	4188514	4188558	3738.92	3683.71	1640.82	1649.08	-1.69667	0	gene_id=STM14_RS20900;gene=udp;prodcut=uridine phosphorylase
RpoH_Peak_0314	4314635	4314682	285.007	279.371	913.68	867.704	1.13531	1.18024e-42	gene_id=STM14_RS21525;gene=hslV;prodcut=ATP-dependent protease subunit HslV
RpoH_Peak_0337	4587515	4587564	1593.68	1479.26	5767.39	5907.95	1.40333	1.36981e-130	gene_id=STM14_RS22725;gene=None;prodcut=co-chaperone GroES
RpoH_Peak_0337	4587515	4587564	2476.99	2223.57	8987.81	8853.73	1.40187	4.76438e-192	gene_id=STM14_RS22730;gene=groL;prodcut=chaperonin GroEL
RpoH_Peak_0346	4658736	4658783	143.437	135.466	807.66	801.7	2.00592	3.13918e-110	gene_id=STM14_RS23120;gene=msrA;prodcut=peptide-methionine (S)-S-oxide reductase MsrA

## Sheet: RpoD_HS
Peak_id	Start	End	TPM_1	TPM_2	TPM_3	TPM_4	LFC	q-value	Product
RpoD_Peak_P0020	19726	19775	153.78	168.893	506.556	481.483	1.09133	2.31e-11	gene_id=STM14_RS00125;gene=ccdA;prodcut=type II toxin-antitoxin system antitoxin CcdA
RpoD_Peak_P0020	19726	19775	213.01	231.303	759.009	702.798	1.19487	6.16e-24	gene_id=STM14_RS00130;gene=ccdB;prodcut=type II toxin-antitoxin system toxin CcdB
RpoD_Peak_P0020	19726	19775	113.036	110.988	383.866	341.515	1.172	2.69e-12	gene_id=STM14_RS00135;gene=None;prodcut=hypothetical protein
RpoD_Peak_P0020	19726	19775	46.2569	50.7662	160.985	149.582	1.1553	4.19e-10	gene_id=STM14_RS00150;gene=None;prodcut=EAL domain-containing protein
RpoD_Peak_P0020	19726	19775	26.5231	18.5361	70.3855	66.5879	1.08179	0.000360461	gene_id=STM14_RS00155;gene=None;prodcut=CaiF/GrlA family transcriptional regulator
RpoD_Peak_P0020	19726	19775	9.74268	7.20578	33.6391	24.5345	1.25627	0.009696	gene_id=STM14_RS00160;gene=None;prodcut=membrane protein
RpoD_Peak_P0034	39620	39669	157.165	167.985	545.354	528.051	1.19991	6.2e-54	gene_id=STM14_RS00245;gene=None;prodcut=DNA-binding protein
RpoD_Peak_P0034	39620	39669	46.8843	39.5071	133.562	117.086	1.01395	1.72e-05	gene_id=STM14_RS00250;gene=None;prodcut=hypothetical protein
RpoD_Peak_P0034	39620	39669	57.7417	48.3961	220.712	211.085	1.5018	2.76e-15	gene_id=STM14_RS00255;gene=None;prodcut=hypothetical protein
RpoD_Peak_0067	122168	122217	3.42904	2.745	9.02926	10.8471	1.16472	0.011593	gene_id=STM14_RS01085;gene=araA;prodcut=L-arabinose isomerase
RpoD_Peak_0067	122168	122217	45.5447	38.2628	133.863	118.007	1.06475	2.98e-10	gene_id=STM14_RS01095;gene=araC;prodcut=arabinose operon transcriptional regulator AraC
RpoD_Peak_0265	428829	428879	4.29085	4.62391	22.7627	24.9995	1.89887	0.000148325	gene_id=STM14_RS02485;gene=iprA;prodcut=hydrogen peroxide resistance inhibitor IprA
RpoD_Peak_0421	627706	627755	27.8262	27.5302	116.522	116.053	1.54804	7.82e-38	gene_id=STM14_RS03455;gene=None;prodcut=autotransporter domain-containing esterase
RpoD_Peak_0437	668621	668670	18.5111	17.8556	55.0651	57.9546	1.1132	4.24e-08	gene_id=STM14_RS03630;gene=None;prodcut=phosphoadenosine phosphosulfate reductase
RpoD_Peak_0591	899203	899252	113.154	114.862	2242.63	2431.98	3.83534	0	gene_id=STM14_RS04790;gene=dps;prodcut=DNA starvation/stationary phase protection protein Dps
RpoD_Peak_0732	1075180	1075229	13.9836	13.9926	48.2878	44.5013	1.20673	2.44e-09	gene_id=STM14_RS05640;gene=None;prodcut=phage portal protein
RpoD_Peak_0865	1280397	1280446	304.775	306.327	165.123	169.652	-1.39123	2.6e-73	gene_id=STM14_RS06670;gene=purB;prodcut=adenylosuccinate lyase
RpoD_Peak_0865	1280397	1280446	142.446	140.613	104.928	97.5562	-1.00606	2.9e-12	gene_id=STM14_RS06675;gene=hflD;prodcut=high frequency lysogenization protein HflD
RpoD_Peak_0894	1338978	1339027	2.35015	2.87426	10.6414	11.6342	1.5691	0.0135389	gene_id=STM14_RS07030;gene=None;prodcut=hypothetical protein
RpoD_Peak_0924	1366122	1366171	16.327	12.707	99.3831	99.0112	2.25009	4.47e-23	gene_id=STM14_RS07255;gene=None;prodcut=helix-turn-helix transcriptional regulator
RpoD_Peak_0937	1384768	1384817	157.216	150.43	105.109	103.263	-1.0849	2.81e-36	gene_id=STM14_RS07335;gene=sppA;prodcut=signal peptide peptidase SppA
RpoD_Peak_0946	1401105	1401153	368.076	374.332	2441.5	2419	2.18795	8.45e-185	gene_id=STM14_RS07415;gene=osmE;prodcut=osmotically-inducible lipoprotein OsmE
RpoD_Peak_0949	1404893	1404942	11.0974	14.4512	56.0731	62.6506	1.6933	2.33e-15	gene_id=STM14_RS07440;gene=None;prodcut=6-phospho-beta-glucosidase
RpoD_Peak_0949	1404893	1404942	33.658	32.3217	97.2837	100.678	1.06242	4.44e-08	gene_id=STM14_RS07445;gene=chbG;prodcut=chitin disaccharide deacetylase
RpoD_Peak_1037	1513358	1513407	40.508	41.1347	268.386	255.51	2.15887	5.43e-90	gene_id=STM14_RS07980;gene=mdtK;prodcut=multidrug efflux MATE transporter MdtK
RpoD_Peak_1136	1654878	1654927	53.3593	47.1963	543.121	569.927	2.94598	4.73e-87	gene_id=STM14_RS08685;gene=None;prodcut=OsmC family protein
RpoD_Peak_1137	1655084	1655133	6.65454	12.3664	105.294	112.24	2.99232	3.79e-10	gene_id=STM14_RS08690;gene=bdm;prodcut=biofilm-dependent modulation protein
RpoD_Peak_1155	1688110	1688159	89.942	88.6095	513.267	511.963	1.99874	1.53e-113	gene_id=STM14_RS08820;gene=None;prodcut=NADP-dependent oxidoreductase
RpoD_Peak_1239	1791087	1791136	48.9043	53.2082	184.53	170.98	1.27651	5.26e-23	gene_id=STM14_RS09310;gene=None;prodcut=YcjF family protein
RpoD_Peak_1239	1791087	1791136	55.7383	53.8562	208.622	211.052	1.41436	1.31e-40	gene_id=STM14_RS09315;gene=None;prodcut=YcjX family protein
RpoD_Peak_1275	1836395	1836445	3.67647	2.86133	305.62	335.335	6.09289	8.43e-55	gene_id=STM14_RS09545;gene=None;prodcut=ferritin-like domain-containing protein
RpoD_Peak_1315	1879878	1879927	60.0901	64.0627	186.019	188.491	1.06993	4.48e-19	gene_id=STM14_RS09745;gene=chaA;prodcut=sodium-potassium/proton antiporter ChaA
RpoD_Peak_1335	1914685	1914734	16.1646	19.0634	105.968	100.955	2.03105	7.17e-28	gene_id=STM14_RS09900;gene=dadX;prodcut=catabolic alanine racemase DadX
RpoD_Peak_1335	1914685	1914734	14.123	16.1964	137.458	134.507	2.64204	2.2e-59	gene_id=STM14_RS09905;gene=None;prodcut=D-amino acid dehydrogenase
RpoD_Peak_1403	1981723	1981773	36.0539	32.9401	187.71	159.935	1.80991	6.67e-24	gene_id=STM14_RS10295;gene=None;prodcut=carbon-nitrogen hydrolase family protein
RpoD_Peak_1407	1985378	1985427	57.7775	64.3505	211.356	223.172	1.3082	8.54e-45	gene_id=STM14_RS10305;gene=ptrB;prodcut=oligopeptidase B
RpoD_Peak_1486	2084202	2084251	31.9916	44.1549	239.762	207.658	2.03099	3.13e-11	gene_id=STM14_RS10845;gene=None;prodcut=YodC family protein
RpoD_Peak_1492	2088444	2088493	9.59492	8.91534	30.0775	38.932	1.3763	0.0162863	gene_id=STM14_RS10875;gene=drpB;prodcut=cell division protein DrpB
RpoD_Peak_1571	2236980	2237029	3.05735	3.05933	8.23887	10.037	1.05659	0.0416893	gene_id=STM14_RS11710;gene=wcaK;prodcut=colanic acid biosynthesis pyruvyl transferase WcaK
RpoD_Peak_1618	2320357	2320406	24.6035	24.6194	149.448	159.307	2.12643	1.92e-31	gene_id=STM14_RS12065;gene=None;prodcut=SDR family oxidoreductase
RpoD_Peak_1644	2361295	2361344	2.47425	4.02326	16.8049	18.6025	1.92273	0.000823239	gene_id=STM14_RS12245;gene=None;prodcut=GNVR domain-containing protein
RpoD_Peak_1978	2920067	2920115	3.99879	2.35376	11.552	12.3141	1.38786	0.0159027	gene_id=STM14_RS14815;gene=None;prodcut=integrase domain-containing protein
RpoD_Peak_2014	2957947	2957996	10.1144	10.7535	174.162	176.263	3.54694	3.54e-74	gene_id=STM14_RS14970;gene=glaH;prodcut=glutarate dioxygenase GlaH
RpoD_Peak_2014	2957947	2957996	11.0455	8.45202	116.773	116.878	3.06048	2.79e-57	gene_id=STM14_RS14975;gene=lhgO;prodcut=L-2-hydroxyglutarate oxidase
RpoD_Peak_2014	2957947	2957996	10.8125	9.11114	127.104	121.226	3.11691	1.03e-70	gene_id=STM14_RS14980;gene=gabD;prodcut=NADP-dependent succinate-semialdehyde dehydrogenase
RpoD_Peak_2014	2957947	2957996	22.6358	22.8111	195.761	188.469	2.55676	3.43e-79	gene_id=STM14_RS14985;gene=gabT;prodcut=4-aminobutyrate--2-oxoglutarate transaminase
RpoD_Peak_2014	2957947	2957996	7.79844	8.6869	93.633	90.1401	2.9556	1.22e-49	gene_id=STM14_RS14990;gene=gabP;prodcut=GABA permease
RpoD_Peak_2020	2969392	2969441	190.567	193.837	2096.41	2149.24	2.94258	3.51e-225	gene_id=STM14_RS15040;gene=None;prodcut=DUF883 domain-containing protein
RpoD_Peak_2161	3184884	3184933	46.8843	23.4573	255.727	283.041	2.41592	5.25e-17	gene_id=STM14_RS16085;gene=None;prodcut=YgdI/YgdR family lipoprotein
RpoD_Peak_2441	3547082	3547131	13.6938	15.6918	84.6991	79.9539	1.96302	2.94e-19	gene_id=STM14_RS17885;gene=aaeA;prodcut=p-hydroxybenzoic acid efflux pump subunit AaeA
RpoD_Peak_2508	3634177	3634226	32.7879	25.9739	248.032	242.329	2.53832	2.16e-47	gene_id=STM14_RS18415;gene=None;prodcut=putative adenosine monophosphate-protein transferase Fic
RpoD_Peak_2645	3856931	3856980	27.1435	25.803	208.465	198.786	2.42041	1.65e-20	gene_id=STM14_RS19350;gene=None;prodcut=YsaB family lipoprotein
RpoD_Peak_2668	3899471	3899520	12.6986	12.3331	43.5794	42.0168	1.25091	8.87e-10	gene_id=STM14_RS19530;gene=lldP;prodcut=L-lactate permease
RpoD_Peak_2668	3899471	3899520	11.4017	12.4704	37.9577	37.8036	1.14309	0.0003096	gene_id=STM14_RS19535;gene=lldR;prodcut=transcriptional regulator LldR
RpoD_Peak_2668	3899471	3899520	13.672	14.7199	53.5272	48.1911	1.3178	4.62e-09	gene_id=STM14_RS19540;gene=lldD;prodcut=quinone-dependent L-lactate dehydrogenase
RpoD_Peak_2679	3918809	3918858	64.7457	67.3722	198.462	193.717	1.04669	6.73e-21	gene_id=STM14_RS19615;gene=kbl;prodcut=glycine C-acetyltransferase
RpoD_Peak_3013	4468202	4468251	21.4972	22.7522	95.8985	93.4757	1.5745	1.98e-09	gene_id=STM14_RS22230;gene=ubiC;prodcut=chorismate lyase
RpoD_Peak_3013	4468202	4468251	28.3237	23.8545	124.055	106.738	1.62213	3.66e-18	gene_id=STM14_RS22235;gene=ubiA;prodcut=4-hydroxybenzoate octaprenyltransferase
RpoD_Peak_3144	4634991	4635040	54.6629	46.1775	163.604	149.614	1.11239	4.33e-12	gene_id=STM14_RS22980;gene=yjfP;prodcut=esterase
RpoD_Peak_3246	4783323	4783372	4.34846	5.91773	32.3515	25.7674	1.97707	4.54e-09	gene_id=STM14_RS23665;gene=None;prodcut=MFS transporter

## Sheet: RpoS_HS
Peak_id	Start	End	TPM_1	TPM_2	TPM_3	TPM_4	LFC	q-value	Product
RpoS_Peak_P0019	20067	20121	153.78	168.893	506.556	481.483	1.09133	2.3149e-11	gene_id=STM14_RS00125;gene=ccdA;prodcut=type II toxin-antitoxin system antitoxin CcdA
RpoS_Peak_P0019	20067	20121	213.01	231.303	759.009	702.798	1.19487	6.15591e-24	gene_id=STM14_RS00130;gene=ccdB;prodcut=type II toxin-antitoxin system toxin CcdB
RpoS_Peak_P0019	20067	20121	113.036	110.988	383.866	341.515	1.172	2.68684e-12	gene_id=STM14_RS00135;gene=None;prodcut=hypothetical protein
RpoS_Peak_P0028	37294	37348	150.651	160.597	532.278	498.928	1.20499	1.00443e-48	gene_id=STM14_RS00220;gene=None;prodcut=ExeA family protein
RpoS_Peak_P0028	37294	37348	265.231	269.12	860.929	798.421	1.11155	2.16471e-81	gene_id=STM14_RS00225;gene=None;prodcut=IS481 family transposase
RpoS_Peak_P0028	37294	37348	466.907	429.01	1892.44	1797.32	1.51925	2.04303e-115	gene_id=STM14_RS00230;gene=None;prodcut=recombinase family protein
RpoS_Peak_P0034	39386	39437	32.4171	27.3828	145.61	140.679	1.73662	4.60634e-15	gene_id=STM14_RS00240;gene=None;prodcut=hypothetical protein
RpoS_Peak_P0035	39633	39684	157.165	167.985	545.354	528.051	1.19991	6.20369e-54	gene_id=STM14_RS00245;gene=None;prodcut=DNA-binding protein
RpoS_Peak_P0035	39633	39684	46.8843	39.5071	133.562	117.086	1.01395	1.71733e-05	gene_id=STM14_RS00250;gene=None;prodcut=hypothetical protein
RpoS_Peak_P0035	39633	39684	57.7417	48.3961	220.712	211.085	1.5018	2.76251e-15	gene_id=STM14_RS00255;gene=None;prodcut=hypothetical protein
RpoS_Peak_0075	122183	122232	3.42904	2.745	9.02926	10.8471	1.16472	0.011593	gene_id=STM14_RS01085;gene=araA;prodcut=L-arabinose isomerase
RpoS_Peak_0075	122183	122232	45.5447	38.2628	133.863	118.007	1.06475	2.97947e-10	gene_id=STM14_RS01095;gene=araC;prodcut=arabinose operon transcriptional regulator AraC
RpoS_Peak_0079	135024	135075	5.23359	4.36415	18.4567	13.359	1.2058	0.009696	gene_id=STM14_RS01155;gene=leuO;prodcut=transcriptional regulator LeuO
RpoS_Peak_0193	330476	330525	9.41537	8.00825	32.3678	31.7763	1.3577	1.05433e-10	gene_id=STM14_RS02035;gene=None;prodcut=type VI secretion system Vgr family protein
RpoS_Peak_0193	330476	330525	44.372	36.6111	113.065	131.796	1.07413	0.000438434	gene_id=STM14_RS02050;gene=None;prodcut=hypothetical protein
RpoS_Peak_0383	665457	665511	390.438	398.456	1880.67	1838.83	1.71425	1.82456e-229	gene_id=STM14_RS03615;gene=None;prodcut=oxidoreductase
RpoS_Peak_0383	665457	665511	399.267	392.242	1435.62	1463.09	1.35009	3.27099e-132	gene_id=STM14_RS03620;gene=None;prodcut=pyridoxal phosphate-dependent aminotransferase
RpoS_Peak_0438	745719	745769	107.791	106.593	72.477	68.7914	-1.12458	5.35765e-30	gene_id=STM14_RS04035;gene=nagE;prodcut=PTS N-acetyl glucosamine transporter subunit IIABC
RpoS_Peak_0491	860461	860512	75.5814	76.2699	383.358	354.007	1.75659	4.13669e-83	gene_id=STM14_RS04590;gene=bioA;prodcut=adenosylmethionine--8-amino-7-oxononanoate transaminase
RpoS_Peak_0491	860461	860512	221.337	222.273	787.337	780.177	1.29825	3.71631e-81	gene_id=STM14_RS04595;gene=bioB;prodcut=biotin synthase BioB
RpoS_Peak_0491	860461	860512	163.395	153.527	520.756	483.936	1.14161	3.18735e-48	gene_id=STM14_RS04600;gene=bioF;prodcut=8-amino-7-oxononanoate synthase
RpoS_Peak_0491	860461	860512	158.616	144.317	490.013	462.222	1.12952	3.29221e-30	gene_id=STM14_RS04610;gene=bioD;prodcut=dethiobiotin synthase
RpoS_Peak_0817	1404907	1404957	11.0974	14.4512	56.0731	62.6506	1.6933	2.33337e-15	gene_id=STM14_RS07440;gene=None;prodcut=6-phospho-beta-glucosidase
RpoS_Peak_0817	1404907	1404957	33.658	32.3217	97.2837	100.678	1.06242	4.43625e-08	gene_id=STM14_RS07445;gene=chbG;prodcut=chitin disaccharide deacetylase
RpoS_Peak_0841	1429448	1429497	14.2849	20.6004	13.1704	11.6993	-1.01198	0.00425354	gene_id=STM14_RS07560;gene=btuC;prodcut=vitamin B12 ABC transporter permease BtuC
RpoS_Peak_0936	1581989	1582042	20.0909	20.4629	187.627	187.616	2.68708	1.08782e-73	gene_id=STM14_RS08310;gene=osmV;prodcut=osmoprotectant ABC transporter ATP-binding protein OsmV
RpoS_Peak_0936	1581989	1582042	7.62863	4.13485	78.716	65.8524	3.09655	6.40329e-19	gene_id=STM14_RS08315;gene=osmW;prodcut=osmoprotectant ABC transporter permease OsmW
RpoS_Peak_0936	1581989	1582042	3.42297	4.33856	77.7336	74.2194	3.76801	1.04248e-31	gene_id=STM14_RS08320;gene=osmX;prodcut=osmoprotectant ABC transporter substrate-binding protein OsmX
RpoS_Peak_0936	1581989	1582042	4.05628	1.44961	40.5681	41.9533	3.38392	3.66783e-13	gene_id=STM14_RS08325;gene=osmY;prodcut=osmoprotectant ABC transporter permease OsmY
RpoS_Peak_0944	1602889	1602938	8.5792	12.8771	118.576	114.67	2.91899	6.54491e-24	gene_id=STM14_RS08425;gene=None;prodcut=2-oxo-tetronate isomerase
RpoS_Peak_0955	1624865	1624914	13.5845	13.5933	35.6894	44.3122	1.03522	0.000109019	gene_id=STM14_RS08520;gene=None;prodcut=hydrogenase expression/formation C-terminal domain-containing protein
RpoS_Peak_0955	1624865	1624914	6.85351	4.11477	27.9291	25.1913	1.7537	0.0109875	gene_id=STM14_RS08530;gene=hypC;prodcut=HypC/HybG/HupF family hydrogenase formation chaperone
RpoS_Peak_0955	1624865	1624914	20.6291	18.9504	63.2532	52.7353	1.02813	0.000359055	gene_id=STM14_RS08535;gene=hybD;prodcut=HyaD/HybD family hydrogenase maturation endopeptidase
RpoS_Peak_1012	1738742	1738791	793.474	784.039	310.348	343.971	-1.79266	1.52169e-116	gene_id=STM14_RS09060;gene=None;prodcut=class I SAM-dependent methyltransferase
RpoS_Peak_1082	1836186	1836235	4.48458	3.36561	179.239	181.073	4.99767	2.48561e-15	gene_id=STM14_RS09540;gene=None;prodcut=general stress protein
RpoS_Peak_1084	1836391	1836440	3.67647	2.86133	305.62	335.335	6.09289	8.43397e-55	gene_id=STM14_RS09545;gene=None;prodcut=ferritin-like domain-containing protein
RpoS_Peak_1275	2192587	2192636	5.11687	1.6169	25.6078	23.9974	2.3596	2.59047e-06	gene_id=STM14_RS11520;gene=None;prodcut=thiosulfate reductase cytochrome B subunit
RpoS_Peak_1275	2192587	2192636	3.20106	4.27085	23.4138	21.789	2.07339	0.000167063	gene_id=STM14_RS11525;gene=phsB;prodcut=thiosulfate reductase electron transport protein PhsB
RpoS_Peak_1275	2192587	2192636	3.26008	4.53082	16.4647	14.0205	1.44434	3.63818e-06	gene_id=STM14_RS11530;gene=phsA;prodcut=thiosulfate reductase PhsA
RpoS_Peak_1317	2277015	2277067	1.71338	2.22883	9.48875	10.3055	1.80492	0.00120872	gene_id=STM14_RS11865;gene=None;prodcut=hypothetical protein
RpoS_Peak_1317	2277015	2277067	6.6082	4.31249	18.013	14.401	1.04715	0.0476848	gene_id=STM14_RS11870;gene=None;prodcut=DUF1266 domain-containing protein
RpoS_Peak_1323	2285119	2285168	9.18208	9.18803	46.6931	31.364	1.56333	0.00279579	gene_id=STM14_RS11895;gene=steD;prodcut=type III secretion system effector SteD
RpoS_Peak_1352	2318777	2318826	2.80191	4.90652	68.0702	67.099	3.6089	1.75545e-18	gene_id=STM14_RS12055;gene=None;prodcut=Yip1 family protein
RpoS_Peak_1504	2604132	2604181	446.926	444.276	211.542	206.37	-1.61545	6.45521e-94	gene_id=STM14_RS13435;gene=cysM;prodcut=cysteine synthase CysM
RpoS_Peak_1669	2958010	2958059	10.1144	10.7535	174.162	176.263	3.54694	3.53721e-74	gene_id=STM14_RS14970;gene=glaH;prodcut=glutarate dioxygenase GlaH
RpoS_Peak_1669	2958010	2958059	11.0455	8.45202	116.773	116.878	3.06048	2.78826e-57	gene_id=STM14_RS14975;gene=lhgO;prodcut=L-2-hydroxyglutarate oxidase
RpoS_Peak_1669	2958010	2958059	10.8125	9.11114	127.104	121.226	3.11691	1.02807e-70	gene_id=STM14_RS14980;gene=gabD;prodcut=NADP-dependent succinate-semialdehyde dehydrogenase
RpoS_Peak_1669	2958010	2958059	22.6358	22.8111	195.761	188.469	2.55676	3.43019e-79	gene_id=STM14_RS14985;gene=gabT;prodcut=4-aminobutyrate--2-oxoglutarate transaminase
RpoS_Peak_1669	2958010	2958059	7.79844	8.6869	93.633	90.1401	2.9556	1.21869e-49	gene_id=STM14_RS14990;gene=gabP;prodcut=GABA permease
RpoS_Peak_1676	2968233	2968282	8.23333	6.40785	41.5817	37.192	1.90497	3.29651e-05	gene_id=STM14_RS15030;gene=alaE;prodcut=L-alanine exporter AlaE
RpoS_Peak_1805	3206470	3206519	8.14306	9.50638	42.8275	43.5364	1.76773	6.11263e-08	gene_id=STM14_RS16175;gene=None;prodcut=transcriptional regulator
RpoS_Peak_1805	3206470	3206519	2.00672	4.81925	38.1626	34.4216	2.88641	6.34458e-08	gene_id=STM14_RS16180;gene=None;prodcut=CaiF/GrlA family transcriptional regulator
RpoS_Peak_1919	3374560	3374609	10.1153	14.1092	44.5204	38.5804	1.25453	0.000216264	gene_id=STM14_RS17040;gene=None;prodcut=thiol:disulfide interchange protein DsbA/DsbL
RpoS_Peak_1919	3374560	3374609	10.6335	9.42438	41.2699	41.9619	1.53037	6.85315e-06	gene_id=STM14_RS17045;gene=dsbI;prodcut=protein-disulfide oxidoreductase DsbI
RpoS_Peak_1978	3455479	3455528	25.1474	27.2096	103.612	104.754	1.46969	3.0087e-17	gene_id=STM14_RS17425;gene=None;prodcut=LLM class flavin-dependent oxidoreductase
RpoS_Peak_2015	3502041	3502090	19.1974	21.1634	95.1981	85.169	1.63661	1.45197e-11	gene_id=STM14_RS17680;gene=yrbL;prodcut=PhoP regulatory network protein YrbL
RpoS_Peak_2122	3684062	3684111	114.415	100.863	24.0415	22.4894	-2.7321	9.35394e-75	gene_id=STM14_RS18625;gene=gntT;prodcut=gluconate transporter
RpoS_Peak_2185	3789205	3789254	45.1066	34.3832	195.58	174.523	1.69638	1.81589e-43	gene_id=STM14_RS19070;gene=None;prodcut=alpha,alpha-trehalase
RpoS_Peak_2290	3963112	3963161	8.94324	13.1252	31.1497	40.5095	1.17609	0.0234278	gene_id=STM14_RS19830;gene=None;prodcut=hypothetical protein
RpoS_Peak_2472	4314623	4314672	285.007	279.371	913.68	867.704	1.13531	1.18024e-42	gene_id=STM14_RS21525;gene=hslV;prodcut=ATP-dependent protease subunit HslV
RpoS_Peak_2568	4515442	4515493	14.5789	18.2354	63.2195	66.578	1.46071	0.000581831	gene_id=STM14_RS22380;gene=None;prodcut=YjcB family protein
RpoS_Peak_2571	4517890	4517943	34.9797	36.3486	211.807	204.8	2.02315	8.35595e-25	gene_id=STM14_RS22395;gene=soxR;prodcut=redox-sensitive transcriptional activator SoxR
RpoS_Peak_2742	4787221	4787274	8.57039	9.77958	564.97	573.098	5.43193	2.66424e-291	gene_id=STM14_RS23685;gene=None;prodcut=NAD-dependent succinate-semialdehyde dehydrogenase

## Sheet: RpoH_HS
Peak_id	Start	End	TPM_1	TPM_2	TPM_3	TPM_4	LFC	q-value	Product
RpoH_Peak_P0008	37316	37365	150.651	160.597	532.278	498.928	1.20499	1.00443e-48	gene_id=STM14_RS00220;gene=None;prodcut=ExeA family protein
RpoH_Peak_P0008	37316	37365	265.231	269.12	860.929	798.421	1.11155	2.16471e-81	gene_id=STM14_RS00225;gene=None;prodcut=IS481 family transposase
RpoH_Peak_P0008	37316	37365	466.907	429.01	1892.44	1797.32	1.51925	2.04303e-115	gene_id=STM14_RS00230;gene=None;prodcut=recombinase family protein
RpoH_Peak_P0012	77505	77554	9.79007	7.69718	53.3409	47.5128	2.00513	8.51933e-05	gene_id=STM14_RS00500;gene=traQ;prodcut=type-F conjugative transfer system pilin chaperone TraQ
RpoH_Peak_P0012	77505	77554	18.0355	19.0913	68.685	68.7333	1.36508	2.94506e-14	gene_id=STM14_RS00510;gene=None;prodcut=conjugal transfer protein TraH
RpoH_Peak_0076	1256939	1256987	44.3728	55.2884	152.249	159.678	1.12291	3.9755e-14	gene_id=STM14_RS06580;gene=None;prodcut=L,D-transpeptidase family protein
RpoH_Peak_0119	1934629	1934677	19.7834	25.2364	78.1113	79.3952	1.28347	2.26926e-13	gene_id=STM14_RS10025;gene=sdaA;prodcut=L-serine ammonia-lyase
RpoH_Peak_0147	2449698	2449746	39.4643	40.5156	169.231	162.127	1.52768	8.60559e-23	gene_id=STM14_RS12655;gene=yfaU;prodcut=2-keto-3-deoxy-L-rhamnonate aldolase
RpoH_Peak_0147	2449698	2449746	12.6235	11.0327	52.094	43.0717	1.48514	1.90596e-10	gene_id=STM14_RS12660;gene=None;prodcut=MFS transporter
RpoH_Peak_0230	3568863	3568911	755.617	758.028	465.886	421.532	-1.29332	3.2074e-90	gene_id=STM14_RS17985;gene=dusB;prodcut=tRNA dihydrouridine synthase DusB
RpoH_Peak_0230	3568863	3568911	267.209	307.558	163.475	160.38	-1.35097	2.31178e-17	gene_id=STM14_RS17990;gene=fis;prodcut=DNA-binding transcriptional regulator Fis
RpoH_Peak_0331	4544243	4544291	105.889	103.624	490.59	462.3	1.66227	7.88419e-108	gene_id=STM14_RS22520;gene=proP;prodcut=glycine betaine/L-proline transporter ProP
RpoH_Peak_0147	2449698	2449746	22.0198	25.5131	85.9801	83.9067	1.31438	0.00428959	gene_id=STM14_RS26085;gene=None;prodcut=hypothetical protein

## Sheet: RpoD_Con
Peak_id	Start	End	TPM_1	TPM_2	TPM_3	TPM_4	LFC	q-value	Product
RpoD_Peak_0307	469147	469196	776.273	805.174	111.89	129.365	-3.23687	0	gene_id=STM14_RS02685;gene=None;prodcut=nucleoside-specific channel-forming protein Tsx
RpoD_Peak_0428	644575	644624	14.0254	16.3736	5.19043	2.27822	-2.54228	2.01643e-06	gene_id=STM14_RS03525;gene=entD;prodcut=enterobactin synthase subunit EntD
RpoD_Peak_0428	644575	644624	225.211	221.79	27.5056	21.8882	-3.69852	5.23897e-305	gene_id=STM14_RS03530;gene=None;prodcut=TonB-dependent siderophore receptor
RpoD_Peak_0428	644575	644624	106.708	103.212	13.4722	18.5181	-3.24052	1.1617e-78	gene_id=STM14_RS03535;gene=fes;prodcut=enterochelin esterase
RpoD_Peak_0428	644575	644624	16.8783	19.7041	4.89899	2.08887	-2.90337	0.00163136	gene_id=STM14_RS03540;gene=None;prodcut=MbtH family protein
RpoD_Peak_0428	644575	644624	104.154	101.778	20.3574	20.0447	-2.87258	8.67691e-211	gene_id=STM14_RS03545;gene=entF;prodcut=enterobactin non-ribosomal peptide synthetase EntF
RpoD_Peak_0431	654298	654347	40.4288	46.6789	11.3735	13.2785	-2.34579	5.34077e-17	gene_id=STM14_RS03555;gene=fepC;prodcut=iron-enterobactin ABC transporter ATP-binding protein
RpoD_Peak_0431	654298	654347	56.6207	54.7826	17.1835	16.4622	-2.24997	1.23046e-25	gene_id=STM14_RS03560;gene=fepG;prodcut=iron-enterobactin ABC transporter permease
RpoD_Peak_0431	654298	654347	35.7789	39.28	14.7407	8.65358	-2.20221	1.52272e-15	gene_id=STM14_RS03565;gene=fepD;prodcut=Fe(3+)-siderophore ABC transporter permease
RpoD_Peak_0431	654298	654347	58.9402	66.5992	8.30391	9.95815	-3.30687	6.59176e-52	gene_id=STM14_RS03570;gene=entS;prodcut=enterobactin transporter EntS
RpoD_Peak_0432	656746	656795	39.6216	35.1223	18.4505	15.1105	-1.6769	2.87928e-11	gene_id=STM14_RS03575;gene=fepB;prodcut=Fe2+-enterobactin ABC transporter substrate-binding protein
RpoD_Peak_0432	656746	656795	82.3761	71.7311	7.87502	9.76105	-3.6529	3.75918e-64	gene_id=STM14_RS03580;gene=entC;prodcut=isochorismate synthase EntC
RpoD_Peak_0432	656746	656795	114.279	118.963	15.7789	14.254	-3.4793	2.19584e-127	gene_id=STM14_RS03585;gene=entE;prodcut=(2,3-dihydroxybenzoyl)adenylate synthase EntE
RpoD_Peak_0432	656746	656795	158.981	154.998	28.6069	25.6792	-3.05396	6.03449e-84	gene_id=STM14_RS03590;gene=None;prodcut=isochorismatase
RpoD_Peak_0432	656746	656795	119.632	104.985	22.2105	13.052	-3.18901	1.54997e-49	gene_id=STM14_RS03595;gene=entA;prodcut=2,3-dihydro-2,3-dihydroxybenzoate dehydrogenase EntA
RpoD_Peak_0432	656746	656795	105.382	95.5023	22.8541	18.2713	-2.80893	4.19015e-25	gene_id=STM14_RS03600;gene=entH;prodcut=proofreading thioesterase EntH
RpoD_Peak_0503	745627	745676	107.791	106.593	72.477	68.7914	-1.12458	5.35765e-30	gene_id=STM14_RS04035;gene=nagE;prodcut=PTS N-acetyl glucosamine transporter subunit IIABC
RpoD_Peak_0522	778334	778385	161.917	145.875	29.2156	29.7484	-2.90701	6.27566e-124	gene_id=STM14_RS04165;gene=None;prodcut=MFS transporter
RpoD_Peak_0648	959735	959786	278.901	274.012	36.7592	39.811	-3.37627	5.14207e-134	gene_id=STM14_RS05070;gene=artJ;prodcut=ABC transporter substrate-binding protein ArtJ
RpoD_Peak_0786	1170217	1170266	164.486	157.211	55.8161	67.4109	-1.90777	1.23196e-65	gene_id=STM14_RS06110;gene=putP;prodcut=sodium/proline symporter PutP
RpoD_Peak_0816	1206592	1206641	111.915	114.494	67.1975	81.8632	-1.12663	2.76042e-05	gene_id=STM14_RS06310;gene=dinI;prodcut=DNA damage-inducible protein I
RpoD_Peak_0825	1216256	1216305	65.8508	79.9465	26.4145	22.2475	-2.1057	2.34217e-19	gene_id=STM14_RS06365;gene=flgA;prodcut=flagellar basal body P-ring formation chaperone FlgA
RpoD_Peak_0826	1216365	1216414	104.626	110.62	4.12547	4.39761	-5.1832	2.38936e-34	gene_id=STM14_RS06370;gene=flgB;prodcut=flagellar basal body rod protein FlgB
RpoD_Peak_0826	1216365	1216414	81.805	82.3664	3.71648	6.22544	-4.57753	5.62047e-27	gene_id=STM14_RS06375;gene=flgC;prodcut=flagellar basal body rod protein FlgC
RpoD_Peak_0826	1216365	1216414	128.195	135.945	10.7778	5.90851	-4.49862	3.4806e-70	gene_id=STM14_RS06380;gene=flgD;prodcut=flagellar hook assembly protein FlgD
RpoD_Peak_0826	1216365	1216414	170.747	183.791	16.1711	17.6167	-3.916	1.50734e-152	gene_id=STM14_RS06385;gene=flgE;prodcut=flagellar hook protein FlgE
RpoD_Peak_0826	1216365	1216414	127.263	127.618	13.9527	10.3202	-3.91137	1.66586e-72	gene_id=STM14_RS06390;gene=None;prodcut=flagellar basal body rod protein FlgF
RpoD_Peak_0826	1216365	1216414	113.144	124.539	10.4479	11.4301	-3.96635	3.71129e-70	gene_id=STM14_RS06395;gene=flgG;prodcut=flagellar basal-body rod protein FlgG
RpoD_Peak_0826	1216365	1216414	60.4137	60.4528	9.54604	9.84751	-3.16332	4.29964e-29	gene_id=STM14_RS06400;gene=flgH;prodcut=flagellar basal body L-ring protein FlgH
RpoD_Peak_0826	1216365	1216414	49.1794	46.0182	19.6138	20.4895	-1.77029	1.63539e-17	gene_id=STM14_RS06405;gene=None;prodcut=flagellar basal body P-ring protein FlgI
RpoD_Peak_0826	1216365	1216414	30.987	34.0427	15.3968	15.4471	-1.59942	1.68512e-09	gene_id=STM14_RS06410;gene=flgJ;prodcut=flagellar assembly peptidoglycan hydrolase FlgJ
RpoD_Peak_0826	1216365	1216414	71.6994	69.6356	43.5518	50.0172	-1.11812	8.71891e-17	gene_id=STM14_RS06415;gene=flgK;prodcut=flagellar hook-associated protein FlgK
RpoD_Peak_0834	1235432	1235481	286.215	313.851	192.533	173.234	-1.23735	1.01589e-39	gene_id=STM14_RS06470;gene=fabH;prodcut=beta-ketoacyl-ACP synthase III
RpoD_Peak_0834	1235432	1235481	515.395	511.516	327.617	336.395	-1.15195	9.65225e-59	gene_id=STM14_RS06475;gene=fabD;prodcut=ACP S-malonyltransferase
RpoD_Peak_0834	1235432	1235481	1562.04	1578.47	1056.98	987.159	-1.14255	2.04523e-99	gene_id=STM14_RS06480;gene=fabG;prodcut=3-oxoacyl-ACP reductase FabG
RpoD_Peak_1151	1680483	1680532	116.461	119.436	63.2969	57.6359	-1.48671	1.05949e-39	gene_id=STM14_RS08795;gene=ansP;prodcut=L-asparagine permease
RpoD_Peak_1159	1689708	1689757	19.5203	19.533	5.22164	4.17457	-2.57641	8.16603e-15	gene_id=STM14_RS08840;gene=srfA;prodcut=virulence-associated effector SrfA
RpoD_Peak_1159	1689708	1689757	14.0386	13.5632	9.03267	6.39334	-1.3613	5.7562e-09	gene_id=STM14_RS08845;gene=None;prodcut=virulence factor SrfB
RpoD_Peak_1325	1891757	1891806	85.5438	97.2238	47.0838	52.9346	-1.3935	4.33946e-12	gene_id=STM14_RS09805;gene=pth;prodcut=aminoacyl-tRNA hydrolase
RpoD_Peak_1409	1987027	1987076	132.166	132.077	71.243	71.8534	-1.40789	1.91649e-33	gene_id=STM14_RS10325;gene=purT;prodcut=formate-dependent phosphoribosylglycinamide formyltransferase
RpoD_Peak_1433	2022836	2022885	22.4143	23.4212	17.9284	14.8028	-1.00847	6.5063e-07	gene_id=STM14_RS10475;gene=flhA;prodcut=flagellar biosynthesis protein FlhA
RpoD_Peak_1433	2022836	2022885	22.5435	21.842	8.9737	8.36996	-1.87822	4.56263e-10	gene_id=STM14_RS10480;gene=flhB;prodcut=flagellar biosynthesis protein FlhB
RpoD_Peak_1469	2060740	2060789	119.076	128.85	57.5327	56.4217	-1.64462	4.38407e-45	gene_id=STM14_RS10710;gene=fliD;prodcut=flagellar filament capping protein FliD
RpoD_Peak_1469	2060740	2060789	51.4466	67.6305	21.6083	21.9101	-1.97613	9.25119e-10	gene_id=STM14_RS10715;gene=fliS;prodcut=flagellar export chaperone FliS
RpoD_Peak_1469	2060740	2060789	46.276	55.7904	23.8859	19.2514	-1.76494	6.04225e-07	gene_id=STM14_RS10720;gene=fliT;prodcut=flagella biosynthesis regulatory protein FliT
RpoD_Peak_1475	2067722	2067771	35.2522	26.7829	2.04641	1.45427	-4.66399	1.06642e-08	gene_id=STM14_RS10750;gene=fliE;prodcut=flagellar hook-basal body complex protein FliE
RpoD_Peak_1476	2067843	2067894	42.5077	37.0191	6.91212	7.36809	-3.00084	1.24506e-41	gene_id=STM14_RS10755;gene=fliF;prodcut=flagellar basal-body MS-ring/collar protein FliF
RpoD_Peak_1476	2067843	2067894	73.6605	75.7786	14.2695	12.2147	-3.01794	3.3024e-47	gene_id=STM14_RS10760;gene=fliG;prodcut=flagellar motor switch protein FliG
RpoD_Peak_1476	2067843	2067894	78.5592	92.003	16.7215	15.556	-2.9246	2.24127e-36	gene_id=STM14_RS10765;gene=fliH;prodcut=flagellar assembly protein FliH
RpoD_Peak_1476	2067843	2067894	34.7326	35.2065	6.44153	7.03393	-2.89989	4.41009e-30	gene_id=STM14_RS10770;gene=fliI;prodcut=flagellar protein export ATPase FliI
RpoD_Peak_1476	2067843	2067894	21.788	25.0492	7.26592	4.13079	-2.55776	1.71239e-06	gene_id=STM14_RS10775;gene=fliJ;prodcut=flagellar export protein FliJ
RpoD_Peak_1476	2067843	2067894	39.9382	36.7466	10.7866	13.1946	-2.20125	1.20756e-20	gene_id=STM14_RS10780;gene=fliK;prodcut=flagellar hook length control protein FliK
RpoD_Peak_1488	2087167	2087216	47.2021	39.7979	31.5113	25.3142	-1.13636	0.000330027	gene_id=STM14_RS10860;gene=None;prodcut=very short patch repair endonuclease
RpoD_Peak_1550	2210766	2210815	93.2547	106.747	15.8714	20.6562	-2.97881	6.3697e-64	gene_id=STM14_RS11605;gene=ugd;prodcut=UDP-glucose 6-dehydrogenase
RpoD_Peak_1578	2263907	2263956	13.2632	11.1389	36.6271	37.1967	1.07461	0.000373547	gene_id=STM14_RS11825;gene=alkA;prodcut=DNA-3-methyladenine glycosylase 2
RpoD_Peak_1578	2263907	2263956	31.0807	31.4058	21.1735	17.9883	-1.19661	3.60672e-08	gene_id=STM14_RS11830;gene=yegD;prodcut=molecular chaperone
RpoD_Peak_1612	2307702	2307751	26.0462	27.2867	16.994	18.6599	-1.10433	1.16331e-07	gene_id=STM14_RS12005;gene=None;prodcut=sensor histidine kinase
RpoD_Peak_1637	2350225	2350273	135.802	136.304	14.8174	17.1784	-3.61323	3.69971e-181	gene_id=STM14_RS12200;gene=cirA;prodcut=catecholate siderophore receptor CirA
RpoD_Peak_1704	2455427	2455476	137.045	128.993	17.0026	17.1173	-3.48605	5.32181e-105	gene_id=STM14_RS12695;gene=arnB;prodcut=UDP-4-amino-4-deoxy-L-arabinose aminotransferase
RpoD_Peak_1704	2455427	2455476	143.252	144.183	28.2301	26.8265	-2.9069	6.94132e-84	gene_id=STM14_RS12700;gene=arnC;prodcut=undecaprenyl-phosphate 4-deoxy-4-formamido-L-arabinose transferase
RpoD_Peak_1704	2455427	2455476	233.325	242.32	41.6118	40.3033	-3.06065	2.52736e-254	gene_id=STM14_RS12705;gene=arnA;prodcut=bifunctional UDP-4-amino-4-deoxy-L-arabinose formyltransferase/UDP-glucuronic acid oxidase ArnA
RpoD_Peak_1704	2455427	2455476	164.392	179.39	26.3165	27.0324	-3.21169	2.14904e-97	gene_id=STM14_RS12710;gene=arnD;prodcut=4-deoxy-4-formamido-L-arabinose- phosphoundecaprenol deformylase
RpoD_Peak_1704	2455427	2455476	66.9694	66.5117	23.1513	22.5871	-2.06804	1.73244e-43	gene_id=STM14_RS12715;gene=arnT;prodcut=lipid IV(A) 4-amino-4-deoxy-L-arabinosyltransferase
RpoD_Peak_1738	2516943	2516992	198.838	205.093	100.685	106.438	-1.48689	1.24946e-35	gene_id=STM14_RS12970;gene=hisP;prodcut=histidine ABC transporter ATP-binding protein HisP
RpoD_Peak_1738	2516943	2516992	101.545	78.0278	51.0767	49.2607	-1.36182	1.09848e-12	gene_id=STM14_RS12975;gene=hisM;prodcut=histidine ABC transporter permease HisM
RpoD_Peak_1738	2516943	2516992	92.9508	95.7113	31.0175	24.7142	-2.28079	2.351e-29	gene_id=STM14_RS12980;gene=None;prodcut=histidine ABC transporter permease HisQ
RpoD_Peak_1738	2516943	2516992	868.053	848.604	188.336	198.709	-2.67233	1.60417e-282	gene_id=STM14_RS12985;gene=hisJ;prodcut=histidine ABC transporter substrate-binding protein HisJ
RpoD_Peak_2041	3026537	3026586	402.929	397.799	256.603	272.03	-1.12197	1.70114e-44	gene_id=STM14_RS15345;gene=sitA;prodcut=iron/manganese ABC transporter substrate-binding protein SitA
RpoD_Peak_2041	3026537	3026586	324.35	347.134	218.699	212.465	-1.16223	8.21374e-38	gene_id=STM14_RS15350;gene=sitB;prodcut=iron/manganese ABC transporter ATP-binding protein SitB
RpoD_Peak_2041	3026537	3026586	99.5556	118.059	68.5177	68.7726	-1.18801	7.46014e-15	gene_id=STM14_RS15355;gene=sitC;prodcut=iron/manganese ABC transporter permease subunit SitC
RpoD_Peak_2041	3026537	3026586	122.318	110.255	72.7817	75.4203	-1.17288	3.0679e-16	gene_id=STM14_RS15360;gene=sitD;prodcut=iron/manganese ABC transporter permease subunit SitD
RpoD_Peak_2507	3633537	3633586	241.829	249.944	31.8294	34.683	-3.41054	7.72119e-190	gene_id=STM14_RS18405;gene=None;prodcut=aspartate aminotransferase family protein
RpoD_Peak_2536	3684120	3684169	114.415	100.863	24.0415	22.4894	-2.7321	9.35394e-75	gene_id=STM14_RS18625;gene=gntT;prodcut=gluconate transporter
RpoD_Peak_2538	3690466	3690517	63.7716	66.0955	236.8	213.868	1.27175	2.52025e-47	gene_id=STM14_RS18630;gene=malQ;prodcut=4-alpha-glucanotransferase
RpoD_Peak_2612	3805283	3805332	41.6425	39.1052	26.9445	22.8348	-1.22019	6.22798e-10	gene_id=STM14_RS19125;gene=dctA;prodcut=C4-dicarboxylate transporter DctC
RpoD_Peak_3070	4549570	4549619	94.806	94.3654	30.7937	35.0599	-2.04608	9.18195e-56	gene_id=STM14_RS22540;gene=eptA;prodcut=phosphoethanolamine transferase EptA
RpoD_Peak_3203	4725584	4725633	511.011	532.887	64.9238	56.6444	-3.62398	0	gene_id=STM14_RS23420;gene=argF;prodcut=ornithine carbamoyltransferase
RpoD_Peak_3204	4725703	4725752	283.28	267.66	191.319	197.893	-1.02421	3.01857e-15	gene_id=STM14_RS23425;gene=rraB;prodcut=ribonuclease E inhibitor RraB

## Sheet: RpoS_Con
Peak_id	Start	End	TPM_1	TPM_2	TPM_3	TPM_4	LFC	q-value	Product
RpoS_Peak_0980	1665075	1665126	15514.8	15938.6	850.357	895.491	-4.6941	0	gene_id=STM14_RS08735;gene=ompD;prodcut=porin OmpD
RpoS_Peak_2487	4353138	4353187	689.823	710.584	58.2815	60.0705	-4.08839	0	gene_id=STM14_RS21670;gene=argC;prodcut=N-acetyl-gamma-glutamyl-phosphate reductase
RpoS_Peak_2159	3749367	3749418	2128.62	2179.69	196.634	195.049	-3.98249	0	gene_id=STM14_RS18890;gene=livJ;prodcut=branched chain amino acid ABC transporter substrate-binding protein LivJ
RpoS_Peak_0378	656721	656772	82.3761	71.7311	7.87502	9.76105	-3.6529	3.76e-64	gene_id=STM14_RS03580;gene=entC;prodcut=isochorismate synthase EntC
RpoS_Peak_0378	656721	656772	114.279	118.963	15.7789	14.254	-3.4793	2.2e-127	gene_id=STM14_RS03585;gene=entE;prodcut=(2,3-dihydroxybenzoyl)adenylate synthase EntE
RpoS_Peak_1783	3162439	3162488	319.882	315.134	43.1758	40.508	-3.4462	2.32e-266	gene_id=STM14_RS16000;gene=argA;prodcut=amino-acid N-acetyltransferase
RpoS_Peak_2096	3633527	3633578	241.829	249.944	31.8294	34.683	-3.41054	7.72e-190	gene_id=STM14_RS18405;gene=None;prodcut=aspartate aminotransferase family protein
RpoS_Peak_0378	656721	656772	119.632	104.985	22.2105	13.052	-3.18901	1.55e-49	gene_id=STM14_RS03595;gene=entA;prodcut=2,3-dihydro-2,3-dihydroxybenzoate dehydrogenase EntA
RpoS_Peak_0378	656721	656772	158.981	154.998	28.6069	25.6792	-3.05396	6.03e-84	gene_id=STM14_RS03590;gene=None;prodcut=isochorismatase
RpoS_Peak_0457	778326	778376	161.917	145.875	29.2156	29.7484	-2.90701	6.28e-124	gene_id=STM14_RS04165;gene=None;prodcut=MFS transporter
RpoS_Peak_0378	656721	656772	105.382	95.5023	22.8541	18.2713	-2.80893	4.19e-25	gene_id=STM14_RS03600;gene=entH;prodcut=proofreading thioesterase EntH
RpoS_Peak_2487	4353138	4353187	1001.76	984.894	203.088	218.257	-2.76066	0	gene_id=STM14_RS21675;gene=argB;prodcut=acetylglutamate kinase
RpoS_Peak_2487	4353138	4353187	567.973	549.766	123.577	113.554	-2.75928	0	gene_id=STM14_RS21680;gene=argH;prodcut=argininosuccinate lyase
RpoS_Peak_2362	4131024	4131076	1473.92	1507.02	327.201	313.005	-2.74212	0	gene_id=STM14_RS20615;gene=ilvC;prodcut=ketol-acid reductoisomerase
RpoS_Peak_0052	75758	75807	728.374	697.01	159.881	151.926	-2.71535	0	gene_id=STM14_RS00905;gene=carB;prodcut=carbamoyl-phosphate synthase large subunit
RpoS_Peak_0052	75758	75807	1171.01	1150.23	290.157	273.532	-2.56467	0	gene_id=STM14_RS00900;gene=carA;prodcut=glutamine-hydrolyzing carbamoyl-phosphate synthase small subunit
RpoS_Peak_0122	224397	224444	102.084	99.3183	25.2415	24.0921	-2.55209	1.8e-101	gene_id=STM14_RS01555;gene=fhuB;prodcut=Fe(3+)-hydroxamate ABC transporter permease FhuB
RpoS_Peak_0122	224397	224444	123.413	118.067	33.9925	25.3069	-2.54653	4.39e-47	gene_id=STM14_RS01545;gene=fhuC;prodcut=Fe3+-hydroxamate ABC transporter ATP-binding protein FhuC
RpoS_Peak_0122	224397	224444	136.91	141.165	37.9397	32.9722	-2.49346	8.47e-61	gene_id=STM14_RS01550;gene=fhuD;prodcut=Fe(3+)-hydroxamate ABC transporter substrate-binding protein FhuD
RpoS_Peak_0142	250843	250894	2165.8	2061.74	562.115	553.296	-2.44501	0	gene_id=STM14_RS01650;gene=dapD;prodcut=2,3,4,5-tetrahydropyridine-2,6-dicarboxylate N-succinyltransferase
RpoS_Peak_2018	3508192	3508245	1061.83	1007.65	330.87	316.083	-2.20035	0	gene_id=STM14_RS17710;gene=gltB;prodcut=glutamate synthase large subunit
RpoS_Peak_2018	3508192	3508245	1998.99	1949.26	633.46	621.364	-2.17655	0	gene_id=STM14_RS17715;gene=gltD;prodcut=glutamate synthase subunit GltD
RpoS_Peak_0852	1437686	1437736	911.58	925.7	312.918	298.804	-2.10961	0	gene_id=STM14_RS07605;gene=ppsA;prodcut=phosphoenolpyruvate synthase
RpoS_Peak_0122	224397	224444	476.418	470.885	161.741	157.833	-2.09056	9.57e-280	gene_id=STM14_RS01540;gene=fhuA;prodcut=ferrichrome porin FhuA
RpoS_Peak_2033	3541894	3541943	167.83	139.074	50.6921	55.9834	-2.04759	6.99e-27	gene_id=STM14_RS17860;gene=argR;prodcut=transcriptional regulator ArgR
RpoS_Peak_0216	363289	363338	229.611	215.399	92.3141	85.4164	-1.84659	3.43e-34	gene_id=STM14_RS02195;gene=gpt;prodcut=xanthine phosphoribosyltransferase
RpoS_Peak_2659	4643228	4643277	552.938	555.255	241.477	237.774	-1.73232	3.46e-51	gene_id=STM14_RS23040;gene=priB;prodcut=primosomal replication protein N
RpoS_Peak_2275	3932676	3932725	88.4103	95.2501	33.5651	46.6115	-1.72012	1.34e-17	gene_id=STM14_RS19650;gene=rfaY;prodcut=lipopolysaccharide core heptose(II) kinase RfaY
RpoS_Peak_2287	3954910	3954959	217.249	224.651	101.511	93.1967	-1.70523	3.33e-78	gene_id=STM14_RS19805;gene=xanP;prodcut=xanthine/proton symporter XanP
RpoS_Peak_0378	656721	656772	39.6216	35.1223	18.4505	15.1105	-1.6769	2.88e-11	gene_id=STM14_RS03575;gene=fepB;prodcut=Fe2+-enterobactin ABC transporter substrate-binding protein
RpoS_Peak_2659	4643228	4643277	707.208	721.185	352.382	307.91	-1.63589	5.53e-66	gene_id=STM14_RS23035;gene=rpsF;prodcut=30S ribosomal protein S6
RpoS_Peak_1378	2377890	2377939	3411.73	3099.25	1557.88	1534.51	-1.59675	4.34e-141	gene_id=STM14_RS12330;gene=rplY;prodcut=50S ribosomal protein L25
RpoS_Peak_2659	4643228	4643277	516.177	482.258	257.914	218.738	-1.58893	5.49e-29	gene_id=STM14_RS23045;gene=rpsR;prodcut=30S ribosomal protein S18
RpoS_Peak_0914	1533379	1533428	163.453	161.643	86.2723	73.3042	-1.54903	1.58e-33	gene_id=STM14_RS08105;gene=pdxY;prodcut=pyridoxal kinase PdxY
RpoS_Peak_2072	3605324	3605373	5516.97	5670.14	2766.75	2787.84	-1.53303	2.8e-205	gene_id=STM14_RS18210;gene=rplX;prodcut=50S ribosomal protein L24
RpoS_Peak_2072	3605324	3605373	4009.06	4160.97	2070.76	2037.65	-1.51479	5.32e-192	gene_id=STM14_RS18195;gene=rpsH;prodcut=30S ribosomal protein S8
RpoS_Peak_2072	3605324	3605373	5314.19	5358.05	2702.94	2670.25	-1.5129	0	gene_id=STM14_RS18165;gene=secY;prodcut=preprotein translocase subunit SecY
RpoS_Peak_2072	3605324	3605373	5541.09	5628.8	2877.93	2833.69	-1.4906	2.6e-222	gene_id=STM14_RS18215;gene=rplN;prodcut=50S ribosomal protein L14
RpoS_Peak_2072	3605324	3605373	5964.93	6009.03	3159.18	3086.16	-1.462	1.01e-239	gene_id=STM14_RS18170;gene=rplO;prodcut=50S ribosomal protein L15
RpoS_Peak_2072	3605324	3605373	4104.16	4059.41	2186.72	2075.71	-1.46048	4.07e-214	gene_id=STM14_RS18180;gene=rpsE;prodcut=30S ribosomal protein S5
RpoS_Peak_2072	3605324	3605373	6815.98	7108.48	3757.68	3583.81	-1.44667	2.03e-226	gene_id=STM14_RS18205;gene=rplE;prodcut=50S ribosomal protein L5
RpoS_Peak_2072	3605324	3605373	3919.52	4112.35	2184.34	2120.37	-1.42291	4.26e-146	gene_id=STM14_RS18200;gene=rpsN;prodcut=30S ribosomal protein S14
RpoS_Peak_2072	3605324	3605373	5319.22	5378.99	2944.05	2835.47	-1.41136	2.61e-228	gene_id=STM14_RS18190;gene=rplF;prodcut=50S ribosomal protein L6
RpoS_Peak_2072	3605324	3605373	1196.71	1174.68	644.285	641.086	-1.40647	3.57e-44	gene_id=STM14_RS18175;gene=rpmD;prodcut=50S ribosomal protein L30
RpoS_Peak_2083	3619681	3619728	597.488	529.403	305.721	305.993	-1.40396	1.36e-69	gene_id=STM14_RS18330;gene=fkpA;prodcut=FKBP-type peptidyl-prolyl cis-trans isomerase
RpoS_Peak_1117	1891552	1891601	85.5438	97.2238	47.0838	52.9346	-1.3935	4.34e-12	gene_id=STM14_RS09805;gene=pth;prodcut=aminoacyl-tRNA hydrolase
RpoS_Peak_2072	3605324	3605373	3186.18	3242.32	1795.49	1756	-1.37903	7.64e-144	gene_id=STM14_RS18185;gene=rplR;prodcut=50S ribosomal protein L18
RpoS_Peak_2275	3932676	3932725	124.994	139.921	69.2327	79.912	-1.35236	7.39e-24	gene_id=STM14_RS19660;gene=waaO;prodcut=lipopolysaccharide 3-alpha-galactosyltransferase
RpoS_Peak_0147	254939	254988	5091.44	5389.18	2935.06	2979.81	-1.34822	3.05e-177	gene_id=STM14_RS01665;gene=rpsB;prodcut=30S ribosomal protein S2
RpoS_Peak_1566	2746519	2746570	610.818	585.225	349.355	327.727	-1.34365	4.25e-103	gene_id=STM14_RS14000;gene=None;prodcut=serine hydroxymethyltransferase
RpoS_Peak_2275	3932676	3932725	57.4842	63.6407	29.181	41.7773	-1.29514	2e-10	gene_id=STM14_RS19655;gene=rfaJ;prodcut=lipopolysaccharide 1,2-glucosyltransferase RfaJ
RpoS_Peak_2487	4353138	4353187	466.078	460.829	258.742	284.977	-1.29239	3.54e-67	gene_id=STM14_RS21665;gene=argE;prodcut=acetylornithine deacetylase
RpoS_Peak_1579	2777182	2777231	102.863	94.4462	60.2375	55.7126	-1.28945	1.66e-14	gene_id=STM14_RS14120;gene=recO;prodcut=DNA repair protein RecO
RpoS_Peak_2072	3605324	3605373	265.73	332.378	200.942	175.252	-1.1922	1.18e-06	gene_id=STM14_RS18160;gene=rpmJ;prodcut=50S ribosomal protein L36
RpoS_Peak_2275	3932676	3932725	96.3708	100.252	55.8331	68.2311	-1.1877	5.56e-16	gene_id=STM14_RS19665;gene=waaB;prodcut=lipopolysaccharide 1,6-galactosyltransferase
RpoS_Peak_1524	2656456	2656505	1209.67	1185.55	760.271	760.299	-1.17835	9.62e-115	gene_id=STM14_RS13675;gene=bamC;prodcut=outer membrane protein assembly factor BamC
RpoS_Peak_1579	2777182	2777231	172.809	197.238	133.735	105.865	-1.15004	8.06e-11	gene_id=STM14_RS14110;gene=acpS;prodcut=holo-ACP synthase
RpoS_Peak_1579	2777182	2777231	236.686	232.896	151.742	153.288	-1.14537	3.87e-26	gene_id=STM14_RS14115;gene=pdxJ;prodcut=pyridoxine 5'-phosphate synthase
RpoS_Peak_0211	358310	358359	236.039	226.177	151.354	151.429	-1.13313	1.62e-25	gene_id=STM14_RS02170;gene=dpaA;prodcut=peptidoglycan meso-diaminopimelic acid protein amidase
RpoS_Peak_1813	3221007	3221056	1079.39	1065.69	719.039	699.309	-1.11971	2.19e-122	gene_id=STM14_RS16250;gene=lysS;prodcut=lysine--tRNA ligase
RpoS_Peak_1524	2656456	2656505	1234.23	1204.53	837.728	791.158	-1.10516	8.41e-93	gene_id=STM14_RS13680;gene=dapA;prodcut=4-hydroxy-tetrahydrodipicolinate synthase
RpoS_Peak_1985	3465164	3465213	2270.72	2175.45	1498.55	1523.64	-1.07974	4.19e-61	gene_id=STM14_RS17460;gene=rpsO;prodcut=30S ribosomal protein S15
RpoS_Peak_0914	1533379	1533428	565.36	598.081	415.57	386.98	-1.05891	6.94e-62	gene_id=STM14_RS08100;gene=tyrS;prodcut=tyrosine--tRNA ligase
RpoS_Peak_2275	3932676	3932725	200.428	207.891	144.15	143.456	-1.02864	1.6e-27	gene_id=STM14_RS19680;gene=None;prodcut=glycosyltransferase family 4 protein
RpoS_Peak_2699	4725717	4725766	283.28	267.66	191.319	197.893	-1.02421	3.02e-15	gene_id=STM14_RS23425;gene=rraB;prodcut=ribonuclease E inhibitor RraB
RpoS_Peak_1524	2656456	2656505	913.448	932.846	620.636	695.654	-1.01096	3.82e-36	gene_id=STM14_RS13690;gene=bcp;prodcut=thioredoxin-dependent thiol peroxidase
RpoS_Peak_1064	1803750	1803799	27.8145	31.417	21.3574	21.1234	-1.00283	0.000100943	gene_id=STM14_RS09400;gene=None;prodcut=CMD domain-containing protein
RpoS_Peak_1673	2967146	2967195	18.2356	26.2307	82.1732	71.0907	1.26135	0.00952665	gene_id=STM14_RS15020;gene=None;prodcut=hypothetical protein

## Sheet: RpoH_Con
Peak_id	Start	End	TPM_1	TPM_2	TPM_3	TPM_4	LFC	q-value	Product
RpoH_Peak_0161	2595891	2595934	1342.08	1363.68	925.475	888.937	-1.09948	1.13932e-43	gene_id=STM14_RS13390;gene=ptsH;prodcut=phosphocarrier protein Hpr
RpoH_Peak_0161	2595891	2595934	2227.68	2230.19	1546.04	1500.12	-1.07232	1.12775e-153	gene_id=STM14_RS13395;gene=ptsI;prodcut=phosphoenolpyruvate-protein phosphotransferase PtsI
RpoH_Peak_0222	3486982	3487026	4421.31	4387.51	2021.56	2178.87	-1.59116	8.83777e-155	gene_id=STM14_RS17570;gene=rpmA;prodcut=50S ribosomal protein L27
RpoH_Peak_0222	3486982	3487026	5545.46	5482.45	2621.1	2683.16	-1.57873	4.66609e-218	gene_id=STM14_RS17575;gene=rplU;prodcut=50S ribosomal protein L21
RpoH_Peak_0227	3508347	3508392	1061.83	1007.65	330.87	316.083	-2.20035	0	gene_id=STM14_RS17710;gene=gltB;prodcut=glutamate synthase large subunit
RpoH_Peak_0227	3508347	3508392	1998.99	1949.26	633.46	621.364	-2.17655	0	gene_id=STM14_RS17715;gene=gltD;prodcut=glutamate synthase subunit GltD
RpoH_Peak_0324	4453391	4453436	1087.95	1057.18	409.412	385.737	-1.95458	9.91066e-295	gene_id=STM14_RS22165;gene=lysC;prodcut=lysine-sensitive aspartokinase 3
