# Supplementary material for: Unveiling the novel regulatory roles of RpoD-family sigma factors in Salmonella Typhimurium heat shock response through systems biology approaches
Source: PLoS Genet. 2024 Oct 29;20(10):e1011464. doi: 10.1371/journal.pgen.1011464 (PMC11548764; doi:10.1371/journal.pgen.1011464)
Supplement: S4 Table — (XLSX) [file pgen.1011464.s004.xlsx]

## Sheet: Control
Peak_id	Start	End	WT_TPM_1	WT_TPM_2	ΔrpoS_TPM_1	ΔrpoS_TPM_2	LFC	q-value	Product
RpoS_Peak_0107	201297	201346	29.8397	29.7727	13.782	12.6869	-1.14405	5.69e-10	gene_id=STM14_RS01430;gene=None;prodcut=pyrroloquinoline quinone-dependent dehydrogenase
RpoS_Peak_0246	409441	409490	39.6431	35.9957	11.3217	11.2938	-1.7127	7.34e-14	gene_id=STM14_RS02415;gene=None;prodcut=cytochrome ubiquinol oxidase subunit I
RpoS_Peak_0246	409441	409490	36.692	42.8351	14.1237	22.7355	-1.07275	0.000190978	gene_id=STM14_RS02420;gene=cydB;prodcut=cytochrome d ubiquinol oxidase subunit II
RpoS_Peak_0248	416292	416343	218.206	198.972	43.2774	35.0868	-2.38958	5.67e-23	gene_id=STM14_RS02445;gene=yahO;prodcut=DUF1471 family periplasmic protein YahO
RpoS_Peak_0263	438336	438385	39.7206	41.6695	18.6147	16.0156	-1.20725	0.0188648	gene_id=STM14_RS02535;gene=psiF;prodcut=phosphate starvation-inducible protein PsiF
RpoS_Peak_0312	523965	524016	24.567	23.1369	8.0748	9.37896	-1.41792	0.00432091	gene_id=STM14_RS02945;gene=None;prodcut=YbaY family lipoprotein
RpoS_Peak_0358	604497	604548	37.6416	29.5419	155.065	155.059	2.23608	3.9e-32	gene_id=STM14_RS03325;gene=fimA;prodcut=type 1 fimbrial protein subunit FimA
RpoS_Peak_0399	692406	692455	19.93	15.4781	7.1471	6.1492	-1.38686	9.3e-05	gene_id=STM14_RS03740;gene=dcuC;prodcut=anaerobic C4-dicarboxylate transporter DcuC
RpoS_Peak_0455	775226	775276	23.6299	23.065	9.07238	12.963	-1.04755	0.000482097	gene_id=STM14_RS04160;gene=phrB;prodcut=deoxyribodipyrimidine photo-lyase
RpoS_Peak_0509	880152	880204	10.6216	9.46596	1.29827	3.03186	-2.16271	0.000148744	gene_id=STM14_RS04695;gene=clsB;prodcut=cardiolipin synthase ClsB
RpoS_Peak_0509	880152	880204	9.2288	10.5928	1.82002	1.04393	-2.78091	0.0005704	gene_id=STM14_RS04700;gene=None;prodcut=endonuclease/exonuclease/phosphatase family protein
RpoS_Peak_0516	899037	899091	113.154	114.862	47.9331	62.8428	-1.00741	3.14e-06	gene_id=STM14_RS04790;gene=dps;prodcut=DNA starvation/stationary phase protection protein Dps
RpoS_Peak_0555	970133	970182	11.394	8.28098	3.61887	2.537	-1.65501	0.000287948	gene_id=STM14_RS05125;gene=poxB;prodcut=ubiquinone-dependent pyruvate dehydrogenase
RpoS_Peak_0661	1164301	1164348	202.687	206.424	54.3621	50.2365	-1.94087	1.01e-14	gene_id=STM14_RS06080;gene=None;prodcut=YccJ family protein
RpoS_Peak_0661	1164301	1164348	161.445	153.61	41.2497	39.4705	-1.93672	7.79e-29	gene_id=STM14_RS06085;gene=wrbA;prodcut=NAD(P)H:quinone oxidoreductase
RpoS_Peak_0688	1199289	1199342	141.551	152.622	31.2695	39.564	-2.01905	1.29e-17	gene_id=STM14_RS06265;gene=None;prodcut=MysB family protein
RpoS_Peak_0729	1271470	1271519	109.597	112.351	53.3734	47.0491	-1.11764	5.99e-17	gene_id=STM14_RS06640;gene=pepT;prodcut=peptidase T
RpoS_Peak_0778	1355094	1355147	32.0757	37.1312	11.9485	13.9085	-1.38814	0.0136592	gene_id=STM14_RS07160;gene=None;prodcut=four-helix bundle copper-binding protein
RpoS_Peak_0784	1359541	1359593	85.817	97.4323	9.22142	11.9009	-3.07925	3.11e-12	gene_id=STM14_RS07190;gene=None;prodcut=biofilm/acid-resistance regulator YmgB/AriR
RpoS_Peak_0786	1363066	1363119	67.6634	63.5787	25.82	20.6281	-1.47476	0.000905349	gene_id=STM14_RS07230;gene=None;prodcut=GlsB/YeaQ/YmgE family stress response membrane protein
RpoS_Peak_0799	1373864	1373917	72.2444	77.9423	13.3368	12.6016	-2.50657	9.91e-60	gene_id=STM14_RS07285;gene=yeaG;prodcut=protein kinase YeaG
RpoS_Peak_0811	1398439	1398488	77.0943	93.6751	21.3021	24.0298	-1.88181	5.2e-12	gene_id=STM14_RS07400;gene=spy;prodcut=ATP-independent periplasmic protein-refolding chaperone Spy
RpoS_Peak_0818	1409357	1409408	31.9412	32.3282	5.42076	4.92789	-2.6089	2.21e-32	gene_id=STM14_RS07450;gene=katE;prodcut=catalase HPII
RpoS_Peak_0830	1418108	1418157	16.9583	24.0578	44.6198	51.3929	1.25688	5.5e-07	gene_id=STM14_RS07500;gene=None;prodcut=lipid A deacylase LpxR family protein
RpoS_Peak_0910	1526010	1526059	72.5765	69.8606	27.3293	34.5117	-1.16971	1.63e-05	gene_id=STM14_RS08055;gene=sodC2;prodcut=superoxide dismutase [Cu-Zn] SodC2
RpoS_Peak_0968	1652477	1652528	8.72455	6.69043	2.91587	3.52792	-1.22477	0.002727	gene_id=STM14_RS08665;gene=treY;prodcut=malto-oligosyltrehalose synthase
RpoS_Peak_0968	1652477	1652528	9.58686	7.05033	2.32343	2.11008	-1.8808	0.000123064	gene_id=STM14_RS08670;gene=treZ;prodcut=malto-oligosyltrehalose trehalohydrolase
RpoS_Peak_0969	1653371	1653420	4.98034	7.3442	0.878789	1.00812	-2.67484	0.0115699	gene_id=STM14_RS08675;gene=None;prodcut=OBAP family protein
RpoS_Peak_0972	1654631	1654685	53.3593	47.1963	6.92139	4.58077	-3.11368	1.08e-11	gene_id=STM14_RS08685;gene=None;prodcut=OsmC family protein
RpoS_Peak_0985	1683843	1683892	18.5681	19.4556	7.17029	8.50595	-1.24569	1.32e-06	gene_id=STM14_RS08810;gene=None;prodcut=TonB-dependent receptor
RpoS_Peak_1059	1800527	1800576	32.0056	35.229	96.5713	92.8792	1.52313	5.36e-15	gene_id=STM14_RS09375;gene=None;prodcut=EAL domain-containing protein
RpoS_Peak_1067	1810585	1810634	29.0682	30.0254	4.19156	12.6221	-1.7602	0.0407358	gene_id=STM14_RS09425;gene=osmB;prodcut=osmotically-inducible lipoprotein OsmB
RpoS_Peak_1092	1853754	1853801	524.887	521.53	247.654	240.015	-1.0728	4.93e-114	gene_id=STM14_RS09640;gene=adhE;prodcut=bifunctional acetaldehyde-CoA/alcohol dehydrogenase
RpoS_Peak_1109	1879670	1879723	59.5753	60.5037	4.96844	7.69452	-3.20055	7.28e-08	gene_id=STM14_RS09740;gene=chaB;prodcut=putative cation transport regulator ChaB
RpoS_Peak_1124	1905703	1905753	28.6448	27.6999	7.53209	7.75338	-1.85231	2.89e-14	gene_id=STM14_RS09870;gene=None;prodcut=alpha,alpha-trehalase
RpoS_Peak_1125	1907772	1907823	35.4562	20.965	5.40318	4.64877	-2.46331	0.00247334	gene_id=STM14_RS09875;gene=None;prodcut=GlsB/YeaQ/YmgE family stress response membrane protein
RpoS_Peak_1130	1914941	1914992	21.1132	13.9949	3.15596	2.84462	-2.52185	7.85e-11	gene_id=STM14_RS09910;gene=None;prodcut=SpoVR family protein
RpoS_Peak_1163	1961473	1961522	105.746	112.753	14.5296	14.1677	-2.90078	2.93e-13	gene_id=STM14_RS10150;gene=None;prodcut=YebV family protein
RpoS_Peak_1184	1986569	1986620	158.059	137.81	68.836	66.4883	-1.09995	6.52e-07	gene_id=STM14_RS10315;gene=yebF;prodcut=protein YebF
RpoS_Peak_1205	2037033	2037084	28.7038	27.5619	8.91037	7.80567	-1.72535	1.05e-10	gene_id=STM14_RS10550;gene=otsA;prodcut=alpha,alpha-trehalose-phosphate synthase
RpoS_Peak_1205	2037033	2037084	29.2138	30.2585	5.44121	8.13102	-2.09167	2.77e-08	gene_id=STM14_RS10555;gene=otsB;prodcut=trehalose-phosphatase
RpoS_Peak_1207	2038550	2038601	41.2582	41.2849	11.4127	3.92767	-2.40887	0.00300506	gene_id=STM14_RS10570;gene=None;prodcut=non-heme ferritin-like protein
RpoS_Peak_1232	2080101	2080150	16.1599	12.6331	8.4652	3.88441	-1.20599	0.0495647	gene_id=STM14_RS10835;gene=None;prodcut=mannosyl-3-phosphoglycerate phosphatase-related protein
RpoS_Peak_1324	2285536	2285587	27.7039	25.6599	12.5375	11.4474	-1.12653	0.00123202	gene_id=STM14_RS11905;gene=yegS;prodcut=lipid kinase YegS
RpoS_Peak_1325	2287609	2287660	266.769	287.114	14.8733	16.9367	-4.08802	1.18e-167	gene_id=STM14_RS11910;gene=fbaB;prodcut=class I fructose-bisphosphate aldolase
RpoS_Peak_1345	2307876	2307928	43.9036	37.7365	18.2416	16.5064	-1.20519	9.19e-05	gene_id=STM14_RS12010;gene=mlrA;prodcut=HTH-type transcriptional regulator MlrA
RpoS_Peak_1347	2312540	2312591	16.6046	15.2073	6.91921	6.22373	-1.24848	0.0244796	gene_id=STM14_RS12020;gene=None;prodcut=ABC transporter permease
RpoS_Peak_1347	2312540	2312591	22.8246	17.8365	9.71699	10.0323	-1.01168	0.0144557	gene_id=STM14_RS12025;gene=None;prodcut=ABC transporter ATP-binding protein
RpoS_Peak_1347	2312540	2312591	33.2954	28.5574	7.08735	6.60594	-2.14811	7e-13	gene_id=STM14_RS12030;gene=None;prodcut=ABC transporter permease
RpoS_Peak_1347	2312540	2312591	59.7098	63.3424	11.2885	14.4606	-2.2208	1.72e-20	gene_id=STM14_RS12035;gene=None;prodcut=ABC transporter substrate-binding protein
RpoS_Peak_1354	2320299	2320348	24.6035	24.6194	5.74073	11.4381	-1.4756	0.000766678	gene_id=STM14_RS12065;gene=None;prodcut=SDR family oxidoreductase
RpoS_Peak_1395	2418191	2418242	2457.54	2243.46	940.375	903.37	-1.32124	2.84e-169	gene_id=STM14_RS12550;gene=None;prodcut=porin OmpC
RpoS_Peak_1419	2470614	2470665	240.561	244.078	74.3421	73.0074	-1.68918	5.36e-19	gene_id=STM14_RS12765;gene=elaB;prodcut=stress response protein ElaB
RpoS_Peak_1467	2556336	2556388	13.1256	12.4774	3.42259	5.25842	-1.52125	0.00535766	gene_id=STM14_RS13180;gene=None;prodcut=formate/nitrite transporter family protein
RpoS_Peak_1513	2633993	2634045	40.088	39.0298	19.6149	12.0842	-1.29973	7.96e-06	gene_id=STM14_RS13600;gene=tal;prodcut=transaldolase
RpoS_Peak_1513	2633993	2634045	70.3779	61.453	22.1093	20.5085	-1.60156	2.52e-28	gene_id=STM14_RS13605;gene=tkt;prodcut=transketolase
RpoS_Peak_1618	2861539	2861588	599.457	633.844	221.043	215.265	-1.47081	2.86e-40	gene_id=STM14_RS14575;gene=raiA;prodcut=ribosome-associated translation inhibitor RaiA
RpoS_Peak_1631	2881296	2881349	2.76828	2.78806	1.12496	1.53825	-1.02587	0.000752618	gene_id=STM14_RS14685;gene=bapA;prodcut=biofilm-associated protein BapA
RpoS_Peak_1670	2965822	2965873	124.415	110.307	15.8461	13.1939	-2.9921	6.91e-27	gene_id=STM14_RS15000;gene=lysM;prodcut=peptidoglycan-binding protein LysM
RpoS_Peak_1677	2969525	2969576	190.567	193.837	23.1941	25.3982	-2.95179	4.6e-32	gene_id=STM14_RS15040;gene=None;prodcut=DUF883 domain-containing protein
RpoS_Peak_1710	3037761	3037812	43.9725	44.8158	122.548	101.523	1.36289	1.45e-14	gene_id=STM14_RS15395;gene=prgK;prodcut=type III secretion system inner membrane ring lipoprotein PrgK
RpoS_Peak_1710	3037761	3037812	32.2539	32.2748	90.8626	109.834	1.668	4.63e-08	gene_id=STM14_RS15400;gene=prgJ;prodcut=type III secretion system inner rod protein PrgJ
RpoS_Peak_1710	3037761	3037812	23.6727	20.304	68.0269	69.9094	1.67879	9.4e-05	gene_id=STM14_RS15405;gene=prgI;prodcut=type III secretion system needle filament protein PrgI
RpoS_Peak_1710	3037761	3037812	11.1887	13.4701	37.9016	39.5014	1.67958	6.89e-12	gene_id=STM14_RS15410;gene=prgH;prodcut=type III secretion system inner membrane ring protein PrgH
RpoS_Peak_1712	3040037	3040086	6.20237	6.95115	18.7146	17.0557	1.47129	1.38e-06	gene_id=STM14_RS15420;gene=hilA;prodcut=transcriptional regulator HilA
RpoS_Peak_1740	3087247	3087296	3577.71	3652.3	7.6536	7.78225	-8.84203	0	gene_id=STM14_RS15660;gene=rpoS;prodcut=RNA polymerase sigma factor RpoS
RpoS_Peak_1780	3155603	3155656	93.6866	91.0431	18.1207	15.5906	-2.42984	4.53e-09	gene_id=STM14_RS15955;gene=None;prodcut=YgdI/YgdR family lipoprotein
RpoS_Peak_1834	3252398	3252445	12.561	12.5692	1.61969	1.85806	-2.81957	0.0046393	gene_id=STM14_RS16415;gene=None;prodcut=DNA-binding protein
RpoS_Peak_1834	3252398	3252445	16.7167	13.5244	4.7697	3.07781	-1.92846	0.00448239	gene_id=STM14_RS16420;gene=None;prodcut=ECF transporter S component
RpoS_Peak_1834	3252398	3252445	11.0565	13.684	2.9264	3.91659	-1.81807	0.00689366	gene_id=STM14_RS16425;gene=None;prodcut=energy-coupling factor transporter transmembrane component T
RpoS_Peak_1887	3336802	3336851	35.8564	36.5786	16.1323	18.5811	-1.0293	0.000455702	gene_id=STM14_RS16855;gene=None;prodcut=SDR family oxidoreductase
RpoS_Peak_1897	3343597	3343646	53.5012	56.0259	25.028	25.8402	-1.07686	5.36e-06	gene_id=STM14_RS16895;gene=dkgA;prodcut=2,5-didehydrogluconate reductase DkgA
RpoS_Peak_1946	3402603	3402650	9.35221	11.6639	22.5689	21.6332	1.10092	0.000108883	gene_id=STM14_RS17160;gene=None;prodcut=PAS domain-containing methyl-accepting chemotaxis protein
RpoS_Peak_1947	3402917	3402970	30.3237	30.1939	7.17815	6.17592	-2.15547	4.86e-15	gene_id=STM14_RS17165;gene=ygjG;prodcut=putrescine aminotransferase
RpoS_Peak_1976	3450858	3450911	38.4812	41.6818	0.886675	1.90719	-4.78044	1.74e-12	gene_id=STM14_RS17390;gene=yhbO;prodcut=protein/nucleic acid deglycase
RpoS_Peak_2049	3561950	3561999	34.4501	32.8309	10.7706	10.8441	-1.60895	2.47e-08	gene_id=STM14_RS17950;gene=msrP;prodcut=protein-methionine-sulfoxide reductase catalytic subunit MsrP
RpoS_Peak_2049	3561950	3561999	33.9813	42.59	16.8778	20.4618	-1.00377	0.00734614	gene_id=STM14_RS17955;gene=msrQ;prodcut=protein-methionine-sulfoxide reductase heme-binding subunit MsrQ
RpoS_Peak_2097	3634954	3635006	32.7879	25.9739	11.0688	10.1801	-1.43996	0.000758143	gene_id=STM14_RS18415;gene=None;prodcut=putative adenosine monophosphate-protein transferase Fic
RpoS_Peak_2195	3800166	3800215	30.1132	24.7269	11.6274	11.4468	-1.21984	2.12e-08	gene_id=STM14_RS19105;gene=None;prodcut=AsmA family protein
RpoS_Peak_2225	3842922	3842973	23.6679	20.1746	9.14306	9.83309	-1.17722	0.0111614	gene_id=STM14_RS19275;gene=None;prodcut=autotransporter outer membrane beta-barrel domain-containing protein
RpoS_Peak_2227	3849495	3849544	92.5483	91.1943	7.89506	3.39636	-4.02964	3.14e-16	gene_id=STM14_RS19310;gene=None;prodcut=HTH-type transcriptional regulator
RpoS_Peak_2230	3850473	3850522	549.092	526.172	167.895	173.417	-1.6257	7.15e-65	gene_id=STM14_RS19320;gene=cueP;prodcut=copper-binding periplasmic metallochaperone CueP
RpoS_Peak_2250	3883331	3883382	31.5394	37.4042	14.6206	14.6009	-1.20976	7.73e-05	gene_id=STM14_RS19475;gene=None;prodcut=ROK family protein
RpoS_Peak_2366	4140729	4140780	108.452	102.729	243.906	243.249	1.23508	6.15e-39	gene_id=STM14_RS20675;gene=rffG;prodcut=dTDP-glucose 4,6-dehydratase
RpoS_Peak_2452	4284133	4284185	408.061	396.401	111.135	104.705	-1.87055	9.55e-57	gene_id=STM14_RS21370;gene=cpxP;prodcut=cell-envelope stress modulator CpxP
RpoS_Peak_2573	4518648	4518699	44.645	40.0525	16.516	18.6506	-1.23621	9.24e-05	gene_id=STM14_RS22400;gene=None;prodcut=glutathione S-transferase
RpoS_Peak_2624	4593285	4593338	170.05	114.37	4.67302	12.0617	-4.02158	2.77e-12	gene_id=STM14_RS22760;gene=ecnB;prodcut=lipoprotein toxin entericidin B
RpoS_Peak_2629	4598658	4598707	42.2867	34.8806	9.57904	10.9888	-1.87457	0.000190113	gene_id=STM14_RS22780;gene=frdD;prodcut=fumarate reductase subunit FrdD
RpoS_Peak_2629	4598658	4598707	48.8447	47.8364	8.12972	12.99	-2.15263	5.68e-07	gene_id=STM14_RS22785;gene=frdC;prodcut=fumarate reductase subunit FrdC
RpoS_Peak_2629	4598658	4598707	57.4587	54.9717	11.5894	10.7798	-2.30261	2.94e-16	gene_id=STM14_RS22790;gene=frdB;prodcut=fumarate reductase iron-sulfur protein
RpoS_Peak_2629	4598658	4598707	57.4437	52.0669	14.7944	15.6066	-1.81833	5.38e-27	gene_id=STM14_RS22795;gene=frdA;prodcut=fumarate reductase (quinol) flavoprotein subunit
RpoS_Peak_2670	4656126	4656178	84.3015	75.4243	27.7086	46.7261	-1.06243	0.0247383	gene_id=STM14_RS23110;gene=None;prodcut=DUF1107 domain-containing protein
RpoS_Peak_2711	4743632	4743679	67.888	54.7904	9.03176	10.6847	-2.60287	2.51e-26	gene_id=STM14_RS23505;gene=None;prodcut=NAD(P)-dependent alcohol dehydrogenase
RpoS_Peak_2748	4802619	4802670	69.9778	67.9128	14.3549	16.2217	-2.14061	1.35e-50	gene_id=STM14_RS23750;gene=btsT;prodcut=pyruvate/proton symporter BtsT
RpoS_Peak_2748	4802619	4802670	64.0084	62.3121	168.986	174.97	1.47463	8.29e-57	gene_id=STM14_RS23755;gene=tsr;prodcut=methyl-accepting chemotaxis protein
RpoS_Peak_2755	4828463	4828516	276.276	285.126	43.2022	38.4519	-2.7564	2.25e-79	gene_id=STM14_RS23895;gene=osmY;prodcut=molecular chaperone OsmY
RpoS_Peak_2756	4829380	4829431	32.9053	36.7258	5.65732	4.86742	-2.70235	0.00437593	gene_id=STM14_RS23900;gene=None;prodcut=DUF1328 domain-containing protein

## Sheet: Heat shock
Peak_id	Start	End	WT_TPM_1	WT_TPM_2	ΔrpoS_TPM_1	ΔrpoS_TPM_2	LFC	q-value	Product
RpoS_Peak_0016	24283	24334	196.536	192.606	54.6385	44.4471	-2.02371	3.46777e-28	gene_id=STM14_RS00670;gene=None;prodcut=fimbrial protein BcfA
RpoS_Peak_0054	94274	94325	39.023	32.6835	3.32773	1.70854	-3.87733	1.01165e-05	gene_id=STM14_RS00980;gene=None;prodcut=YgdI/YgdR family lipoprotein
RpoS_Peak_0062	98952	99003	94.0017	82.4945	19.2283	22.3523	-2.13873	4.47462e-15	gene_id=STM14_RS01005;gene=kefF;prodcut=glutathione-regulated potassium-efflux system oxidoreductase KefF
RpoS_Peak_0062	98952	99003	100.724	96.2738	26.9218	23.7105	-2.01084	1.53804e-46	gene_id=STM14_RS01010;gene=kefC;prodcut=glutathione-regulated potassium-efflux system protein KefC
RpoS_Peak_0067	104310	104361	278.447	270.053	114.443	126.609	-1.23899	2.1157e-27	gene_id=STM14_RS01020;gene=apaH;prodcut=bis(5'-nucleosyl)-tetraphosphatase (symmetrical) ApaH
RpoS_Peak_0067	104310	104361	263.331	217.65	107.963	127.072	-1.08615	3.21953e-09	gene_id=STM14_RS01025;gene=apaG;prodcut=Co2+/Mg2+ efflux protein ApaG
RpoS_Peak_0075	122183	122232	9.02926	10.8471	4.10657	3.82149	-1.37764	0.00294499	gene_id=STM14_RS01085;gene=araA;prodcut=L-arabinose isomerase
RpoS_Peak_0090	162175	162226	185.693	204.309	47.6444	47.4259	-2.08861	4.52169e-23	gene_id=STM14_RS01265;gene=mutT;prodcut=8-oxo-dGTP diphosphatase MutT
RpoS_Peak_0107	201297	201346	182.483	168.873	24.933	27.0109	-2.8104	4.40879e-153	gene_id=STM14_RS01430;gene=None;prodcut=pyrroloquinoline quinone-dependent dehydrogenase
RpoS_Peak_0126	231284	231333	51.3958	72.7758	10.6464	15.5167	-2.30311	3.1409e-11	gene_id=STM14_RS01560;gene=stfA;prodcut=fimbrial major subunit StfA
RpoS_Peak_0127	231978	232027	21.4015	20.5666	8.49267	9.83871	-1.24822	3.37395e-08	gene_id=STM14_RS01565;gene=None;prodcut=fimbrial biogenesis outer membrane usher protein
RpoS_Peak_0133	239230	239281	116.185	104.473	55.3391	54.7356	-1.05505	5.34197e-15	gene_id=STM14_RS01600;gene=clcA;prodcut=H(+)/Cl(-) exchange transporter ClcA
RpoS_Peak_0140	248391	248444	1112.22	1238.3	352.191	312.61	-1.87349	3.41925e-72	gene_id=STM14_RS01640;gene=None;prodcut=DUF3461 family protein
RpoS_Peak_0236	387750	387799	73.0373	74.9394	33.801	32.1934	-1.21659	6.78187e-15	gene_id=STM14_RS02325;gene=None;prodcut=EAL domain-containing protein
RpoS_Peak_0246	409441	409490	910.09	871.183	37.0906	43.0235	-4.52791	0	gene_id=STM14_RS02415;gene=None;prodcut=cytochrome ubiquinol oxidase subunit I
RpoS_Peak_0246	409441	409490	655.4	651.181	44.4377	38.7764	-4.02362	0	gene_id=STM14_RS02420;gene=cydB;prodcut=cytochrome d ubiquinol oxidase subunit II
RpoS_Peak_0248	416292	416343	1860.63	2206.51	103.82	111.616	-4.29228	6.4831e-241	gene_id=STM14_RS02445;gene=yahO;prodcut=DUF1471 family periplasmic protein YahO
RpoS_Peak_0263	438336	438385	323.333	336.813	29.9703	36.3144	-3.36993	7.33201e-55	gene_id=STM14_RS02535;gene=psiF;prodcut=phosphate starvation-inducible protein PsiF
RpoS_Peak_0267	442080	442131	119.505	125.007	36.0016	56.4791	-1.45867	0.000102851	gene_id=STM14_RS02560;gene=yaiA;prodcut=protein YaiA
RpoS_Peak_0269	442463	442514	283.81	279.52	113.986	140.981	-1.19751	9.91721e-20	gene_id=STM14_RS02565;gene=None;prodcut=AroM family protein
RpoS_Peak_0282	475254	475305	280.929	279.215	25.9059	26.1952	-3.47853	1.26849e-137	gene_id=STM14_RS02725;gene=None;prodcut=aldo/keto reductase
RpoS_Peak_0301	501645	501696	1010.88	974.564	399.328	388.304	-1.38556	8.68475e-43	gene_id=STM14_RS02850;gene=bolA;prodcut=transcriptional regulator BolA
RpoS_Peak_0309	511784	511833	76.5223	59.1671	28.9513	31.215	-1.22557	0.000264261	gene_id=STM14_RS02890;gene=fadM;prodcut=long-chain acyl-CoA thioesterase FadM
RpoS_Peak_0312	523965	524016	442.436	455.526	25.0134	31.2384	-4.05086	3.59618e-140	gene_id=STM14_RS02945;gene=None;prodcut=YbaY family lipoprotein
RpoS_Peak_0368	627698	627750	116.522	116.053	45.9032	46.5325	-1.38331	2.7989e-33	gene_id=STM14_RS03455;gene=None;prodcut=autotransporter domain-containing esterase
RpoS_Peak_0373	641476	641527	56.9683	47.5963	2.41261	5.13171	-3.85089	8.36662e-32	gene_id=STM14_RS03520;gene=None;prodcut=YbdK family carboxylate-amine ligase
RpoS_Peak_0403	694097	694148	82.948	83.4753	24.4315	23.833	-1.83763	5.66092e-17	gene_id=STM14_RS03760;gene=None;prodcut=deaminated glutathione amidase
RpoS_Peak_0423	717030	717081	466.054	409.242	105.647	112.656	-2.05567	3.61623e-53	gene_id=STM14_RS03875;gene=None;prodcut=zinc ribbon-containing protein
RpoS_Peak_0455	775226	775276	101.188	101.082	12.3428	16.8524	-2.84729	9.00054e-58	gene_id=STM14_RS04160;gene=phrB;prodcut=deoxyribodipyrimidine photo-lyase
RpoS_Peak_0473	823894	823945	297.222	305.577	3.48211	4.5972	-6.27603	2.71501e-55	gene_id=STM14_RS04420;gene=None;prodcut=YbgS-like family protein
RpoS_Peak_0483	842016	842065	67.6697	70.8181	29.467	29.5016	-1.28383	8.26184e-11	gene_id=STM14_RS04500;gene=galT;prodcut=galactose-1-phosphate uridylyltransferase
RpoS_Peak_0489	859059	859108	394.133	403.308	183.318	191.971	-1.13984	1.53949e-20	gene_id=STM14_RS04585;gene=None;prodcut=kinase inhibitor
RpoS_Peak_0509	880152	880204	77.3675	66.978	10.6115	10.2796	-2.83994	7.33941e-31	gene_id=STM14_RS04690;gene=None;prodcut=YbhN family protein
RpoS_Peak_0509	880152	880204	98.6735	99.637	5.43467	3.98613	-4.44499	3.85449e-73	gene_id=STM14_RS04695;gene=clsB;prodcut=cardiolipin synthase ClsB
RpoS_Peak_0509	880152	880204	122.81	120.027	3.0475	4.69398	-5.02718	1.07061e-54	gene_id=STM14_RS04700;gene=None;prodcut=endonuclease/exonuclease/phosphatase family protein
RpoS_Peak_0512	886536	886587	80.7382	76.3211	39.045	32.3898	-1.1869	1.22929e-10	gene_id=STM14_RS04715;gene=None;prodcut=ABC transporter permease
RpoS_Peak_0512	886536	886587	167.062	148.336	65.1876	65.7974	-1.31957	2.67393e-33	gene_id=STM14_RS04720;gene=None;prodcut=ATP-binding cassette domain-containing protein
RpoS_Peak_0512	886536	886587	149.613	147.729	58.0768	68.1838	-1.28911	2.05422e-19	gene_id=STM14_RS04725;gene=hlyD;prodcut=secretion protein HlyD
RpoS_Peak_0512	886536	886587	117.025	108.09	48.5377	58.6362	-1.12423	7.93415e-09	gene_id=STM14_RS04730;gene=cecR;prodcut=transcriptional regulator CecR
RpoS_Peak_0513	892311	892363	82.0398	63.4454	8.64217	5.17661	-3.44292	4.69269e-11	gene_id=STM14_RS04760;gene=None;prodcut=DksA/TraR family C4-type zinc finger protein
RpoS_Peak_0514	895674	895725	51.9505	48.5586	5.81456	6.41623	-3.09147	1.29779e-53	gene_id=STM14_RS04770;gene=ybiO;prodcut=mechanosensitive channel protein
RpoS_Peak_0516	899037	899091	2242.63	2431.98	422.326	415.219	-2.53297	3.8473e-239	gene_id=STM14_RS04790;gene=dps;prodcut=DNA starvation/stationary phase protection protein Dps
RpoS_Peak_0530	926085	926136	545.888	522.813	239.13	256.361	-1.16147	1.37471e-22	gene_id=STM14_RS04900;gene=bssR;prodcut=biofilm formation regulator BssR
RpoS_Peak_0539	936442	936493	318.5	324.243	146.52	145.021	-1.19254	1.28167e-38	gene_id=STM14_RS04955;gene=dacC;prodcut=serine-type D-Ala-D-Ala carboxypeptidase
RpoS_Peak_0544	946533	946582	65.7002	64.5259	18.5077	21.0408	-1.77244	2.0383e-05	gene_id=STM14_RS05005;gene=None;prodcut=YbjC family protein
RpoS_Peak_0544	946533	946582	121.473	115.522	46.6526	56.3912	-1.25518	1.27592e-11	gene_id=STM14_RS05010;gene=nfsA;prodcut=nitroreductase NfsA
RpoS_Peak_0553	963583	963632	138.423	137.332	49.2788	63.6356	-1.34238	1.04138e-10	gene_id=STM14_RS05095;gene=None;prodcut=lipoprotein
RpoS_Peak_0555	970133	970182	133.845	125.04	6.62064	6.68316	-4.3343	1.01392e-128	gene_id=STM14_RS05125;gene=poxB;prodcut=ubiquinone-dependent pyruvate dehydrogenase
RpoS_Peak_0576	1009303	1009352	33.9315	30.8412	14.5129	14.3455	-1.21817	8.80487e-07	gene_id=STM14_RS05295;gene=None;prodcut=amino acid permease
RpoS_Peak_0583	1016657	1016709	971.416	972.621	312.921	328.958	-1.65121	1.76191e-189	gene_id=STM14_RS05315;gene=pflB;prodcut=formate C-acetyltransferase
RpoS_Peak_0583	1016657	1016709	238.391	211.586	86.0562	78.6763	-1.50066	5.59869e-30	gene_id=STM14_RS05320;gene=focA;prodcut=formate transporter FocA
RpoS_Peak_0584	1018916	1018967	78.5815	70.5218	6.95276	9.42404	-3.24106	1.32065e-26	gene_id=STM14_RS05330;gene=None;prodcut=DUF421 domain-containing protein
RpoS_Peak_0594	1043261	1043312	388.655	346.595	181.07	183.135	-1.0652	6.42789e-42	gene_id=STM14_RS05425;gene=ldtD;prodcut=L,D-transpeptidase
RpoS_Peak_0604	1068256	1068307	28.5969	35.3722	9.17938	10.418	-1.76025	1.17248e-06	gene_id=STM14_RS05585;gene=None;prodcut=antitermination protein
RpoS_Peak_0633	1128099	1128149	60.7062	49.1387	4.94148	5.96959	-3.38477	9.12554e-20	gene_id=STM14_RS05875;gene=None;prodcut=DUF2057 family protein
RpoS_Peak_0661	1164301	1164348	2903.88	2914.83	230.936	240.598	-3.67771	0	gene_id=STM14_RS06080;gene=None;prodcut=YccJ family protein
RpoS_Peak_0661	1164301	1164348	2541.61	2468.74	150.727	169.025	-4.02284	0	gene_id=STM14_RS06085;gene=wrbA;prodcut=NAD(P)H:quinone oxidoreductase
RpoS_Peak_0662	1164442	1164495	221.933	256.968	63.9555	52.7726	-2.08723	2.04842e-12	gene_id=STM14_RS06090;gene=None;prodcut=general stress protein
RpoS_Peak_0688	1199289	1199342	1812.73	1777.09	78.0247	90.6615	-4.46485	0	gene_id=STM14_RS06265;gene=None;prodcut=MysB family protein
RpoS_Peak_0729	1271470	1271519	157.596	158.472	84.0395	76.1528	-1.03161	8.96879e-17	gene_id=STM14_RS06640;gene=pepT;prodcut=peptidase T
RpoS_Peak_0736	1283075	1283124	82.8702	73.9449	29.1806	32.1043	-1.40814	8.58645e-07	gene_id=STM14_RS06685;gene=None;prodcut=NUDIX hydrolase
RpoS_Peak_0736	1283075	1283124	53.4005	53.4522	27.9892	19.1604	-1.22905	0.00401415	gene_id=STM14_RS06690;gene=None;prodcut=lysozyme inhibitor LprI family protein
RpoS_Peak_0736	1283075	1283124	37.8111	41.6834	17.6515	17.8282	-1.21607	0.000260719	gene_id=STM14_RS06695;gene=rluE;prodcut=23S rRNA pseudouridine(2457) synthase RluE
RpoS_Peak_0751	1301739	1301788	99.8363	74.9793	40.6334	40.6812	-1.15591	0.00782367	gene_id=STM14_RS06840;gene=None;prodcut=hypothetical protein
RpoS_Peak_0762	1335127	1335178	99.2901	96.9631	2.5811	2.94488	-5.20353	4.45909e-39	gene_id=STM14_RS07015;gene=None;prodcut=SOS response-associated peptidase
RpoS_Peak_0765	1335929	1335979	19.3349	27.3445	13.0272	6.8645	-1.27832	0.00122528	gene_id=STM14_RS07020;gene=sopF;prodcut=type III secretion system effector SopF
RpoS_Peak_0778	1355094	1355147	28.6774	33.4034	6.46196	7.1593	-2.24156	2.9147e-12	gene_id=STM14_RS07155;gene=None;prodcut=mechanosensitive ion channel family protein
RpoS_Peak_0778	1355094	1355147	268.13	271.807	40.014	49.5476	-2.64581	1.43979e-35	gene_id=STM14_RS07160;gene=None;prodcut=four-helix bundle copper-binding protein
RpoS_Peak_0781	1357413	1357465	32.6051	38.2315	3.24384	1.33237	-3.99711	6.2425e-13	gene_id=STM14_RS07180;gene=None;prodcut=helix-turn-helix transcriptional regulator
RpoS_Peak_0784	1359541	1359593	864.809	1453.1	52.4983	31.7105	-4.8344	1.62715e-18	gene_id=STM14_RS07190;gene=None;prodcut=biofilm/acid-resistance regulator YmgB/AriR
RpoS_Peak_0786	1363066	1363119	993.28	1053.29	83.3797	80.8617	-3.69128	2.33039e-132	gene_id=STM14_RS07230;gene=None;prodcut=GlsB/YeaQ/YmgE family stress response membrane protein
RpoS_Peak_0788	1366131	1366184	13.6313	13.5618	31.0832	25.9018	1.01697	0.000784137	gene_id=STM14_RS07250;gene=None;prodcut=CynX/NimT family MFS transporter
RpoS_Peak_0799	1373864	1373917	1162.84	1181.04	24.2258	32.0421	-5.43509	1.39996e-213	gene_id=STM14_RS07285;gene=yeaG;prodcut=protein kinase YeaG
RpoS_Peak_0811	1398439	1398488	526.275	515.697	200.142	203.481	-1.42036	7.24516e-38	gene_id=STM14_RS07400;gene=spy;prodcut=ATP-independent periplasmic protein-refolding chaperone Spy
RpoS_Peak_0813	1401110	1401163	2441.5	2419	414.715	418.915	-2.59574	2.3619e-240	gene_id=STM14_RS07415;gene=osmE;prodcut=osmotically-inducible lipoprotein OsmE
RpoS_Peak_0818	1409357	1409408	419.157	426.725	10.4468	10.991	-5.35485	0	gene_id=STM14_RS07450;gene=katE;prodcut=catalase HPII
RpoS_Peak_0825	1414568	1414617	189.299	175.663	76.1287	88.0591	-1.20553	3.12736e-18	gene_id=STM14_RS07480;gene=None;prodcut=fructosamine kinase family protein
RpoS_Peak_0826	1415975	1416024	501.04	498.42	206.441	212.407	-1.307	4.92058e-53	gene_id=STM14_RS07490;gene=pfkB;prodcut=6-phosphofructokinase II
RpoS_Peak_0833	1421386	1421437	13.7252	17.8193	44.7465	26.8568	1.13505	0.00033165	gene_id=STM14_RS07520;gene=None;prodcut=O-antigen polymerase
RpoS_Peak_0838	1425448	1425497	2261.54	2163.4	1049.04	1100.25	-1.09411	3.89134e-49	gene_id=STM14_RS07555;gene=ihfA;prodcut=integration host factor subunit alpha
RpoS_Peak_0842	1430561	1430610	50.6731	68.1431	18.1491	16.8444	-1.81562	2.93991e-08	gene_id=STM14_RS07565;gene=None;prodcut=glutathione peroxidase
RpoS_Peak_0842	1430561	1430610	94.4312	87.8102	32.8963	39.8492	-1.37848	4.36949e-11	gene_id=STM14_RS07570;gene=btuD;prodcut=vitamin B12 ABC transporter ATP-binding protein BtuD
RpoS_Peak_0864	1462167	1462216	154.384	149.043	33.3853	41.245	-2.07734	4.46548e-17	gene_id=STM14_RS07700;gene=sufA;prodcut=Fe-S cluster assembly scaffold SufA
RpoS_Peak_0864	1462167	1462216	151.569	169.592	46.0161	45.6543	-1.86109	1.08118e-49	gene_id=STM14_RS07705;gene=sufB;prodcut=Fe-S cluster assembly protein SufB
RpoS_Peak_0864	1462167	1462216	168.295	166.188	58.3154	55.3767	-1.60834	1.04113e-24	gene_id=STM14_RS07710;gene=sufC;prodcut=Fe-S cluster assembly ATPase SufC
RpoS_Peak_0864	1462167	1462216	167.636	171.294	63.6792	60.2511	-1.50305	5.46963e-35	gene_id=STM14_RS07715;gene=sufD;prodcut=Fe-S cluster assembly protein SufD
RpoS_Peak_0864	1462167	1462216	111.835	100.221	45.9619	46.5472	-1.2487	7.52316e-17	gene_id=STM14_RS07720;gene=sufS;prodcut=cysteine desulfurase SufS
RpoS_Peak_0865	1467801	1467850	476.458	495.059	202.63	208.663	-1.29249	1.6477e-51	gene_id=STM14_RS07730;gene=None;prodcut=L,D-transpeptidase family protein
RpoS_Peak_0874	1485081	1485133	888.242	825.852	153.242	165.812	-2.47802	3.26142e-209	gene_id=STM14_RS07800;gene=mlrB;prodcut=transcriptional regulator MlrB
RpoS_Peak_0903	1515514	1515563	1141.88	1226.8	493.263	437.742	-1.39873	2.06818e-72	gene_id=STM14_RS07990;gene=cfa;prodcut=cyclopropane fatty acyl phospholipid synthase
RpoS_Peak_0908	1524725	1524776	25.9382	21.9288	8.00865	7.4013	-1.68623	0.0346672	gene_id=STM14_RS08045;gene=None;prodcut=DUF1289 domain-containing protein
RpoS_Peak_0910	1526010	1526059	643.782	602.336	45.7611	43.5791	-3.85335	7.37468e-172	gene_id=STM14_RS08055;gene=sodC2;prodcut=superoxide dismutase [Cu-Zn] SodC2
RpoS_Peak_0920	1550703	1550754	322.477	319.555	154.535	157.371	-1.09371	3.49745e-40	gene_id=STM14_RS08185;gene=None;prodcut=YdgA family protein
RpoS_Peak_0928	1571745	1571797	84.5984	77.0571	32.8326	36.8446	-1.26704	1.03561e-09	gene_id=STM14_RS08275;gene=None;prodcut=serine protease
RpoS_Peak_0936	1581989	1582042	187.627	187.616	53.2032	45.3253	-1.97985	2.75363e-50	gene_id=STM14_RS08310;gene=osmV;prodcut=osmoprotectant ABC transporter ATP-binding protein OsmV
RpoS_Peak_0936	1581989	1582042	78.716	65.8524	13.0853	17.1012	-2.31373	3.52271e-16	gene_id=STM14_RS08315;gene=osmW;prodcut=osmoprotectant ABC transporter permease OsmW
RpoS_Peak_0936	1581989	1582042	77.7336	74.2194	11.9563	13.5927	-2.62535	2.55272e-28	gene_id=STM14_RS08320;gene=osmX;prodcut=osmoprotectant ABC transporter substrate-binding protein OsmX
RpoS_Peak_0936	1581989	1582042	40.5681	41.9533	1.89756	4.73207	-3.69774	1.08356e-16	gene_id=STM14_RS08325;gene=osmY;prodcut=osmoprotectant ABC transporter permease OsmY
RpoS_Peak_0937	1589811	1589860	413.728	418.043	163.123	207.141	-1.22176	9.03197e-15	gene_id=STM14_RS08355;gene=None;prodcut=DUF1161 domain-containing protein
RpoS_Peak_0943	1601990	1602041	439.312	447.063	44.0563	36.6221	-3.50806	2.51633e-44	gene_id=STM14_RS08420;gene=None;prodcut=general stress protein
RpoS_Peak_0944	1602889	1602938	118.576	114.67	27.3642	31.4707	-2.0403	2.05629e-18	gene_id=STM14_RS08425;gene=None;prodcut=2-oxo-tetronate isomerase
RpoS_Peak_0968	1652477	1652528	187.95	191.608	36.4272	35.1151	-2.45924	8.56346e-123	gene_id=STM14_RS08660;gene=glgX;prodcut=glycogen debranching protein GlgX
RpoS_Peak_0968	1652477	1652528	98.1502	94.5439	6.25561	5.87521	-4.0409	7.08979e-137	gene_id=STM14_RS08665;gene=treY;prodcut=malto-oligosyltrehalose synthase
RpoS_Peak_0968	1652477	1652528	92.2086	91.0867	5.40338	5.3265	-4.14633	1.01411e-95	gene_id=STM14_RS08670;gene=treZ;prodcut=malto-oligosyltrehalose trehalohydrolase
RpoS_Peak_0969	1653371	1653420	58.8875	61.3123	1.96197	3.02196	-4.64812	2.73628e-29	gene_id=STM14_RS08675;gene=None;prodcut=OBAP family protein
RpoS_Peak_0972	1654631	1654685	543.121	569.927	28.9736	20.1394	-4.55118	8.70803e-134	gene_id=STM14_RS08685;gene=None;prodcut=OsmC family protein
RpoS_Peak_0973	1655062	1655114	105.294	112.24	27.5727	28.3129	-2.01307	1.1934e-07	gene_id=STM14_RS08690;gene=bdm;prodcut=biofilm-dependent modulation protein
RpoS_Peak_0974	1655379	1655428	1116.43	1098.17	207.651	297.969	-2.18606	3.57864e-40	gene_id=STM14_RS08695;gene=sra;prodcut=stationary-phase-induced ribosome-associated protein
RpoS_Peak_0977	1657639	1657690	622.172	663.896	333.76	313.54	-1.04226	4.73168e-37	gene_id=STM14_RS08705;gene=adhP;prodcut=alcohol dehydrogenase AdhP
RpoS_Peak_0982	1669091	1669142	52.7258	49.9224	3.88794	4.42007	-3.68011	9.72298e-41	gene_id=STM14_RS08755;gene=None;prodcut=NarK family nitrate/nitrite MFS transporter
RpoS_Peak_0985	1683843	1683892	65.52	61.3961	11.1876	11.6747	-2.52507	1.54108e-50	gene_id=STM14_RS08810;gene=None;prodcut=TonB-dependent receptor
RpoS_Peak_0988	1686961	1687013	694.173	756.846	67.1334	48.4333	-3.70025	1.08472e-48	gene_id=STM14_RS08815;gene=mcbR;prodcut=colanic acid/biofilm transcriptional regulator McbR
RpoS_Peak_0989	1688101	1688155	513.267	511.963	83.0364	85.4565	-2.65749	4.95703e-178	gene_id=STM14_RS08820;gene=None;prodcut=NADP-dependent oxidoreductase
RpoS_Peak_0998	1710009	1710058	84.9491	81.1935	18.8685	16.7513	-2.27253	2.20428e-27	gene_id=STM14_RS08925;gene=ydcK;prodcut=YdcK family protein
RpoS_Peak_1016	1746456	1746507	132.87	131.955	55.6344	47.4602	-1.41168	3.04873e-10	gene_id=STM14_RS09085;gene=None;prodcut=GFA family protein
RpoS_Peak_1022	1752025	1752076	88.4597	87.7134	16.6953	15.3449	-2.51031	8.71862e-103	gene_id=STM14_RS09125;gene=nifJ;prodcut=pyruvate:ferredoxin (flavodoxin) oxidoreductase
RpoS_Peak_1044	1780820	1780869	63.217	51.9338	28.9406	23.3808	-1.18784	1.20666e-06	gene_id=STM14_RS09270;gene=None;prodcut=LysR family transcriptional regulator
RpoS_Peak_1059	1800527	1800576	36.7874	37.9178	90.6514	93.9238	1.25285	4.02461e-09	gene_id=STM14_RS09375;gene=None;prodcut=EAL domain-containing protein
RpoS_Peak_1065	1807144	1807193	91.1548	97.6313	29.3793	32.0661	-1.67235	5.2311e-36	gene_id=STM14_RS09410;gene=pdeR;prodcut=cyclic di-GMP phosphodiesterase
RpoS_Peak_1067	1810585	1810634	320.394	332.13	39.479	50.4485	-2.91352	1.24015e-32	gene_id=STM14_RS09425;gene=osmB;prodcut=osmotically-inducible lipoprotein OsmB
RpoS_Peak_1070	1814578	1814628	102.15	108.588	28.2206	32.6005	-1.84623	4.70007e-20	gene_id=STM14_RS09450;gene=pgpB;prodcut=phosphatidylglycerophosphatase B
RpoS_Peak_1071	1818129	1818178	739.508	756.79	245.28	234.689	-1.69223	3.55011e-167	gene_id=STM14_RS09460;gene=acnA;prodcut=aconitate hydratase AcnA
RpoS_Peak_1082	1836186	1836235	179.239	181.073	11.5386	2.15424	-4.75795	1.68971e-07	gene_id=STM14_RS09540;gene=None;prodcut=general stress protein
RpoS_Peak_1084	1836391	1836440	305.62	335.335	13.759	13.3435	-4.61579	3.61004e-94	gene_id=STM14_RS09545;gene=None;prodcut=ferritin-like domain-containing protein
RpoS_Peak_1092	1853754	1853801	595.111	580.44	213.03	226.514	-1.47175	7.09335e-133	gene_id=STM14_RS09640;gene=adhE;prodcut=bifunctional acetaldehyde-CoA/alcohol dehydrogenase
RpoS_Peak_1105	1865930	1865979	85.8844	76.8419	28.6172	29.1266	-1.54665	8.28851e-23	gene_id=STM14_RS09690;gene=None;prodcut=tetratricopeptide repeat protein
RpoS_Peak_1109	1879670	1879723	342.845	432.809	9.9832	16.2311	-4.94434	9.79235e-51	gene_id=STM14_RS09740;gene=chaB;prodcut=putative cation transport regulator ChaB
RpoS_Peak_1124	1905703	1905753	174.683	182.185	14.9767	15.957	-3.5809	8.11825e-153	gene_id=STM14_RS09870;gene=None;prodcut=alpha,alpha-trehalase
RpoS_Peak_1125	1907772	1907823	343.542	280.039	12.063	10.8385	-4.81742	3.61584e-47	gene_id=STM14_RS09875;gene=None;prodcut=GlsB/YeaQ/YmgE family stress response membrane protein
RpoS_Peak_1126	1909333	1909382	186.611	169.572	84.2832	87.1951	-1.10673	6.23822e-17	gene_id=STM14_RS09890;gene=ldcA;prodcut=muramoyltetrapeptide carboxypeptidase
RpoS_Peak_1130	1914941	1914992	205.298	207.457	9.56235	11.2403	-4.36402	1.07053e-177	gene_id=STM14_RS09910;gene=None;prodcut=SpoVR family protein
RpoS_Peak_1145	1936228	1936277	19.6326	17.9176	2.88971	3.21457	-2.6737	2.07793e-13	gene_id=STM14_RS10030;gene=None;prodcut=cyclic diguanylate phosphodiesterase
RpoS_Peak_1154	1948607	1948658	54.5597	59.1123	17.619	13.1579	-1.93455	0.000150264	gene_id=STM14_RS10100;gene=yobH;prodcut=invasion protein YobH
RpoS_Peak_1160	1955996	1956047	100.313	97.8109	38.3013	34.3941	-1.49749	6.84483e-22	gene_id=STM14_RS10135;gene=yebS;prodcut=membrane integrity lipid transport subunit YebS
RpoS_Peak_1162	1957230	1957277	223	209.806	75.7385	78.9753	-1.53633	1.11046e-78	gene_id=STM14_RS10140;gene=None;prodcut=PqiB family protein
RpoS_Peak_1163	1961473	1961522	1445.49	1493.54	33.2494	20.8183	-5.8123	3.75715e-174	gene_id=STM14_RS10150;gene=None;prodcut=YebV family protein
RpoS_Peak_1164	1961858	1961907	46.9085	32.1447	10.0004	15.4034	-1.69288	0.015596	gene_id=STM14_RS10155;gene=None;prodcut=YebW family protein
RpoS_Peak_1165	1962743	1962792	91.9087	87.3992	9.47281	12.4629	-3.08545	1.11639e-28	gene_id=STM14_RS10160;gene=pphA;prodcut=protein-serine/threonine phosphatase
RpoS_Peak_1182	1981744	1981798	187.71	159.935	67.1717	67.1679	-1.42341	5.66211e-18	gene_id=STM14_RS10295;gene=None;prodcut=carbon-nitrogen hydrolase family protein
RpoS_Peak_1183	1985373	1985422	211.356	223.172	73.8942	76.3607	-1.58455	1.21262e-66	gene_id=STM14_RS10305;gene=ptrB;prodcut=oligopeptidase B
RpoS_Peak_1184	1986569	1986620	1102.07	1144.35	98.4072	81.5093	-3.69273	4.2054e-187	gene_id=STM14_RS10315;gene=yebF;prodcut=protein YebF
RpoS_Peak_1202	2033890	2033939	291.699	290.16	628.101	653.419	1.08682	1.51707e-31	gene_id=STM14_RS10530;gene=flhC;prodcut=flagellar transcriptional regulator FlhC
RpoS_Peak_1205	2037033	2037084	334.164	341.999	15.4624	15.599	-4.4964	1.12304e-260	gene_id=STM14_RS10550;gene=otsA;prodcut=alpha,alpha-trehalose-phosphate synthase
RpoS_Peak_1205	2037033	2037084	382.913	369.924	7.19287	9.10937	-5.58332	1.25848e-160	gene_id=STM14_RS10555;gene=otsB;prodcut=trehalose-phosphatase
RpoS_Peak_1207	2038550	2038601	422.574	425.425	38.6017	45.9174	-3.38035	2.44825e-105	gene_id=STM14_RS10570;gene=None;prodcut=non-heme ferritin-like protein
RpoS_Peak_1210	2040737	2040786	90.2828	115.578	286.225	237.511	1.29706	2.12473e-13	gene_id=STM14_RS10585;gene=ftnA;prodcut=non-heme ferritin
RpoS_Peak_1228	2079666	2079715	171.565	164.125	63.0232	68.7599	-1.40167	2.90036e-06	gene_id=STM14_RS10825;gene=dsrB;prodcut=protein DsrB
RpoS_Peak_1229	2079780	2079831	203.319	214.724	13.4853	11.251	-4.12946	2.7166e-29	gene_id=STM14_RS10830;gene=yodD;prodcut=YodD family peroxide/acid resistance protein
RpoS_Peak_1232	2080101	2080150	105.535	98.9974	14.4107	12.6143	-2.97062	7.33057e-39	gene_id=STM14_RS10835;gene=None;prodcut=mannosyl-3-phosphoglycerate phosphatase-related protein
RpoS_Peak_1234	2084197	2084246	239.762	207.658	17.5462	16.9575	-3.74813	1.47895e-24	gene_id=STM14_RS10845;gene=None;prodcut=YodC family protein
RpoS_Peak_1262	2165666	2165715	60.9345	42.2202	26.5984	25.2115	-1.04459	0.0265349	gene_id=STM14_RS11315;gene=None;prodcut=energy-coupling factor ABC transporter substrate-binding protein
RpoS_Peak_1280	2200821	2200871	267.748	222.543	102.346	124.769	-1.16337	1.29889e-17	gene_id=STM14_RS11555;gene=None;prodcut=SDR family oxidoreductase
RpoS_Peak_1283	2209343	2209396	523.023	509.238	241.016	263.784	-1.08477	4.41566e-39	gene_id=STM14_RS11600;gene=wzzB;prodcut=LPS O-antigen chain length determinant protein WzzB
RpoS_Peak_1314	2263899	2263948	36.6271	37.1967	15.9548	13.6526	-1.3688	7.47177e-06	gene_id=STM14_RS11825;gene=alkA;prodcut=DNA-3-methyladenine glycosylase 2
RpoS_Peak_1317	2277015	2277067	18.013	14.401	7.79561	7.17681	-1.16534	0.0265248	gene_id=STM14_RS11870;gene=None;prodcut=DUF1266 domain-containing protein
RpoS_Peak_1324	2285536	2285587	230.389	217.789	26.3486	19.5771	-3.33588	7.30421e-92	gene_id=STM14_RS11905;gene=yegS;prodcut=lipid kinase YegS
RpoS_Peak_1325	2287609	2287660	1890.71	1944.59	38.6383	38.1714	-5.69404	0	gene_id=STM14_RS11910;gene=fbaB;prodcut=class I fructose-bisphosphate aldolase
RpoS_Peak_1345	2307876	2307928	290.544	262.376	31.071	30.5532	-3.21707	3.73826e-95	gene_id=STM14_RS12010;gene=mlrA;prodcut=HTH-type transcriptional regulator MlrA
RpoS_Peak_1347	2312540	2312591	81.7524	75.2334	7.8994	7.02994	-3.44515	1.63173e-31	gene_id=STM14_RS12020;gene=None;prodcut=ABC transporter permease
RpoS_Peak_1347	2312540	2312591	149.912	147.695	15.8637	14.2012	-3.35824	4.20201e-72	gene_id=STM14_RS12025;gene=None;prodcut=ABC transporter ATP-binding protein
RpoS_Peak_1347	2312540	2312591	191.81	183.663	9.7246	9.30868	-4.3536	7.76042e-128	gene_id=STM14_RS12030;gene=None;prodcut=ABC transporter permease
RpoS_Peak_1347	2312540	2312591	512.267	523.557	26.0425	21.3502	-4.50029	3.15119e-251	gene_id=STM14_RS12035;gene=None;prodcut=ABC transporter substrate-binding protein
RpoS_Peak_1349	2315244	2315295	452.02	460.479	162.029	159.628	-1.55631	2.6902e-98	gene_id=STM14_RS12045;gene=dld;prodcut=D-lactate dehydrogenase
RpoS_Peak_1352	2318777	2318826	68.0702	67.099	14.4183	14.8054	-2.26178	3e-14	gene_id=STM14_RS12055;gene=None;prodcut=Yip1 family protein
RpoS_Peak_1354	2320299	2320348	149.448	159.307	9.61248	13.5071	-3.7946	1.66287e-64	gene_id=STM14_RS12065;gene=None;prodcut=SDR family oxidoreductase
RpoS_Peak_1394	2415710	2415762	40.9952	40.5278	10.6569	15.1986	-1.71183	1.30129e-06	gene_id=STM14_RS12535;gene=alkB;prodcut=DNA oxidative demethylase AlkB
RpoS_Peak_1394	2415710	2415762	108.285	106.349	38.1296	35.238	-1.59996	2.10957e-22	gene_id=STM14_RS12540;gene=ada;prodcut=bifunctional DNA-binding transcriptional regulator/O6-methylguanine-DNA methyltransferase Ada
RpoS_Peak_1395	2418191	2418242	1562.87	1587.63	683.332	696.627	-1.24329	8.71862e-103	gene_id=STM14_RS12550;gene=None;prodcut=porin OmpC
RpoS_Peak_1419	2470614	2470665	1673.89	1685.52	195.523	190.444	-3.1735	4.15546e-214	gene_id=STM14_RS12765;gene=elaB;prodcut=stress response protein ElaB
RpoS_Peak_1439	2511919	2511970	15.6103	13.0997	2.37915	1.83227	-2.81846	4.98166e-05	gene_id=STM14_RS12960;gene=yfcG;prodcut=GSH-dependent disulfide bond oxidoreductase
RpoS_Peak_1467	2556336	2556388	105.149	100.146	11.2571	11.9797	-3.19568	1.12363e-48	gene_id=STM14_RS13180;gene=None;prodcut=formate/nitrite transporter family protein
RpoS_Peak_1479	2570521	2570572	375.829	369.256	100.396	99.1977	-1.95222	4.41322e-83	gene_id=STM14_RS13240;gene=glk;prodcut=glucokinase
RpoS_Peak_1479	2570521	2570572	70.0512	64.2702	22.0002	22.5908	-1.64296	1.03462e-17	gene_id=STM14_RS13245;gene=None;prodcut=ion channel protein
RpoS_Peak_1484	2576624	2576675	174.283	166	40.2166	41.2963	-2.11377	1.11503e-59	gene_id=STM14_RS13265;gene=None;prodcut=Nramp family divalent metal transporter
RpoS_Peak_1487	2580859	2580910	56.2577	59.3376	30.7541	28.3129	-1.01998	0.00623581	gene_id=STM14_RS13290;gene=None;prodcut=putative DNA-binding transcriptional regulator
RpoS_Peak_1490	2589229	2589280	90.5891	82.2041	28.7017	27.5502	-1.67054	1.94158e-17	gene_id=STM14_RS13350;gene=None;prodcut=LysR family transcriptional regulator
RpoS_Peak_1513	2633993	2634045	415.035	413.692	23.5178	24.982	-4.14743	1.05801e-214	gene_id=STM14_RS13600;gene=tal;prodcut=transaldolase
RpoS_Peak_1513	2633993	2634045	520.155	492.375	28.826	34.5497	-4.05133	0	gene_id=STM14_RS13605;gene=tkt;prodcut=transketolase
RpoS_Peak_1523	2653504	2653553	217.3	193.383	113.351	94.3982	-1.03332	1.11558e-13	gene_id=STM14_RS13665;gene=None;prodcut=neutral zinc metallopeptidase
RpoS_Peak_1564	2742599	2742648	26.797	22.9955	4.37627	3.71897	-2.67098	6.75263e-14	gene_id=STM14_RS13990;gene=csiE;prodcut=stationary phase inducible protein CsiE
RpoS_Peak_1593	2813061	2813110	93.0293	81.026	5.07917	9.38796	-3.64581	4.56236e-10	gene_id=STM14_RS14310;gene=None;prodcut=hypothetical protein
RpoS_Peak_1606	2842387	2842436	297.504	311.159	121.861	122.271	-1.37017	4.62855e-41	gene_id=STM14_RS14495;gene=None;prodcut=tRNA/rRNA methyltransferase
RpoS_Peak_1608	2843680	2843729	106.401	99.0053	25.8118	29.0362	-1.95783	1.69279e-63	gene_id=STM14_RS14510;gene=pat;prodcut=protein lysine acetyltransferase
RpoS_Peak_1612	2850059	2850108	83.4865	64.86	5.4904	2.60206	-4.24091	2.37653e-20	gene_id=STM14_RS14530;gene=None;prodcut=DUF4385 domain-containing protein
RpoS_Peak_1616	2860447	2860496	421.701	419.426	194.852	210.628	-1.10539	1.44658e-28	gene_id=STM14_RS14560;gene=yfiH;prodcut=purine nucleoside phosphorylase YfiH
RpoS_Peak_1619	2864201	2864252	168.655	145.44	14.4226	19.1657	-3.27926	2.77963e-66	gene_id=STM14_RS14585;gene=None;prodcut=SMP-30/gluconolactonase/LRE family protein
RpoS_Peak_1631	2881296	2881349	64.2384	62.4093	2.72459	3.26403	-4.45604	0	gene_id=STM14_RS14685;gene=bapA;prodcut=biofilm-associated protein BapA
RpoS_Peak_1652	2935064	2935115	200.91	228.574	29.2539	35.5638	-2.78233	1.11167e-48	gene_id=STM14_RS14880;gene=hin;prodcut=flagellar phase variation DNA invertase Hin
RpoS_Peak_1669	2958010	2958059	174.162	176.263	24.0521	22.0661	-2.97699	3.81211e-76	gene_id=STM14_RS14970;gene=glaH;prodcut=glutarate dioxygenase GlaH
RpoS_Peak_1669	2958010	2958059	116.773	116.878	15.1975	15.1374	-2.9973	4.92021e-68	gene_id=STM14_RS14975;gene=lhgO;prodcut=L-2-hydroxyglutarate oxidase
RpoS_Peak_1669	2958010	2958059	127.104	121.226	21.5637	20.9125	-2.59916	2.60039e-68	gene_id=STM14_RS14980;gene=gabD;prodcut=NADP-dependent succinate-semialdehyde dehydrogenase
RpoS_Peak_1669	2958010	2958059	195.761	188.469	29.4394	35.4738	-2.61897	4.25249e-87	gene_id=STM14_RS14985;gene=gabT;prodcut=4-aminobutyrate--2-oxoglutarate transaminase
RpoS_Peak_1669	2958010	2958059	93.633	90.1401	19.5487	19.508	-2.2862	8.77714e-43	gene_id=STM14_RS14990;gene=gabP;prodcut=GABA permease
RpoS_Peak_1670	2965822	2965873	1363.11	1467.81	37.2322	40.4291	-5.2411	0	gene_id=STM14_RS15000;gene=lysM;prodcut=peptidoglycan-binding protein LysM
RpoS_Peak_1671	2966080	2966133	47.1528	63.1882	7.23782	2.47738	-3.54951	1.33744e-05	gene_id=STM14_RS15005;gene=None;prodcut=YqaE/Pmp3 family membrane protein
RpoS_Peak_1677	2969525	2969576	2096.41	2149.24	71.2013	59.2154	-5.07526	0	gene_id=STM14_RS15040;gene=None;prodcut=DUF883 domain-containing protein
RpoS_Peak_1687	2991455	2991506	1678.34	1540.85	702.881	821.377	-1.13172	6.66726e-26	gene_id=STM14_RS15165;gene=csrA;prodcut=carbon storage regulator CsrA
RpoS_Peak_1694	2998268	2998321	306.085	300.132	139.266	150.522	-1.11749	1.48535e-30	gene_id=STM14_RS15190;gene=mltB;prodcut=lytic murein transglycosylase B
RpoS_Peak_1699	3023885	3023934	90.3676	88.9274	21.5279	22.2964	-2.08483	1.50506e-52	gene_id=STM14_RS15335;gene=flhA;prodcut=formate hydrogenlyase transcriptional activator FlhA
RpoS_Peak_1700	3026550	3026601	256.603	272.03	121.182	132.414	-1.11267	7.0615e-23	gene_id=STM14_RS15345;gene=sitA;prodcut=iron/manganese ABC transporter substrate-binding protein SitA
RpoS_Peak_1700	3026550	3026601	218.699	212.465	97.3251	104.273	-1.14932	1.05645e-19	gene_id=STM14_RS15350;gene=sitB;prodcut=iron/manganese ABC transporter ATP-binding protein SitB
RpoS_Peak_1700	3026550	3026601	68.5177	68.7726	27.9885	28.51	-1.33312	1.17189e-09	gene_id=STM14_RS15355;gene=sitC;prodcut=iron/manganese ABC transporter permease subunit SitC
RpoS_Peak_1700	3026550	3026601	72.7817	75.4203	39.7371	37.0733	-1.00113	1.62e-06	gene_id=STM14_RS15360;gene=sitD;prodcut=iron/manganese ABC transporter permease subunit SitD
RpoS_Peak_1712	3040037	3040086	12.3138	14.0932	32.2648	26.9339	1.11464	1.2149e-05	gene_id=STM14_RS15420;gene=hilA;prodcut=transcriptional regulator HilA
RpoS_Peak_1731	3065395	3065446	9.88221	9.21734	42.5835	24.4189	1.76306	0.00297755	gene_id=STM14_RS15550;gene=None;prodcut=DUF1493 family protein
RpoS_Peak_1740	3087247	3087296	5257.91	5044.65	11.4562	5.18405	-9.31951	3.70821e-67	gene_id=STM14_RS15660;gene=rpoS;prodcut=RNA polymerase sigma factor RpoS
RpoS_Peak_1766	3130263	3130312	55.0195	58.0464	23.9574	25.4668	-1.2465	2.473e-09	gene_id=STM14_RS15840;gene=None;prodcut=glycerate kinase
RpoS_Peak_1780	3155603	3155656	2350.4	2637.9	145.81	123.761	-4.26096	2.43918e-257	gene_id=STM14_RS15955;gene=None;prodcut=YgdI/YgdR family lipoprotein
RpoS_Peak_1789	3184919	3184972	255.727	283.041	50.0068	41.4398	-2.60928	1.05938e-23	gene_id=STM14_RS16085;gene=None;prodcut=YgdI/YgdR family lipoprotein
RpoS_Peak_1827	3246710	3246757	359.644	352.342	153.53	129.831	-1.37974	1.38145e-31	gene_id=STM14_RS16385;gene=None;prodcut=oxidative stress defense protein
RpoS_Peak_1830	3248437	3248486	303.078	321.205	105.461	112.201	-1.57285	1.53332e-44	gene_id=STM14_RS16395;gene=None;prodcut=small-conductance mechanosensitive channel MscS
RpoS_Peak_1833	3252309	3252358	23.7263	16.6816	3.16407	4.64146	-2.4267	0.000513698	gene_id=STM14_RS16415;gene=None;prodcut=DNA-binding protein
RpoS_Peak_1833	3252309	3252358	29.3602	24.5622	9.65043	7.85927	-1.67264	0.000311044	gene_id=STM14_RS16420;gene=None;prodcut=ECF transporter S component
RpoS_Peak_1833	3252309	3252358	16.7215	20.0932	2.99449	4.7521	-2.30513	2.81355e-05	gene_id=STM14_RS16425;gene=None;prodcut=energy-coupling factor transporter transmembrane component T
RpoS_Peak_1833	3252309	3252358	21.9048	21.6578	10.5174	9.92411	-1.14306	0.0118354	gene_id=STM14_RS16430;gene=None;prodcut=energy-coupling factor ABC transporter ATP-binding protein
RpoS_Peak_1849	3272329	3272378	98.2044	105.835	19.9092	17.3204	-2.50534	7.45947e-50	gene_id=STM14_RS16515;gene=galP;prodcut=galactose/proton symporter
RpoS_Peak_1884	3322661	3322713	365.551	353.928	123.855	123.755	-1.59083	1.05115e-53	gene_id=STM14_RS16770;gene=yghU;prodcut=glutathione-dependent disulfide-bond oxidoreductase
RpoS_Peak_1887	3336802	3336851	562.002	529.832	31.3693	31.3168	-4.17427	1.09466e-255	gene_id=STM14_RS16855;gene=None;prodcut=SDR family oxidoreductase
RpoS_Peak_1897	3343597	3343646	344.265	353.394	43.5375	55.2255	-2.87474	3.31741e-107	gene_id=STM14_RS16895;gene=dkgA;prodcut=2,5-didehydrogluconate reductase DkgA
RpoS_Peak_1947	3402917	3402970	881.421	860.035	22.0821	18.0825	-5.48833	0	gene_id=STM14_RS17165;gene=ygjG;prodcut=putrescine aminotransferase
RpoS_Peak_1949	3409215	3409264	84.0667	75.3663	37.4437	38.8453	-1.11558	2.25761e-09	gene_id=STM14_RS17190;gene=None;prodcut=Gfo/Idh/MocA family oxidoreductase
RpoS_Peak_1955	3414555	3414609	1055.06	1083.67	210.744	192.298	-2.45909	3.54153e-118	gene_id=STM14_RS17215;gene=None;prodcut=DUF1090 domain-containing protein
RpoS_Peak_1955	3414555	3414609	1760.96	1700.49	358.355	398.317	-2.24649	1.88196e-134	gene_id=STM14_RS17220;gene=None;prodcut=YqjD family protein
RpoS_Peak_1955	3414555	3414609	1342.37	1258.59	319.429	333.951	-2.04527	8.48812e-117	gene_id=STM14_RS17225;gene=None;prodcut=phage holin family protein
RpoS_Peak_1955	3414555	3414609	1246.07	1097.73	195.573	235.721	-2.4953	1.13489e-99	gene_id=STM14_RS17230;gene=None;prodcut=YqjK family protein
RpoS_Peak_1958	3416693	3416742	176.939	166.285	24.2237	28.0837	-2.76724	1.22346e-68	gene_id=STM14_RS17240;gene=None;prodcut=glutathione S-transferase family protein
RpoS_Peak_1972	3442635	3442684	15.3772	19.3187	4.1798	4.54449	-2.04485	7.86808e-05	gene_id=STM14_RS17345;gene=None;prodcut=fructose PTS transporter subunit IIB
RpoS_Peak_1976	3450858	3450911	64.2945	71.0608	15.7558	16.8011	-2.10851	9.04567e-14	gene_id=STM14_RS17385;gene=None;prodcut=NAD(P)H-binding protein
RpoS_Peak_1976	3450858	3450911	615.992	611.556	4.45404	5.33589	-7.02399	2.96445e-118	gene_id=STM14_RS17390;gene=yhbO;prodcut=protein/nucleic acid deglycase
RpoS_Peak_1978	3455479	3455528	103.612	104.754	28.5018	33.9811	-1.79118	3.34072e-24	gene_id=STM14_RS17425;gene=None;prodcut=LLM class flavin-dependent oxidoreductase
RpoS_Peak_2032	3541534	3541579	729.908	730.881	1551.46	1623.47	1.06757	4.86941e-71	gene_id=STM14_RS17855;gene=mdh;prodcut=malate dehydrogenase
RpoS_Peak_2035	3543803	3543854	154.193	158.495	9.86175	4.33993	-4.50551	3.38259e-26	gene_id=STM14_RS17875;gene=None;prodcut=hypothetical protein
RpoS_Peak_2037	3547074	3547125	84.6991	79.9539	30.3771	35.4366	-1.37623	2.00806e-12	gene_id=STM14_RS17885;gene=aaeA;prodcut=p-hydroxybenzoic acid efflux pump subunit AaeA
RpoS_Peak_2056	3571752	3571801	45.5529	47.5736	12.7692	14.4327	-1.82868	1.02329e-23	gene_id=STM14_RS18005;gene=None;prodcut=bifunctional diguanylate cyclase/phosphodiesterase
RpoS_Peak_2064	3595117	3595169	861.184	1018.21	357.182	323.313	-1.51756	1.8041e-41	gene_id=STM14_RS18115;gene=mscL;prodcut=large-conductance mechanosensitive channel protein MscL
RpoS_Peak_2075	3611692	3611743	1627.49	1876.18	192.201	174.971	-3.30637	9.11743e-239	gene_id=STM14_RS18280;gene=bfr;prodcut=bacterioferritin
RpoS_Peak_2097	3634954	3635006	248.032	242.329	15.658	16.7346	-3.97268	1.54569e-85	gene_id=STM14_RS18415;gene=None;prodcut=putative adenosine monophosphate-protein transferase Fic
RpoS_Peak_2097	3634954	3635006	139.027	133.242	17.1309	12.9	-3.22987	1.39267e-12	gene_id=STM14_RS18420;gene=None;prodcut=YhfG family protein
RpoS_Peak_2100	3640244	3640293	21.7948	13.5995	8.0916	3.66567	-1.63413	0.00250525	gene_id=STM14_RS18445;gene=nirC;prodcut=nitrite transporter NirC
RpoS_Peak_2117	3674552	3674601	129.588	119.3	63.2908	61.0379	-1.05289	5.90226e-16	gene_id=STM14_RS18570;gene=envZ;prodcut=two-component system sensor histidine kinase EnvZ
RpoS_Peak_2133	3702252	3702301	63.9529	66.3457	31.9551	35.1755	-1.00968	1.44337e-09	gene_id=STM14_RS18690;gene=glpD;prodcut=glycerol-3-phosphate dehydrogenase
RpoS_Peak_2142	3722128	3722177	335.964	334.483	134.058	130.454	-1.3936	1.04629e-83	gene_id=STM14_RS18730;gene=glgP;prodcut=glycogen phosphorylase
RpoS_Peak_2142	3722128	3722177	283.001	273.168	90.9225	101.098	-1.58712	3.14314e-62	gene_id=STM14_RS18735;gene=glgA;prodcut=glycogen synthase GlgA
RpoS_Peak_2142	3722128	3722177	398.869	375.931	108.781	121.787	-1.80146	1.52375e-88	gene_id=STM14_RS18740;gene=glgC;prodcut=glucose-1-phosphate adenylyltransferase
RpoS_Peak_2142	3722128	3722177	587.166	572.812	151.538	148.993	-2.00032	6.50184e-193	gene_id=STM14_RS18745;gene=glgX;prodcut=glycogen debranching protein GlgX
RpoS_Peak_2142	3722128	3722177	910.496	906.814	269.048	276.633	-1.78798	3.35234e-214	gene_id=STM14_RS18750;gene=glgB;prodcut=1,4-alpha-glucan branching enzyme
RpoS_Peak_2151	3735898	3735948	227.916	247.035	46.0387	38.0698	-2.54821	2.13987e-108	gene_id=STM14_RS18810;gene=ggt;prodcut=gamma-glutamyltransferase
RpoS_Peak_2152	3735991	3736043	175.332	186.349	76.6493	60.6899	-1.44711	2.73038e-12	gene_id=STM14_RS18815;gene=None;prodcut=DUF2756 family protein
RpoS_Peak_2155	3741423	3741476	238.616	233.088	29.8739	30.0744	-3.02812	2.87685e-134	gene_id=STM14_RS18840;gene=ugpB;prodcut=sn-glycerol-3-phosphate ABC transporter substrate-binding protein UgpB
RpoS_Peak_2168	3763248	3763297	42.0446	41.5388	8.44757	8.67436	-2.3396	2.66074e-16	gene_id=STM14_RS18965;gene=None;prodcut=AI-2E family transporter
RpoS_Peak_2174	3774259	3774310	212.358	258.412	71.5907	81.7462	-1.672	8.35372e-16	gene_id=STM14_RS19005;gene=uspB;prodcut=universal stress protein UspB
RpoS_Peak_2185	3789205	3789254	195.58	174.523	58.8027	60.6215	-1.6838	2.85508e-54	gene_id=STM14_RS19070;gene=None;prodcut=alpha,alpha-trehalase
RpoS_Peak_2190	3795323	3795375	37.0421	30.5623	11.2432	14.8162	-1.42938	2.3359e-06	gene_id=STM14_RS19095;gene=yhjD;prodcut=inner membrane protein YhjD
RpoS_Peak_2193	3796705	3796754	297.284	298.326	635.15	630.796	1.03584	2.77285e-49	gene_id=STM14_RS19100;gene=None;prodcut=MFS transporter
RpoS_Peak_2195	3800166	3800215	225.173	218.966	15.07	18.4542	-3.78152	3.92079e-222	gene_id=STM14_RS19105;gene=None;prodcut=AsmA family protein
RpoS_Peak_2225	3842922	3842973	177.696	155.245	18.5901	20.7735	-3.13297	1.7303e-55	gene_id=STM14_RS19275;gene=None;prodcut=autotransporter outer membrane beta-barrel domain-containing protein
RpoS_Peak_2227	3849495	3849544	1359.77	1499.83	18.5077	17.6471	-6.35752	4.19063e-181	gene_id=STM14_RS19310;gene=None;prodcut=HTH-type transcriptional regulator
RpoS_Peak_2236	3856936	3856988	208.465	198.786	45.7126	38.4646	-2.3248	1.06626e-21	gene_id=STM14_RS19350;gene=None;prodcut=YsaB family lipoprotein
RpoS_Peak_2249	3883182	3883231	155.508	145.773	20.4288	20.5912	-2.92862	6.30331e-99	gene_id=STM14_RS19470;gene=aldB;prodcut=aldehyde dehydrogenase AldB
RpoS_Peak_2250	3883331	3883382	248.267	239.924	26.2299	26.4852	-3.26318	9.9904e-105	gene_id=STM14_RS19475;gene=None;prodcut=ROK family protein
RpoS_Peak_2252	3888479	3888532	628.645	572.555	148.712	159.852	-2.01321	6.65772e-84	gene_id=STM14_RS19490;gene=None;prodcut=glutathione S-transferase
RpoS_Peak_2255	3893062	3893111	37.7989	54.4491	8.23259	3.75716	-2.99	2.86833e-05	gene_id=STM14_RS19510;gene=None;prodcut=hypothetical protein
RpoS_Peak_2298	3972785	3972836	59.671	73.962	24.0225	18.288	-1.7093	2.78968e-07	gene_id=STM14_RS19860;gene=None;prodcut=membrane protein
RpoS_Peak_2298	3972785	3972836	70.0117	68.7453	16.4024	17.9963	-2.06494	2.91594e-18	gene_id=STM14_RS19865;gene=None;prodcut=transcriptional regulator
RpoS_Peak_2306	3984972	3985021	12.055	7.64897	2.31302	3.69463	-1.76883	0.0143094	gene_id=STM14_RS19915;gene=None;prodcut=PTS sugar transporter subunit IIC
RpoS_Peak_2310	3989189	3989240	103.759	105.93	2.61707	2.0155	-5.54994	6.30287e-18	gene_id=STM14_RS19935;gene=None;prodcut=hypothetical protein
RpoS_Peak_2325	4024211	4024262	123.267	108.008	32.9386	45.0972	-1.6219	2.56535e-08	gene_id=STM14_RS20120;gene=None;prodcut=YceK/YidQ family lipoprotein
RpoS_Peak_2352	4098824	4098875	66.0725	66.9345	27.2729	41.3615	-1.01011	0.00172643	gene_id=STM14_RS20460;gene=asnC;prodcut=transcriptional regulator AsnC
RpoS_Peak_2358	4113628	4113679	106.557	106.751	50.0291	56.9867	-1.04826	4.09699e-08	gene_id=STM14_RS20520;gene=None;prodcut=FadR/GntR family transcriptional regulator
RpoS_Peak_2366	4140729	4140780	101.829	93.9306	230.924	232.86	1.19217	3.97479e-26	gene_id=STM14_RS20675;gene=rffG;prodcut=dTDP-glucose 4,6-dehydratase
RpoS_Peak_2391	4188485	4188539	624.953	614.239	76.3498	75.7214	-3.07849	2.28079e-205	gene_id=STM14_RS20895;gene=None;prodcut=dienelactone hydrolase family protein
RpoS_Peak_2445	4266378	4266429	33.1624	22.624	52.8547	71.3485	1.09917	0.00813651	gene_id=STM14_RS21265;gene=None;prodcut=AzlD domain-containing protein
RpoS_Peak_2448	4273555	4273606	36.2641	25.6808	12.0347	14.4562	-1.27848	0.000280087	gene_id=STM14_RS21310;gene=rhaR;prodcut=HTH-type transcriptional activator RhaR
RpoS_Peak_2512	4396931	4396980	156.869	161.287	64.2532	62.1423	-1.38357	3.00913e-19	gene_id=STM14_RS21885;gene=nudC;prodcut=NAD(+) diphosphatase
RpoS_Peak_2512	4396931	4396980	237.656	257.43	95.5005	93.0582	-1.44465	8.40437e-26	gene_id=STM14_RS21895;gene=nfi;prodcut=deoxyribonuclease V
RpoS_Peak_2517	4414325	4414379	179.712	184.762	90.1293	91.6461	-1.05585	9.44894e-09	gene_id=STM14_RS21965;gene=None;prodcut=acetyltransferase
RpoS_Peak_2519	4425643	4425692	113.652	103.842	48.9317	44.1772	-1.27491	9.35613e-22	gene_id=STM14_RS22005;gene=None;prodcut=Na/Pi cotransporter family protein
RpoS_Peak_2528	4451460	4451509	122.91	169.204	45.9017	44.8626	-1.73901	7.53921e-11	gene_id=STM14_RS22160;gene=None;prodcut=Mor transcription activator family protein
RpoS_Peak_2530	4453577	4453628	1023.99	1008.17	504.441	488.693	-1.08469	8.21775e-75	gene_id=STM14_RS22170;gene=pgi;prodcut=glucose-6-phosphate isomerase
RpoS_Peak_2536	4468212	4468263	95.8985	93.4757	33.264	45.278	-1.32435	2.29548e-07	gene_id=STM14_RS22230;gene=ubiC;prodcut=chorismate lyase
RpoS_Peak_2536	4468212	4468263	124.055	106.738	50.7917	49.2074	-1.25807	2.23051e-13	gene_id=STM14_RS22235;gene=ubiA;prodcut=4-hydroxybenzoate octaprenyltransferase
RpoS_Peak_2541	4476025	4476072	235.6	234.679	48.5464	49.8497	-2.3091	5.24106e-94	gene_id=STM14_RS22275;gene=None;prodcut=conjugal transfer protein TraF
RpoS_Peak_2544	4480085	4480134	142.026	145.563	39.3855	39.0344	-1.92672	2.55915e-36	gene_id=STM14_RS22290;gene=None;prodcut=quinone oxidoreductase
RpoS_Peak_2573	4518648	4518699	309.178	290.477	39.754	41.4129	-2.93739	2.37404e-87	gene_id=STM14_RS22400;gene=None;prodcut=glutathione S-transferase
RpoS_Peak_2584	4543581	4543632	101.239	87.7793	4.771	4.45372	-4.40785	3.7674e-26	gene_id=STM14_RS22510;gene=yjdN;prodcut=VOC family metalloprotein YjdN
RpoS_Peak_2612	4580162	4580213	221.907	213.846	67.9042	76.2535	-1.64882	1.29819e-25	gene_id=STM14_RS22685;gene=None;prodcut=transcriptional regulator
RpoS_Peak_2624	4593285	4593338	1067.58	1099.19	23.474	22.7651	-5.60213	6.36331e-87	gene_id=STM14_RS22760;gene=ecnB;prodcut=lipoprotein toxin entericidin B
RpoS_Peak_2626	4595180	4595231	95.8921	106.513	5.05069	4.81584	-4.41045	2.842e-33	gene_id=STM14_RS22775;gene=None;prodcut=lipocalin family protein
RpoS_Peak_2629	4598658	4598707	94.3429	73.8336	33.6829	35.1362	-1.34109	2.55959e-05	gene_id=STM14_RS22780;gene=frdD;prodcut=fumarate reductase subunit FrdD
RpoS_Peak_2629	4598658	4598707	97.733	86.238	31.6009	31.4509	-1.59664	3.78189e-08	gene_id=STM14_RS22785;gene=frdC;prodcut=fumarate reductase subunit FrdC
RpoS_Peak_2629	4598658	4598707	117.736	113.014	36.1891	39.5842	-1.6593	2.21054e-18	gene_id=STM14_RS22790;gene=frdB;prodcut=fumarate reductase iron-sulfur protein
RpoS_Peak_2629	4598658	4598707	104.169	94.6284	34.035	30.8566	-1.66612	1.04335e-33	gene_id=STM14_RS22795;gene=frdA;prodcut=fumarate reductase (quinol) flavoprotein subunit
RpoS_Peak_2642	4611221	4611268	282.63	269.085	79.6207	85.4688	-1.79318	6.26731e-82	gene_id=STM14_RS22860;gene=nnr;prodcut=bifunctional ADP-dependent NAD(P)H-hydrate dehydratase/NAD(P)H-hydrate epimerase
RpoS_Peak_2656	4634794	4634843	82.7056	65.9476	21.575	32.9319	-1.50266	5.45685e-05	gene_id=STM14_RS22975;gene=bsmA;prodcut=biofilm peroxide resistance protein BsmA
RpoS_Peak_2670	4656126	4656178	434.22	416.468	50.108	49.5476	-3.14542	4.59188e-44	gene_id=STM14_RS23110;gene=None;prodcut=DUF1107 domain-containing protein
RpoS_Peak_2690	4694613	4694662	626.788	618.274	294.574	283.129	-1.15947	1.60889e-33	gene_id=STM14_RS23260;gene=None;prodcut=ribosome biogenesis factor YjgA
RpoS_Peak_2711	4743632	4743679	524.427	497.359	15.1231	12.8115	-5.24319	3.54413e-275	gene_id=STM14_RS23505;gene=None;prodcut=NAD(P)-dependent alcohol dehydrogenase
RpoS_Peak_2742	4787221	4787274	564.97	573.098	13.6456	16.0344	-5.31457	0	gene_id=STM14_RS23685;gene=None;prodcut=NAD-dependent succinate-semialdehyde dehydrogenase
RpoS_Peak_2748	4802619	4802670	34.4569	31.9251	7.71317	7.64396	-2.16366	6.23843e-23	gene_id=STM14_RS23750;gene=btsT;prodcut=pyruvate/proton symporter BtsT
RpoS_Peak_2755	4828463	4828516	5304.62	5867.25	122.228	121.668	-5.57019	0	gene_id=STM14_RS23895;gene=osmY;prodcut=molecular chaperone OsmY
RpoS_Peak_2756	4829380	4829431	608.317	758.399	16.5774	17.0225	-5.39924	3.09277e-60	gene_id=STM14_RS23900;gene=None;prodcut=DUF1328 domain-containing protein

## Sheet: RpoS_RpoD_competition
Peak_ID	Binding intensity (RPPM)		Genes	Products	Regulatory role of RpoS	Heat_shock
	Control	Heat shock				LFC of expression levels
Carbon metabolism
RpoS_Peak_0483	N.D	1.52244	galT	galactose-1-phosphate uridylyltransferase	Activate	0.720469
RpoS_Peak_1479	4.16473	6.54278	glk	glucokinase	Activate	0.421797
RpoS_Peak_2032	3.39962	5.32946	mdh	malate dehydrogenase	Repress	-0.241232
Transcription factor
RpoS_Peak_0874	14.1388	24.049	mlrB	transcriptional regulator MlrB	Activate	2.36259
Transpoter subunits
RpoS_Peak_0368	2.23884	4.55038	RS03455	autotransporter domain-containing esterase	Activate	1.54804
RpoS_Peak_0788	1.59694	11.3962	RS07250	CynX/NimT family MFS transporter	Repress	-0.118072
RpoS_Peak_1479	4.16473	6.54278	RS13245	ion channel protein	Activate	1.54563
RpoS_Peak_1830	3.38245	5.17233	RS16395	small-conductance mechanosensitive channel MscS	Activate	1.7765
RpoS_Peak_1833	N.D	1.46748	RS16420	ECF transporter S component	Activate	0.311864
RpoS_Peak_1833	N.D	1.46748	RS16425	energy-coupling factor transporter transmembrane component T	Activate	0.0500252
RpoS_Peak_1833	N.D	1.46748	RS16430	energy-coupling factor ABC transporter ATP-binding protein	Activate	0.132752
RpoS_Peak_1849	1.28906	2.78238	galP	galactose/proton symporter	Activate	1.55968
RpoS_Peak_2037	2.98544	5.99957	aaeA	p-hydroxybenzoic acid efflux pump subunit AaeA	Activate	1.96302
RpoS_Peak_2748	3.41376	7.65437	btsT	pyruvate/proton symporter BtsT	Activate	-1.57728
ubiquinol-8 biosynthesis
RpoS_Peak_2536	2.26023	4.15298	ubiC	chorismate lyase	Activate	1.5745
RpoS_Peak_2536	2.26023	4.15298	ubiA	4-hydroxybenzoate octaprenyltransferase	Activate	1.62213
Biofilm formation
RpoS_Peak_0973	3.96171	10.5884	bdm	biofilm-dependent modulation protein	Activate	2.99232
RpoS_Peak_0973	2.51991	3.91453	ihfA	integration host factor subunit alpha	Activate	0.426969
Iron metabolism
RpoS_Peak_1084	N.D	1.59501	RS09545	ferritin-like domain-containing protein	Activate	6.09289
RpoS_Peak_1084	N.D	1.16558	ftnA	non-heme ferritin	Repress	-0.668843
Metabolic genes
RpoS_Peak_0075	N.D	1.43429	araA	L-arabinose isomerase	Activate	1.16472
RpoS_Peak_0594	7.3992	11.9016	ldtD	L,D-transpeptidase	Activate	1.23894
RpoS_Peak_0661	1.85892	3.56267	wrbA	NAD(P)H:quinone oxidoreductase	Activate	3.46837
RpoS_Peak_0989	7.9776	14.6336	RS08820	NADP-dependent oxidoreductase	Activate	1.99874
RpoS_Peak_1182	6.43361	15.7338	RS10295	carbon-nitrogen hydrolase family protein	Activate	1.80991
RpoS_Peak_1606	3.65594	5.88096	RS14495	tRNA/rRNA methyltransferase	Activate	0.299715
RpoS_Peak_2517	1.15522	13.5421	RS21965	acetyltransferase	Activate	0.327663
Other genes
RpoS_Peak_0661	1.85892	3.56267	RS06080	YccJ family protein	Activate	3.30734
RpoS_Peak_1234	1.99594	3.15096	RS10845	YodC family protein	Activate	2.03099
RpoS_Peak_1833	N.D	1.46748	RS16415	DNA-binding protein	Activate	0.162165
